# Supplementary material for: Co-transcriptional splicing efficiency is a gene-specific feature that can be regulated by TGFβ
Source: Commun Biol. 2022 Mar 28;5:277. doi: 10.1038/s42003-022-03224-z (PMC8960766; doi:10.1038/s42003-022-03224-z)
Supplement: Supplementary file 4 — Supplementary Data 1 [file 42003_2022_3224_MOESM4_ESM.xlsx]

## Sheet: Additional file 1
GENE NAME	INTRON NUMBER	ISIc	ISIj
Plch1	18	0.801393	0.285714
Plch1	17	0.743561	0.222222
Plch1	16	0.789988	0.533333
Plch1	15	0.680271	0.736842
Plch1	14	0.863303	1
Plch1	13	0.818194	0.866667
Plch1	12	0.627698	0.8
Plch1	11	0.858467	0.4
Plch1	10	0.762839	0.947368
Plch1	9	0.7628	0.769231
Plch1	8	0.739536	0.8125
Plch1	7	0.706236	0.808511
Plch1	6	0.818084	0.736842
Plch1	5	0.890308	0.958333
Plch1	4	0.830392	0.896552
Plch1	3	0.896878	0.810811
Plch1	2	0.742253	0.790698
Plch1	1	0.934846	0.923077
Slc33a1	5	0.822969	0.875
Slc33a1	4	0.702642	0.615385
Slc33a1	3	0.760628	0.923077
Slc33a1	2	0.69744	0
Slc33a1	1	0.492558	0.5
Ssr3	4	0.773907	0.932203
Ssr3	3	0.841058	0.673077
Ssr3	2	0.889404	0.946108
Ssr3	1	0.764384	0.875
Ccnl1	10	0.697861	0.769231
Ccnl1	9	0.569184	0.860759
Ccnl1	8	0.621541	0.693548
Ccnl1	7	0.747544	0.744681
Ccnl1	6	0.655256	0.818533
Ccnl1	5	0.554787	0.0333333
Ccnl1	4	0.613307	0.298507
Ccnl1	3	0.578515	0
Ccnl1	2	0.570339	0.774194
Ccnl1	1	0.753969	0.744186
Lxn	5	0.579462	0.25
Lxn	4	0.678657	0.769231
Lxn	3	0.919632	0.9
Lxn	2	0.622053	0.933333
Lxn	1	0.463909	0.933333
Ift80	15	0.673773	0.142857
Ift80	14	0.829575	0.685714
Ift80	13	0.622555	0.75
Ift80	12	0.606117	0.32
Ift80	11	0.795836	0.7
Ift80	10	0.794784	0.956522
Ift80	9	0.871517	0
Ift80	8	0.737291	0.947368
Ift80	7	0.720282	0.833333
Ift80	6	0.752956	0.842105
Ift80	5	0.784698	0
Ift80	4	0.856492	0.857143
Ift80	3	0.861972	0.933333
Ift80	2	0.867665	0.986301
Ift80	1	0.882684	0.896552
Lypla1	1	0.835801	0
Lypla1	2	0.843546	0.642857
Lypla1	3	0.893021	0
Lypla1	4	0.870099	0.791667
Lypla1	5	0.891222	0.84375
Lypla1	6	0.693575	0.769231
Lypla1	7	0.874592	0.927536
Lypla1	8	0.718202	0
Tcea1	1	0.0265031	0
Tcea1	2	0.117315	0
Tcea1	3	0.193098	0
Atp6v1h	1	0.904602	0.97561
Atp6v1h	2	0.782316	0.48
Atp6v1h	3	0.80195	0.62069
Atp6v1h	4	0.885387	0.707692
Atp6v1h	5	0.891827	0.907407
Atp6v1h	6	0.720679	0.793103
Atp6v1h	7	0.752452	0.727273
Atp6v1h	8	0.876613	0.829545
Atp6v1h	9	0.831233	0.56
Atp6v1h	10	0.731349	0.888889
Atp6v1h	11	0.841447	0.787879
Atp6v1h	12	0.803029	0.0869565
Atp6v1h	13	0.752852	0.945055
Rb1cc1	1	0.609383	0.627451
Rb1cc1	2	0.706018	0.659794
Rb1cc1	3	0.703863	0.6
Rb1cc1	4	0.694571	0
Rb1cc1	5	0.625119	0
Rb1cc1	6	0.602266	0.916667
Rb1cc1	7	0.68228	0
Rb1cc1	8	0.618586	0.631579
Rb1cc1	9	0.752286	0
Pcmtd1	1	0.54044	NA
Pcmtd1	2	0.797015	0.933333
Pcmtd1	3	0.303745	0
Pcmtd1	4	0.80334	0.954545
Pcmtd1	5	0.821691	0.347826
Sgk3	1	0.759197	1
Sgk3	2	0.755781	0
Sgk3	3	0.558287	0.9
Sgk3	4	0.433627	0.8
Sgk3	5	0.6353	0
Sgk3	6	0.708698	0.583333
Sgk3	7	0.900077	0
Sgk3	8	0.65766	0.896552
Sgk3	9	0.29227	0.727273
Sgk3	10	0.682729	0.4
Sgk3	11	0.902695	NA
Sgk3	12	0.593459	0.8
Sgk3	13	0.615033	0.842105
Sgk3	14	0.708423	0.689655
Sgk3	15	0.804758	0
Sgk3	16	0.653393	0.4
Cspp1	1	0.894456	0.935065
Cspp1	2	0.400691	0.583333
Cspp1	3	0.800984	0.790123
Cspp1	4	0.744002	0.947368
Cspp1	5	0.568967	0.339623
Cspp1	6	0.555877	0.597015
Cspp1	7	0.768985	0.833333
Cspp1	8	0.703942	0.594595
Cspp1	9	0.483853	0.692308
Cspp1	10	0.617405	0.421053
Cspp1	11	0.901457	0.96
Cspp1	12	0.844573	0.9375
Cspp1	13	0.913066	0.976744
Cspp1	14	0.750697	0.774194
Cspp1	15	0.770472	0.820513
Cspp1	16	0.767122	0.777778
Cspp1	17	0.746031	0.5
Cspp1	18	0.759888	0.888889
Cspp1	19	0.551122	0.787879
Cspp1	20	0.564124	0.736842
Cspp1	21	0.69292	0.692308
Cspp1	22	0.879747	0.8
Cspp1	23	0.922797	0.977273
Cspp1	24	0.815292	0
Cspp1	25	0.641404	0.947368
Cspp1	26	0.694106	0.92
Cspp1	27	0.931421	0
Prex2	1	0.392727	0.888889
Prex2	2	0.804145	0
Prex2	3	0.854347	NA
Prex2	4	0.927418	0.666667
Prex2	5	0.922086	0.933333
Prex2	6	0.768217	NA
Prex2	7	0.874001	0
Prex2	8	0.812323	0.909091
Prex2	9	0.805545	0.909091
Prex2	10	0.862915	NA
Prex2	11	0.89228	1
Prex2	12	0.885744	0
Prex2	13	0.947025	NA
Prex2	14	0.765304	0
Prex2	15	0.857371	0.4
Prex2	16	0.453489	NA
Prex2	17	0.866364	0
Prex2	18	0.839133	NA
Prex2	19	0.808736	NA
Prex2	20	0.933739	NA
Prex2	21	0.908674	1
Prex2	22	0.920806	1
Prex2	23	0.846139	0.666667
Prex2	24	0.82631	1
Prex2	25	0.823204	NA
Prex2	26	0.82272	0
Prex2	27	0.745968	1
Prex2	28	0.947277	0.8
Prex2	29	0.807733	0.8
Prex2	30	0.893978	0.6
Prex2	31	0.886858	NA
Prex2	32	0.873824	NA
Prex2	33	0.755319	1
Prex2	34	0.861267	NA
Prex2	35	0.90806	0.666667
Prex2	36	0.564662	0.857143
Prex2	37	0.760863	0
Prex2	38	0.848473	0.8
Prex2	39	0.759701	NA
Terf1	1	0.74933	1
Terf1	2	0.609061	0.6
Terf1	3	0.8135	1
Terf1	4	0.592855	0
Terf1	5	0.512989	0.195122
Terf1	6	0.789482	0.653846
Terf1	7	0.763907	0
Terf1	8	0.884351	0.666667
Terf1	9	0.613137	0.727273
Rdh10	1	0.435186	0.638298
Rdh10	2	0.59751	0.666667
Rdh10	3	0.683676	0.823529
Rdh10	4	0.51043	0.820513
Rdh10	5	0.43003	0.62069
Tmem70	1	0.687146	NA
Tmem70	2	0.537598	0.666667
Lmbrd1	1	0.964298	0.941176
Lmbrd1	2	0.751482	0.821429
Lmbrd1	3	0.805848	0.830189
Lmbrd1	4	0.785987	0.886792
Lmbrd1	5	0.667003	0.705882
Lmbrd1	6	0.762535	0
Lmbrd1	7	0.919037	0.434783
Lmbrd1	8	0.911867	0.953846
Lmbrd1	9	0.731101	0.470588
Lmbrd1	10	0.48176	0.48
Lmbrd1	11	0.698981	0.363636
Lmbrd1	12	0.597694	0.808511
Lmbrd1	13	0.856843	0.785714
Lmbrd1	14	0.778011	0.898551
Lmbrd1	15	0.473826	0.644068
Rab23	1	0.0962196	0.8
Dst	1	0.940354	0.953488
Dst	2	0.880982	0.764706
Dst	3	0.853538	1
Dst	4	0.960363	0.962963
Dst	5	0.959988	NA
Dst	6	0.925308	0.956522
Dst	7	0.943694	0.846154
Dst	8	0.909735	0.941176
Dst	9	0.950641	0.970464
Dst	10	0.936225	0.934579
Dst	11	0.954246	1
Dst	12	0.89058	0
Dst	13	0.949476	0.954545
Dst	14	0.958512	0.963455
Dst	15	0.83764	0
Dst	16	0.549195	0
Dst	17	0.964949	NA
Dst	18	0.931649	0.976898
Dst	19	0.85982	0.996845
Dst	20	0.956183	0.977169
Dst	21	0.919769	0
Dst	22	0.95133	0.941176
Dst	23	0.917401	0.982249
Dst	24	0.872481	0.941176
Dst	25	0.964339	0.943396
Dst	26	0.908174	0.96063
Dst	27	0.95201	0.959184
Dst	28	0.955884	0.967136
Dst	29	0.950342	0.981818
Dst	30	0.887194	0.945122
Dst	31	0.928244	0.984615
Dst	32	0.905397	0.916335
Dst	33	0.83508	0.936
Dst	34	0.870809	0.917197
Dst	35	0.880937	0.887574
Dst	36	0.654451	0.713178
Dst	37	0.93495	0.974138
Dst	38	0.9801	0.995349
Dst	39	0.975399	0.993548
Dst	40	0.954111	0.979798
Dst	41	0.972453	0.981818
Dst	42	0.945771	0.964029
Dst	43	0.967729	0.982935
Dst	44	0.975441	1
Dst	45	0.925738	0.913043
Dst	46	0.924033	0.983957
Dst	47	0.891836	0.982301
Dst	48	0.874504	0.926316
Dst	49	0.927267	0.966543
Dst	50	0.931233	0.914286
Dst	51	0.9711	0.973545
Dst	52	0.982722	0.990385
Dst	53	0.937976	0.978495
Dst	54	0.904177	0.972067
Dst	55	0.945704	0.941176
Dst	56	0.932223	0.92517
Dst	57	0.663752	0.930909
Dst	58	0.41648	0
Dst	59	0.836082	0
Dst	60	0.956261	0.982332
Dst	61	0.931119	0
Dst	62	0.944393	1
Dst	63	0.943848	0.96861
Dst	64	0.93212	0.929368
Dst	65	0.981894	0.971831
Dst	66	0.960719	0.94382
Dst	67	0.926209	0.902913
Dst	68	0.718273	0.944444
Dst	69	0.937031	0.98
Dst	70	0.95378	0.926316
Dst	71	0.97813	0.936709
Dst	72	0.952611	0.918033
Dst	73	0.951243	0.942308
Dst	74	0.978616	0.981308
Dst	75	0.98114	0.974026
Dst	76	0.96858	0.986301
Dst	77	0.92555	0.980392
Dst	78	0.956405	0.982456
Dst	79	0.957783	0.964467
Dst	80	0.918441	0.851064
Dst	81	0.890306	0.846154
Dst	82	0.938178	0.891304
Dst	83	0.942534	0.980892
Dst	84	0.909048	0.990654
Dst	85	0.927402	0.84
Dst	86	0.957824	0.968944
Dst	87	0.964694	0.95
Dst	88	0.949995	0.978022
Dst	89	0.900764	0.861538
Dst	90	0.812111	0.853333
Dst	91	0.870679	0.893939
Dst	92	0.902803	0.923077
Dst	93	0.817991	0.818182
Dst	94	0.953421	0.971963
Imp4	1	0.626137	0
Imp4	2	0.561053	0.8
Imp4	3	0.437264	0.545455
Imp4	4	0.162614	0.714286
Imp4	5	0.683465	0.8
Imp4	6	0.415645	0.333333
Imp4	7	0.796915	1
Imp4	8	0.798134	0.916667
Plekhb2	1	0.291014	0
Plekhb2	2	0.644806	0.5625
Plekhb2	3	0.663217	0.756757
Plekhb2	4	0.624282	0.964286
Plekhb2	5	0.821102	0.333333
Plekhb2	6	0.758911	0.478261
Plekhb2	7	0.598574	0.677966
Hs6st1	1	0.0493153	0.571429
Cnnm4	1	0.747398	0.75
Cnnm4	2	0.593612	0
Cnnm4	3	0.789194	0.4
Cnnm4	4	0.732256	0.5
Cnnm4	5	0.697774	0
Cnnm4	6	0.699898	1
Cnnm3	1	0.516003	0
Cnnm3	2	0.732008	0.615385
Cnnm3	3	0.0700617	0.666667
Cnnm3	4	0.608132	0.9
Cnnm3	5	0.731451	0.8
Cnnm3	6	0.634985	0.333333
Cnnm3	7	0.830146	0
Cnnm3	8	0.671545	0
Cox5b	1	0.159927	0.615385
Cox5b	2	0.74327	0
Cox5b	3	0.701381	0
Unc50	1	0.653536	0
Unc50	2	0.773783	0.75
Unc50	3	0.805882	0.641509
Unc50	4	0.116596	0.666667
Unc50	5	0.376849	0
Lipt1	1	0.44828	0
Pdcl3	1	0.653784	0
Pdcl3	2	0.545076	0.666667
Pdcl3	3	0.534662	0.592593
Pdcl3	4	0.793309	0.736842
Pdcl3	5	0.771129	0.933333
Map4k4	1	0.93393	0.981818
Map4k4	2	0.571144	0.843373
Map4k4	3	0.742736	0.811189
Map4k4	4	0.816092	0.833333
Map4k4	5	0.799607	0.912
Map4k4	6	0.81438	0.920354
Map4k4	7	0.860272	0.666667
Map4k4	8	0.827695	0.844444
Map4k4	9	0.882764	0.444444
Map4k4	10	0.783467	0.925926
Map4k4	11	0.729853	0.844828
Map4k4	12	0.766473	0.75
Map4k4	13	0.615497	0.416667
Map4k4	14	0.441467	0.290909
Map4k4	15	0.583564	0.266667
Map4k4	16	0.379979	0
Map4k4	17	0.778751	0.5625
Map4k4	18	0.856649	0.918367
Map4k4	19	0.782062	0.142857
Map4k4	20	0.838971	0
Map4k4	21	0.892949	0.111111
Map4k4	22	0.825648	0.929825
Map4k4	23	0.487077	0.216216
Map4k4	24	0.832619	0.636364
Map4k4	25	0.790719	0.773723
Map4k4	26	0.825655	0.745098
Map4k4	27	0.715192	0.75
Map4k4	28	0.73698	0.784314
Map4k4	29	0.646655	0.689655
Map4k4	30	0.766147	0.707317
Map4k4	31	0.542465	0.735294
Il1r1	1	0.671945	0
Il1r1	2	0.707753	0
Il1r1	3	0.654102	0
Il1r1	4	0.702621	1
Il1r1	5	0.787834	1
Il1r1	6	0.674884	1
Il1r1	7	0.800703	0.5
Il1r1	8	0.823866	1
Il1r1	9	0.721639	0.666667
Il1r1	10	0.729489	0
Il1r1	11	0.681494	0.8
Il1r1	12	0.597502	0
Il18rap	1	0.769075	NA
Il18rap	2	0.74307	0.8
Il18rap	3	0.790875	0
Il18rap	4	0.683011	0.75
Il18rap	5	0.851531	0.956522
Il18rap	6	0.76426	0.888889
Il18rap	7	0.542809	0.5
Il18rap	8	0.665685	0.666667
Il18rap	9	0.494935	0
Il18rap	10	0.92855	1
Il18rap	11	0.960745	0.857143
Il18rap	12	0.829794	0.875
Mrps9	1	0.754504	0.842105
Mrps9	2	0.70527	0.307692
Mrps9	3	0.647345	0.829268
Mrps9	4	0.431302	0.266667
Mrps9	5	0.297412	0.2
Mrps9	6	0.661967	0.883721
Mrps9	7	0.629773	0.190476
Mrps9	8	0.593537	0.486486
Mrps9	9	0.583993	0
Mrps9	10	0.810692	0.666667
AI597479	1	0.702859	1
AI597479	2	0.735023	0.666667
AI597479	3	0.654062	0.857143
Nck2	1	0.171143	0
Nck2	2	0.76175	0
Nck2	3	0.628152	0
Nck2	4	0.194865	0
Tpp2	1	0.696511	0.984615
Tpp2	2	0.68711	0.9
Tpp2	3	0.828354	0.825397
Tpp2	4	0.811549	0.849315
Tpp2	5	0.871291	0.955224
Tpp2	6	0.826629	0.848485
Tpp2	7	0.819996	0.526316
Tpp2	8	0.653552	0.819277
Tpp2	9	0.875964	0.906977
Tpp2	10	0.811582	0.863636
Tpp2	11	0.881536	0.952381
Tpp2	12	0.851489	0.896552
Tpp2	13	0.701184	0.380952
Tpp2	14	0.75668	0.8125
Tpp2	15	0.697405	0.975
Tpp2	16	0.729813	1
Tpp2	17	0.819682	0
Tpp2	18	0.941496	0
Tpp2	19	0.712193	0.487805
Tpp2	20	0.697662	0.95
Tpp2	21	0.582732	0.631579
Tpp2	22	0.571337	0.714286
Tpp2	23	0.635439	0.15
Tpp2	24	0.778168	0.322581
Tpp2	25	0.82599	0.842105
Tpp2	26	0.827147	0.983051
Tpp2	27	0.930541	0.851852
Tpp2	28	0.727715	0.83871
Tpp2	29	0.868437	0.897959
Bivm	1	0.821814	0.571429
Bivm	2	0.866018	1
Bivm	3	0.52896	0.315789
Bivm	4	0.594425	0.75
Bivm	5	0.718943	0.869565
Bivm	6	0.705531	0.538462
Bivm	7	0.640673	0.4
Bivm	8	0.823032	0.727273
Bivm	9	0.77375	0.625
Ercc5	1	0.570075	0.2
Ercc5	2	0.814401	0.5
Ercc5	3	0.503085	0
Ercc5	4	0.883309	0.981132
Ercc5	5	0.755584	0.470588
Ercc5	6	0.830847	0.818182
Ercc5	7	0.933378	0.75
Ercc5	8	0.92757	0.844444
Ercc5	9	0.650729	0.333333
Ercc5	10	0.482063	0.75
Ercc5	11	0.685623	0
Ercc5	12	0.787343	0.785714
Wdr75	1	0.893909	0.9
Wdr75	2	0.778571	0.526316
Wdr75	3	0.799902	0.9
Wdr75	4	0.604236	0.6875
Wdr75	5	0.151327	0.791667
Wdr75	6	0.52552	0.9
Wdr75	7	0.808274	0.666667
Wdr75	8	0.812784	0.8
Wdr75	9	0.782618	0.941176
Wdr75	10	0.5775	0.631579
Wdr75	11	0.799474	0.75
Wdr75	12	0.700616	0.823529
Wdr75	13	0.89469	0.6
Wdr75	14	0.647654	0
Wdr75	15	0.713837	0
Wdr75	16	0.664639	0.375
Wdr75	17	0.743317	0.933333
Wdr75	18	0.779425	0.72
Wdr75	19	0.804083	0.846154
Wdr75	20	0.874368	0.923077
Sdpr	1	0.643435	0.4
Stat1	1	0.758209	0.666667
Stat1	2	0.822438	0.666667
Stat1	3	0.791713	0.83871
Stat1	4	0.609195	0
Stat1	5	0.660288	0.827586
Tmem194b	1	0.328454	0.857143
Tmem194b	2	0.424208	0
Tmem194b	3	0.30531	0.153846
Tmem194b	4	0.593673	0.08
Tmem194b	5	0.630324	0.133333
Tmem194b	6	0.557192	0
Tmem194b	7	0.75582	0.5
Tmem194b	8	0.72239	0
Hibch	1	0.575388	0.833333
Hibch	2	0.868493	0.7
Hibch	3	0.937034	0.866667
Hibch	4	0.94052	0.933333
Hibch	5	0.919892	0
Hibch	6	0.896099	0.666667
Hibch	7	0.923662	0.5
Hibch	8	0.528823	0.555556
Hibch	9	0.742914	0.833333
Hibch	10	0.72623	0.545455
Hibch	11	0.680691	0.363636
Hibch	12	0.466203	1
Hibch	13	0.762069	0.869565
Ormdl1	1	0.773814	0.8
Ormdl1	2	0.866263	NA
Ormdl1	3	0.76595	0
Osgepl1	1	0.778325	0.444444
Osgepl1	2	0.359465	0.266667
Osgepl1	3	0.565258	0.5
Osgepl1	4	0.802428	0.2
Osgepl1	5	0.882078	0.769231
Osgepl1	6	0.13626	0
Hspe1	1	0.643077	0
Hspe1	2	0.425857	0
Hspe1	3	0.946598	0
1700066M21Rik	1	0.521811	0.333333
Spats2l	1	0.828527	1
Spats2l	2	0.81134	0.5
Spats2l	3	0.798686	0
Spats2l	4	0.879715	1
Spats2l	5	0.814211	0.857143
Spats2l	6	0.807027	0.5
Spats2l	7	0.847477	0
Spats2l	8	0.834117	0.8
Spats2l	9	0.897276	NA
Spats2l	10	0.843935	1
Spats2l	11	0.797112	0.4
Sgol2	1	0.446834	0
Sgol2	2	0.598954	0.4
Sgol2	3	0.605122	0.833333
Sgol2	4	0.662045	0.181818
Sgol2	5	0.785342	1
Sgol2	6	0.915211	0.842105
Sgol2	7	0.811851	0.875
Aox1	1	0.473137	0.5
Aox1	2	0.595039	1
Aox1	3	0.866562	0.865672
Aox1	4	0.782268	0.851064
Aox1	5	0.693169	0.974359
Aox1	6	0.670899	1
Aox1	7	0.73243	0.428571
Aox1	8	0.857133	0.918919
Aox1	9	0.373932	0.142857
Bzw1	1	0.84674	0
Bzw1	2	0.683603	0
Bzw1	3	0.765092	0.864111
Bzw1	4	0.761277	0.766667
Bzw1	5	0.772232	0.724138
Bzw1	6	0.688868	0
Bzw1	7	0.779316	0.87395
Bzw1	8	0.71305	0.643678
Bzw1	9	0.745092	0.769231
Bzw1	10	0.57981	0.456522
Bzw1	11	0.584592	0
Nif3l1	1	0.757457	1
Nif3l1	2	0.913993	NA
Nif3l1	3	0.688708	0.8
Nif3l1	4	0.833997	0.6
Nif3l1	5	0.86043	0.903226
Nif3l1	6	0.823597	0.571429
Ndufb3	1	0.744499	0.571429
Ndufb3	2	0.897964	0
Casp8	1	0.686335	0.333333
Casp8	2	0.535185	0.2
Casp8	3	0.456549	0.285714
Casp8	4	0.776214	0.928571
Casp8	5	0.554318	0.685714
Casp8	6	0.747921	0.733333
Casp8	7	0.92516	0
Casp8	8	0.74856	0
Nop58	1	0.585068	0.571429
Nop58	2	0.323348	0.5
Nop58	3	0.594745	0.976744
Nop58	4	0.742223	0.648649
Nop58	5	0.798871	0.857143
Nop58	6	0.841525	0.846154
Nop58	7	0.556692	0.705882
Nop58	8	0.561795	0.641509
Nop58	9	0.758253	0.631579
Nop58	10	0.813318	0.8
Nop58	11	0.800582	0.875
Nop58	12	0.641779	0.88
Nop58	13	0.749066	0.823529
Nop58	14	0.547057	0
Bmpr2	1	0.797313	0.947368
Bmpr2	2	0.834582	0
Bmpr2	3	0.837131	0.789474
Bmpr2	4	0.71102	0.533333
Bmpr2	5	0.794343	0.923077
Bmpr2	6	0.868428	0.666667
Bmpr2	7	0.879084	1
Bmpr2	8	0.884115	0.857143
Bmpr2	9	0.856747	0.823529
Bmpr2	10	0.657335	0.6
Fam117b	1	0.307522	0.6
Fam117b	2	0.768797	0
Fam117b	3	0.87433	0
Fam117b	4	0.764748	0.56
Fam117b	5	0.67232	0.4
Fam117b	6	0.649194	0.545455
Fam117b	7	0.689154	0.142857
Carf	1	0.890729	NA
Carf	2	0.803021	0
Carf	3	0.817611	0.666667
Carf	4	0.822403	0.8
Carf	5	0.936154	1
Carf	6	0.888923	0
Carf	7	0.855813	0.962963
Carf	8	0.811464	0.666667
Nbeal1	1	0.916072	0.954545
Nbeal1	2	0.867273	0.964286
Nbeal1	3	0.833309	0.96
Nbeal1	4	0.957488	0.994083
Nbeal1	5	0.785551	0.984615
Nbeal1	6	0.638658	0.953846
Nbeal1	7	0.87881	0
Nbeal1	8	0.834138	0.91018
Nbeal1	9	0.632162	0
Nbeal1	10	0.875877	0.969697
Nbeal1	11	0.75591	0.8625
Nbeal1	12	0.85013	0.7
Nbeal1	13	0.88872	0.787879
Nbeal1	14	0.885673	0.64
Nbeal1	15	0.87063	0.871287
Nbeal1	16	0.806963	0.814815
Nbeal1	17	0.922763	0.912
Nbeal1	18	0.840541	0.936585
Nbeal1	19	0.817287	0.875
Nbeal1	20	0.931024	0.950495
Nbeal1	21	0.831962	0.842105
Nbeal1	22	0.738091	0.585366
Nbeal1	23	0.938438	0.927835
Nbeal1	24	0.946448	0.709677
Nbeal1	25	0.865562	0.911392
Nbeal1	26	0.941724	0.964706
Nbeal1	27	0.684486	0.831169
Nbeal1	28	0.788684	0.919786
Nbeal1	29	0.750331	0.606061
Nbeal1	30	0.839429	0.901961
Nbeal1	31	0.822564	1
Nbeal1	32	0.848585	0.918033
Nbeal1	33	0.887522	1
Nbeal1	34	0.828658	0.909091
Nbeal1	35	0.839615	0.9
Nbeal1	36	0.791366	0.962963
Nbeal1	37	0.71514	0.723404
Nbeal1	38	0.855864	0.827586
Nbeal1	39	0.924761	0.872727
Nbeal1	40	0.829977	0.810127
Nbeal1	41	0.579624	0.780488
Nbeal1	42	0.784325	0.833333
Nbeal1	43	0.770768	0.711111
Nbeal1	44	0.886044	0.935484
Nbeal1	45	0.8288	0.48
Nbeal1	46	0.849076	0.466667
Nbeal1	47	0.692719	0.705882
Nbeal1	48	0.817992	0.84
Nbeal1	49	0.843881	0.862069
Nbeal1	50	0.754677	0.861538
Nbeal1	51	0.969265	0
Nbeal1	52	0.843498	0.705882
Nbeal1	53	0.831098	0.936709
Cyp20a1	1	0.810042	0.952381
Cyp20a1	2	0.853242	0
Cyp20a1	3	0.793815	0.695652
Cyp20a1	4	0.861142	0.769231
Cyp20a1	5	0.849127	0.785714
Cyp20a1	6	0.91341	0.85
Cyp20a1	7	0.901635	0.914286
Cyp20a1	8	0.742264	0.790698
Cyp20a1	9	0.845784	0.692308
Cyp20a1	10	0.884765	0.956522
Cyp20a1	11	0.871956	0.981818
Cyp20a1	12	0.500719	0.857143
Abi2	1	0.85686	1
Abi2	2	0.713683	0.5
Abi2	3	0.784379	0
Abi2	4	0.727171	0
Abi2	5	0.726229	0.8
Abi2	6	0.785593	NA
Abi2	7	0.783135	0
Abi2	8	0.582283	0
Nrp2	1	0.886563	0.941176
Nrp2	2	0.85271	0.826087
Nrp2	3	0.855195	0.792453
Nrp2	4	0.907456	0.857143
Nrp2	5	0.800124	0.25
Nrp2	6	0.787213	0.810811
Nrp2	7	0.776475	0.830189
Nrp2	8	0.803526	0
Nrp2	9	0.808006	0.818182
Nrp2	10	0.838127	0.928571
Nrp2	11	0.851522	0.875
Nrp2	12	0.812529	0.666667
Nrp2	13	0.760493	0.9375
Nrp2	14	0.760364	0.956522
Nrp2	15	0.499839	NA
Eef1b2	1	0.915261	0.959184
Eef1b2	2	0.890295	0.921875
Eef1b2	3	0.925444	0.97703
Eef1b2	4	0.746245	0.969697
Eef1b2	5	0.853653	0.975634
Fastkd2	1	0.84475	NA
Fastkd2	2	0.8284	0.5
Fastkd2	3	0.704209	0.75
Fastkd2	4	0.48065	0
Fastkd2	5	0.824968	0
Fastkd2	6	0.700125	0.333333
Fastkd2	7	0.811215	0.4
Fastkd2	8	0.910481	1
Fastkd2	9	0.813753	0.944444
Fastkd2	10	0.698582	0.666667
Fastkd2	11	0.735624	0.666667
Creb1	1	0.380055	0.5
Creb1	2	0.596269	0.701754
Creb1	3	0.576344	0
Creb1	4	0.446156	0
Creb1	5	0.827314	0.777778
Creb1	6	0.792921	0.666667
Creb1	7	0.870441	0.882353
Creb1	8	0.776456	0.619048
Pikfyve	1	0.817886	0.692308
Pikfyve	2	0.913611	0.848485
Pikfyve	3	0.730569	0.870968
Pikfyve	4	0.911963	0.934579
Pikfyve	5	0.862947	0.860215
Pikfyve	6	0.652004	0.877551
Pikfyve	7	0.854424	0.777778
Pikfyve	8	0.874542	0.8
Pikfyve	9	0.921351	0.977273
Pikfyve	10	0.952843	1
Pikfyve	11	0.81645	0.782609
Pikfyve	12	0.677523	0.444444
Pikfyve	13	0.76947	0.857143
Pikfyve	14	0.910582	0.84
Pikfyve	15	0.74829	0.881356
Pikfyve	16	0.362589	0.953846
Pikfyve	17	0.803575	0
Pikfyve	18	0.858744	0.972973
Pikfyve	19	0.850979	0.943396
Pikfyve	20	0.868886	0.836364
Pikfyve	21	0.752569	0.92
Pikfyve	22	0.773857	0.608696
Pikfyve	23	0.916051	0
Pikfyve	24	0.876834	0.782609
Pikfyve	25	0.951273	0.9375
Pikfyve	26	0.915444	0.944444
Pikfyve	27	0.860286	0.933333
Pikfyve	28	0.498382	0.933333
Pikfyve	29	0.670131	0.8
Pikfyve	30	0.758174	0
Pikfyve	31	0.81444	0.857143
Pikfyve	32	0.651244	0.551724
Pikfyve	33	0.849509	0.930233
Pikfyve	34	0.812628	0.8
Pikfyve	35	0.784965	0.790698
Pikfyve	36	0.682696	0.1
Pikfyve	37	0.757164	0.736842
Pikfyve	38	0.811712	0.555556
Pikfyve	39	0.764338	0
Pikfyve	40	0.728632	0.777778
Pikfyve	41	0.71513	0.848485
Rpe	1	0.536246	0
Rpe	2	0.799169	0
Rpe	3	0.711977	0.844444
Rpe	4	0.771344	0.627451
Rpe	5	0.862863	0.666667
Rpe	6	0.591645	0.653846
Atic	1	0.828928	1
Atic	2	0.812357	0
Atic	3	0.864731	0.848485
Atic	4	0.739151	0.875
Atic	5	0.881116	0.883721
Atic	6	0.893861	0.925926
Atic	7	0.811821	0.91358
Atic	8	0.915903	0.926829
Atic	9	0.738828	0.636364
Atic	10	0.57554	0.826087
Atic	11	0.767524	0.903226
Atic	12	0.755466	0.844444
Atic	13	0.727754	0.810811
Atic	14	0.71562	0.777778
Atic	15	0.847546	0.837209
Xrcc5	1	0.450879	0.8
Xrcc5	2	0.894292	0.990476
Xrcc5	3	0.866405	0.595745
Xrcc5	4	0.88606	0.551724
Xrcc5	5	0.825596	0.909091
Xrcc5	6	0.912621	0.909091
Xrcc5	7	0.920031	0.875
Xrcc5	8	0.855737	0.8
Xrcc5	9	0.840187	0.857143
Xrcc5	10	0.863656	0.777778
Xrcc5	11	0.694939	0.85
Xrcc5	12	0.752254	0.926829
Xrcc5	13	0.842081	0.933333
Xrcc5	14	0.913736	0.95
Xrcc5	15	0.620826	0
Xrcc5	16	0.789684	0.813559
Xrcc5	17	0.705284	0.631579
Xrcc5	18	0.799851	0.75
Xrcc5	19	0.776532	0.647059
Xrcc5	20	0.868757	0.882353
Smarcal1	1	0.777277	0
Smarcal1	2	0.550377	0.57971
Smarcal1	3	0.586922	0.487805
Smarcal1	4	0.763399	0.90411
Smarcal1	5	0.764266	0
Smarcal1	6	0.752819	0.785714
Smarcal1	7	0.851886	0.740741
Smarcal1	8	0.66536	0.75
Smarcal1	9	0.833278	0.871795
Smarcal1	10	0.688568	0.636364
Smarcal1	11	0.356917	0.25
Smarcal1	12	0.791891	0.925926
Arpc2	1	0.345074	0
Arpc2	2	0.515131	0.363636
Arpc2	3	0.707113	0.315789
Arpc2	4	0.602566	0.828283
Arpc2	5	0.766315	0.304762
Arpc2	6	0.709376	0.16092
Arpc2	7	0.740343	0.748166
Arpc2	8	0.713903	0.785425
Arpc2	9	0.864378	0.861538
Arpc2	10	0.747208	0.496124
Pnkd	1	0.719522	0.666667
Pnkd	2	0.71995	0.909091
Pnkd	3	0.814334	0.666667
Pnkd	4	0.678685	0.814815
Pnkd	5	0.431824	0.545455
Pnkd	6	0.796058	0.923077
Pnkd	7	0.873304	0.923077
Pnkd	8	0.832758	1
Ctdsp1	1	0.605916	0.32
Ctdsp1	2	0.343244	0.56
Ctdsp1	3	0.652359	0.411765
Ctdsp1	4	0.520922	0.654867
Ctdsp1	5	0.71645	0.722222
Ctdsp1	6	0.612048	0.5
Vil1	1	0.675575	0
Vil1	2	0.856777	0.666667
Vil1	3	0.768041	0.666667
Vil1	4	0.794372	0.580645
Vil1	5	0.898145	0.971429
Vil1	6	0.711988	0.821429
Vil1	7	0.801283	0.833333
Vil1	8	0.754933	0.981132
Vil1	9	0.862532	0.878049
Vil1	10	0.636636	0.5
Vil1	11	0.713371	1
Vil1	12	0.839998	0.8
Vil1	13	0.63648	0.235294
Vil1	14	0.791763	0.833333
Vil1	15	0.717206	0.888889
Vil1	16	0.838614	0.903226
Vil1	17	0.913737	0.972973
Vil1	18	0.894066	0.928571
Vil1	19	0.936393	1
Rqcd1	1	0.712389	0.666667
Rqcd1	2	0.773781	0.705882
Rqcd1	3	0.747601	0.705882
Rqcd1	4	0.62172	0.814815
Rqcd1	5	0.442717	0.266667
Rqcd1	6	0.515327	0.62069
Rqcd1	7	0.821427	0.692308
Bcs1l	1	0.431903	0.222222
Bcs1l	2	0.727657	0.909091
Bcs1l	3	0.434788	0.4
Bcs1l	4	0.53979	0.533333
Bcs1l	5	0.552691	0.5
Bcs1l	6	0.745221	0.761905
Bcs1l	7	0.603098	0.857143
Stk36	1	0.793739	NA
Stk36	2	0.897487	0
Stk36	3	1	1
Stk36	4	0.881618	0
Stk36	5	0.925141	0.8
Stk36	6	0.56706	0
Stk36	7	0.446402	0.7
Stk36	8	0.787113	1
Stk36	9	0.74079	0.5
Stk36	10	0.861638	1
Stk36	11	0.833392	NA
Stk36	12	0.851257	0.333333
Stk36	13	0.680097	NA
Stk36	14	0.821007	0
Stk36	15	0.702632	0.923077
Stk36	16	0.733541	0
Stk36	17	0.696462	0.666667
Stk36	18	0.543258	1
Stk36	19	0.441606	0.5
Stk36	20	0.687014	0
Stk36	21	0.766461	0.333333
Stk36	22	0.87016	NA
Stk36	23	0.831951	0
Stk36	24	0.80408	1
Stk36	25	0.0819116	0
Stk36	26	0.758587	1
Fam134a	1	0.765948	0.608696
Fam134a	2	0.91167	0.813953
Fam134a	3	0.63345	0.298507
Fam134a	4	0.659372	0.636364
Fam134a	5	0.814178	0.857143
Fam134a	6	0.826989	0.968421
Fam134a	7	0.720134	0.604651
Fam134a	8	0.931473	0.928571
Zfand2b	1	0.65349	0
Zfand2b	2	0.779286	0.962963
Zfand2b	3	0.640718	0.4
Zfand2b	4	0.764674	0.592593
Zfand2b	5	0.217444	0.8
Zfand2b	6	0.0357009	0.62069
Zfand2b	7	0.694499	0.842105
Zfand2b	8	0.662356	0.769231
Stk16	1	0.352556	0
Stk16	2	0.833092	0.906667
Stk16	3	0.82922	0.87931
Stk16	4	0.26501	0.365591
Stk16	5	0.401584	0.301887
Stk16	6	0.62571	0.380952
Stk16	7	0.611618	0.5
Dnajb2	1	0.0894977	0.121212
Dnajb2	2	0.7749	0.933333
Dnajb2	3	0.434878	0.636364
Gmppa	1	0.454639	0
Gmppa	2	0.664352	0.827586
Gmppa	3	0.733803	0.222222
Gmppa	4	0.715779	0.5625
Gmppa	5	0.941726	0.939394
Gmppa	6	0.867182	0.981132
Gmppa	7	0.806738	0.8
Gmppa	8	0.783848	0.8
Gmppa	9	0.489625	0.363636
Gmppa	10	0.591568	0.457143
Gmppa	11	0.669951	0.716981
Gmppa	12	0.817657	0.896552
Acsl3	1	0.0179422	0.416667
Acsl3	2	0.46261	0.192771
Mrpl44	1	0.748628	NA
Mrpl44	2	0.77235	0.8
Mrpl44	3	0.865056	1
Rhbdd1	1	0.702095	0.769231
Rhbdd1	2	0.907861	0.9
Rhbdd1	3	0.79688	0.8
Rhbdd1	4	0.821988	0.818182
Rhbdd1	5	0.849465	0.717949
Rhbdd1	6	0.746774	0.571429
Mff	1	0.668097	0.666667
Mff	2	0.620968	0.384615
Mff	3	0.82768	0.5
Mff	4	0.680891	0.78481
Mff	5	0.499648	0.146341
Mff	6	0.532973	0.214286
Mff	7	0.726325	0.466667
Mff	8	0.86775	0.533333
Agfg1	1	0.121256	0.989011
Agfg1	2	0.537467	0.863636
Agfg1	3	0.822817	0.864198
Agfg1	4	0.562804	0.647059
Agfg1	5	0.689459	0.153846
Agfg1	6	0.657018	0.523077
Agfg1	7	0.63449	0.618557
Agfg1	8	0.729534	0.113636
Agfg1	9	0.555574	0.441558
Agfg1	10	0.718551	0.344828
Agfg1	11	0.640971	0.318182
Agfg1	12	0.364302	0.622222
Cab39	1	0.408297	0.482759
Cab39	2	0.610491	0.582781
Cab39	3	0.745692	0.88785
Cab39	4	0.589617	0.673469
Cab39	5	0.325416	0.807018
Cab39	6	0.247352	0
Cab39	7	0.742741	0.947368
Cab39	8	0.890937	0.87931
Itm2c	1	0.552178	0.4
Itm2c	2	0.697935	0.727273
Itm2c	3	0.783801	0.756757
Itm2c	4	0.823187	0.96875
Itm2c	5	0.801819	0.888889
Psmd1	1	0.707124	0.916667
Psmd1	2	0.67935	0.883117
Psmd1	3	0.793097	0.952381
Psmd1	4	0.937974	1
Psmd1	5	0.960857	0.978261
Psmd1	6	0.803103	0.678571
Psmd1	7	0.924379	0.948052
Psmd1	8	0.942293	0.986301
Psmd1	9	0.889121	0.925926
Psmd1	10	0.815951	0.927536
Psmd1	11	0.778187	0.883333
Psmd1	12	0.828897	0.838095
Psmd1	13	0.876611	0.875
Psmd1	14	0.92492	0.990385
Psmd1	15	0.711379	0.764706
Psmd1	16	0.758986	0.8
Psmd1	17	0.909499	0.969231
Psmd1	18	0.811495	0.876033
Psmd1	19	0.856676	0.938272
Psmd1	20	0.875731	0.761905
Psmd1	21	0.856735	0.919355
Psmd1	22	0.827364	0.84058
Psmd1	23	0.907807	0.91954
Psmd1	24	0.936001	0.976744
Armc9	1	0.664583	0
Armc9	2	0.815266	0.96
Armc9	3	0.809125	0.918919
Armc9	4	0.845836	0.888889
Armc9	5	0.916516	0.5
Armc9	6	0.805314	0.153846
Armc9	7	0.794576	0.25
Armc9	8	0.779491	0.647059
Armc9	9	0.766616	0
Armc9	10	0.641622	0.666667
Armc9	11	0.74003	0.893617
Armc9	12	0.858559	0.8
Armc9	13	0.771113	0.8
Armc9	14	0.922094	0.909091
Armc9	15	0.933026	0
Armc9	16	0.825215	0.705882
Armc9	17	0.928472	0.727273
Armc9	18	0.794945	0.782609
Armc9	19	0.579737	0.777778
Armc9	20	0.741021	0.571429
Armc9	21	0.848856	0
Armc9	22	0.390455	NA
Armc9	23	0.832074	NA
Armc9	24	0.649931	NA
Cops7b	1	0.644687	0
Cops7b	2	0.828833	0.727273
Cops7b	3	0.830775	0
Cops7b	4	0.732723	0.588235
Cops7b	5	0.65036	0.4
Cops7b	6	0.651422	0.307692
Cops7b	7	0.780722	0.6
Dis3l2	1	0.87757	0.6
Dis3l2	2	0.911225	0.823529
Dis3l2	3	0.901758	0.985507
Dis3l2	4	0.900956	0.444444
Dis3l2	5	0.937671	0
Dis3l2	6	0.930716	0
Dis3l2	7	0.914509	0.8
Dis3l2	8	0.915988	0.967742
Dis3l2	9	0.878667	0.923077
Dis3l2	10	0.829382	0.818182
Dis3l2	11	0.864795	0.833333
Dis3l2	12	0.940979	0.869565
Dis3l2	13	0.816841	0.8
Dis3l2	14	0.629186	0.4
Dis3l2	15	0.522377	0.666667
Dis3l2	16	0.646947	0
Dis3l2	17	0.49493	0.25
Dis3l2	18	0.34363	0.571429
Dis3l2	19	0.655415	0.923077
Dis3l2	20	0.806666	NA
Eif4e2	1	0.700398	0.555556
Eif4e2	2	0.873902	0.790698
Eif4e2	3	0.890982	0.9
Eif4e2	4	0.870302	0.952381
Eif4e2	5	0.636283	0.615385
Eif4e2	6	0.500034	0
Eif4e2	7	0.149258	0.142857
Gigyf2	1	0.720987	0.666667
Gigyf2	2	0.805229	0.72
Gigyf2	3	0.772616	0.688172
Gigyf2	4	0.807786	0.87037
Gigyf2	5	0.707516	0.622642
Gigyf2	6	0.788635	0.875
Gigyf2	7	0.592423	0.779221
Gigyf2	8	0.552435	0.8
Gigyf2	9	0.805829	0.788732
Gigyf2	10	0.873866	0.819672
Gigyf2	11	0.597588	0.411765
Gigyf2	12	0.776506	0.819672
Gigyf2	13	0.808069	0.882883
Gigyf2	14	0.78761	0.876923
Gigyf2	15	0.777158	0.898551
Gigyf2	16	0.703441	0.845361
Gigyf2	17	0.649317	0.888889
Gigyf2	18	0.63282	0.769231
Gigyf2	19	0.622876	0.736842
Gigyf2	20	0.802079	0.603774
Gigyf2	21	0.702676	0.90625
Gigyf2	22	0.861218	0.842105
Gigyf2	23	0.878751	0.862069
Gigyf2	24	0.576177	0.326531
Gigyf2	25	0.550591	0.642857
Gigyf2	26	0.524743	0.486486
Gigyf2	27	0.758562	0
Gigyf2	28	0.842743	0.763636
Dgkd	1	0.574545	0.833333
Dgkd	2	0.761327	0.684211
Dgkd	3	0.818976	0.75
Dgkd	4	0.784785	0.875
Dgkd	5	0.739779	0.512821
Dgkd	6	0.805808	0.857143
Dgkd	7	0.858457	0.923077
Dgkd	8	0.728799	0.929825
Dgkd	9	0.774775	0.875
Dgkd	10	0.726651	0.585366
Dgkd	11	0.570755	0.8
Dgkd	12	0.620207	0.866667
Dgkd	13	0.751539	0.755556
Dgkd	14	0.626878	0.764706
Dgkd	15	0.760434	0.888889
Dgkd	16	0.748386	0.84
Dgkd	17	0.884189	0
Dgkd	18	0.751585	0.72
Dgkd	19	0.648699	0.923077
Dgkd	20	0.263642	0.790698
Dgkd	21	0.332775	0
Dgkd	22	0.708898	0.717949
Dgkd	23	0.829909	0.903226
Dgkd	24	0.805067	0.9
Dgkd	25	0.513752	0.705882
Dgkd	26	0.804961	0.829268
Dgkd	27	0.762596	0.888889
Dgkd	28	0.650388	0.181818
Dgkd	29	0.544568	0.75
Ugt1a6a	1	0.659497	0.230216
Ugt1a6a	2	0.728035	0.815686
Ugt1a6a	3	0.861295	0.899852
Ugt1a6a	4	0.902568	0.920984
Sh3bp4	1	0.211646	0.888889
Sh3bp4	2	0.440402	0.253968
Sh3bp4	3	0.575004	0.470588
Sh3bp4	4	0.561451	0.5
Sh3bp4	5	0.573739	0.604651
Cxcr7	1	0.454974	0
Cops8	1	0.751201	0.666667
Cops8	2	0.675469	0.588235
Cops8	3	0.674841	0.807018
Cops8	4	0.669539	0.654545
Cops8	5	0.696893	0.765432
Cops8	6	0.308346	0.325581
Cops8	7	0.656365	0.782609
Mlph	1	0.785689	0.878788
Mlph	2	0.844694	0.909091
Mlph	3	0.827478	1
Mlph	4	0.70316	0.860215
Mlph	5	0.751842	0.886957
Mlph	6	0.676664	0.783784
Mlph	7	0.696649	0.647887
Mlph	8	0.761645	0.816901
Mlph	9	0.416835	0.533333
Mlph	10	0.713142	0.753623
Mlph	11	0.697354	0.275862
Mlph	12	0.696463	0.465753
Mlph	13	0.630721	0.680851
Mlph	14	0.381321	0.378378
Mlph	15	0.607946	0.945455
Lrrfip1	1	0.662847	0.692308
Lrrfip1	2	0.612306	0.540541
Lrrfip1	3	0.768795	0.849315
Lrrfip1	4	0.758534	0
Lrrfip1	5	0.886721	0.938053
Lrrfip1	6	0.826014	0.666667
Lrrfip1	7	0.63748	0.820513
Ube2f	1	0.632607	0
Ube2f	2	0.750554	0
Ube2f	3	0.602861	0.105263
Ube2f	4	0.450368	0
Ube2f	5	0.384741	0
Ube2f	6	0.614183	0
Ube2f	7	0.531981	0
Ube2f	8	0.462523	0
Ube2f	9	0.663704	0
Ube2f	10	0.70859	0.6
Ube2f	11	0.780679	0.904762
Ube2f	12	0.727374	0.896552
Ube2f	13	0.765222	0.761905
Ube2f	14	0.886469	0.938776
Traf3ip1	1	0.644583	0.285714
Traf3ip1	2	0.583246	0
Traf3ip1	3	0.727238	0
Traf3ip1	4	0.548341	0.75
Traf3ip1	5	0.723745	0.777778
Traf3ip1	6	0.829584	0.933333
Traf3ip1	7	0.677281	0.785714
Traf3ip1	8	0.810043	1
Traf3ip1	9	0.587856	0.64
Gpc1	1	0.582058	0.857143
Gpc1	2	0.730255	0.333333
Gpc1	3	0.78419	0
Gpc1	4	0.72375	0.6
Gpc1	5	0.72041	0
Gpc1	6	0.731579	0.846154
Gpc1	7	0.802552	1
Gpc1	8	0.935361	0.875
Dusp28	1	0.358475	0
Rnpepl1	1	0.611535	0.742857
Rnpepl1	2	0.58894	0.285714
Rnpepl1	3	0.639334	0.533333
Rnpepl1	4	0.715492	0.580645
Rnpepl1	5	0.437435	0.440678
Rnpepl1	6	0.244743	0.577778
Rnpepl1	7	0.779001	0.428571
Rnpepl1	8	0.34799	0.535714
Rnpepl1	9	0.616842	0.869565
Rnpepl1	10	0.635499	0.777778
Capn10	1	0.901484	0.8
Capn10	2	0.908579	0.869565
Capn10	3	0.565463	0.545455
Capn10	4	0.69691	0
Capn10	5	0.626939	0.588235
Capn10	6	0.625483	0.727273
Capn10	7	0.672164	0.714286
Capn10	8	0.502007	0.6
Capn10	9	0.478972	0.47619
Capn10	10	0.429058	0.4
Capn10	11	0.66483	0.666667
Sned1	1	0.679916	NA
Sned1	2	0.770637	NA
Sned1	3	0.451818	0.8
Sned1	4	0.0194269	NA
Sned1	5	0.256812	NA
Sned1	6	0.780066	0
Sned1	7	0.760655	NA
Sned1	8	0.852868	0
Sned1	9	0.945364	1
Sned1	10	1	1
Sned1	11	0.831785	0.857143
Sned1	12	0.889706	NA
Sned1	13	0.713568	0
Sned1	14	0.684992	0
Sned1	15	0.834757	NA
Sned1	16	0.716042	0.666667
Sned1	17	0.869023	0
Sned1	18	0.281174	0
Sned1	19	0.699749	0
Sned1	20	0.442441	0
Sned1	21	0.812768	1
Sned1	22	0.343975	0
Sned1	23	0.593445	0
Sned1	24	0.806165	0
Sned1	25	0.244406	0
Sned1	26	0.507606	NA
Sned1	27	0.610562	NA
Sned1	28	0.953629	NA
Sned1	29	0.822193	NA
Sned1	30	0.503296	NA
Ppp1r7	1	0.492079	0.666667
Ppp1r7	2	0.682248	0.545455
Ppp1r7	3	0.748566	0.666667
Ppp1r7	4	0.467964	0.25
Ppp1r7	5	0.821834	0.8
Ppp1r7	6	0.671339	0.333333
Ppp1r7	7	0.8547	0.857143
Ppp1r7	8	0.726112	0
Ppp1r7	9	0.327273	0.818182
37500	1	0.559845	0.5
37500	2	0.781201	0.542857
37500	3	0.86843	0.917197
37500	4	0.914606	0.994083
37500	5	0.782095	0.241379
37500	6	0.786606	0.796748
37500	7	0.776855	0.933333
37500	8	0.852527	0.909091
37500	9	0.825185	0.872881
37500	10	0.608597	0.901288
37500	11	0.71055	0.8
37500	12	0.910629	1
Farp2	1	0.718234	1
Farp2	2	0.783731	0.666667
Farp2	3	0.643957	0.823529
Farp2	4	0.666462	1
Farp2	5	0.752753	1
Farp2	6	0.83363	0.8
Farp2	7	0.717634	0.571429
Farp2	8	0.86378	0.727273
Farp2	9	0.868789	0.5
Farp2	10	0.702317	0.875
Farp2	11	0.751849	0.769231
Farp2	12	0.677421	0.588235
Atg4b	1	0.76738	0.888889
Atg4b	2	0.728583	0.923077
Atg4b	3	0.851573	0.857143
Atg4b	4	0.621615	0.851064
Atg4b	5	0.607851	0.294118
Atg4b	6	0.870006	0.545455
Atg4b	7	0.886729	0.5
Atg4b	8	0.88744	0.965517
Atg4b	9	0.572213	0.73913
Atg4b	10	0.644176	0.3
Atg4b	11	0.481857	0
Ing5	1	0.761735	0
Ing5	2	0.416275	0.571429
Gin1	1	0.885999	0.4
Gin1	2	0.89645	0.933333
Gin1	3	0.770039	0
Gin1	4	0.880357	0.5
Gin1	5	0.483416	1
Gin1	6	0.903976	0.9375
Gin1	7	0.825007	0
2310035C23Rik	1	0.899618	0.8
2310035C23Rik	2	0.681896	0.734694
2310035C23Rik	3	0.392619	0
2310035C23Rik	4	0.77262	0.938272
2310035C23Rik	5	0.596093	0
2310035C23Rik	6	0.67344	0.791667
2310035C23Rik	7	0.791683	0.454545
2310035C23Rik	8	0.840901	0.692308
2310035C23Rik	9	0.695797	0
2310035C23Rik	10	0.775088	0.837209
2310035C23Rik	11	0.823249	0.928571
2310035C23Rik	12	0.75278	0.914286
2310035C23Rik	13	0.857345	0.964706
2310035C23Rik	14	0.877926	0.777778
2310035C23Rik	15	0.840418	0.927536
2310035C23Rik	16	0.859104	0
2310035C23Rik	17	0.805644	0.818182
2310035C23Rik	18	0.793128	0.980392
2310035C23Rik	19	0.590136	0.888889
2310035C23Rik	20	0.605114	0.25
2310035C23Rik	21	0.618865	0.78125
2310035C23Rik	22	0.532783	0.285714
2310035C23Rik	23	0.267776	0.212766
2310035C23Rik	24	0.819129	0.928571
2310035C23Rik	25	0.785108	0.827586
2310035C23Rik	26	0.680236	0.2
2310035C23Rik	27	0.739352	0.235294
2310035C23Rik	28	0.676189	0.666667
Tnfrsf11a	1	0.853358	0
Tnfrsf11a	2	0.774614	0.909091
Tnfrsf11a	3	0.211746	0
Tnfrsf11a	4	0.174713	NA
Tnfrsf11a	5	0.629792	0.5
Tnfrsf11a	6	0.690184	1
Tnfrsf11a	7	0.74419	0
Tnfrsf11a	8	0.776478	NA
Zcchc2	1	0.147394	0.428571
Zcchc2	2	0.794101	0.727273
Zcchc2	3	0.611753	0.571429
Zcchc2	4	0.536606	0.727273
Zcchc2	5	0.729898	0.736842
Zcchc2	6	0.380987	0
Zcchc2	7	0.470526	0.378378
Zcchc2	8	0.803176	0.545455
Zcchc2	9	0.516935	0.818182
Zcchc2	10	0.785609	0.923077
Zcchc2	11	0.582214	0.285714
Zcchc2	12	0.38999	0.25
Phlpp1	1	0.585967	0.88
Phlpp1	2	0.853281	0.933333
Phlpp1	3	0.895198	0.545455
Phlpp1	4	0.841481	0.727273
Phlpp1	5	0.919932	0.8
Phlpp1	6	0.809409	0.666667
Phlpp1	7	0.650244	0.64
Phlpp1	8	0.659531	0.9375
Phlpp1	9	0.803365	0.709677
Phlpp1	10	0.736937	0.181818
Phlpp1	11	0.873997	0.857143
Phlpp1	12	0.754844	0
Phlpp1	13	0.783186	0.666667
Phlpp1	14	0.779733	0.4
Phlpp1	15	0.717922	0
Phlpp1	16	0.626408	0.933333
Serpinb5	1	0.870459	0
Serpinb5	2	0.793031	0
Serpinb8	1	0.709779	0.0952381
Serpinb8	2	0.645729	0.526316
Serpinb8	3	0.888213	0.926829
Serpinb8	4	0.492999	0.342857
Serpinb8	5	0.701888	0.777778
Serpinb8	6	0.596237	0.764706
Mki67ip	1	0.826342	0.952381
Mki67ip	2	0.788799	0.4
Mki67ip	3	0.800201	0
Mki67ip	4	0.692353	0.888889
Mki67ip	5	0.606859	0.777778
Mki67ip	6	0.667166	0.761905
Clasp1	1	0.722715	0.965517
Clasp1	2	0.768934	0.8
Clasp1	3	0.824807	0.4
Clasp1	4	0.845605	0.820513
Clasp1	5	0.785149	0.871795
Clasp1	6	0.751567	0.424242
Clasp1	7	0.634448	0.6
Clasp1	8	0.968663	0.615385
Clasp1	9	0.825896	0.333333
Clasp1	10	0.696651	0.4
Clasp1	11	0.77383	0.714286
Tcfcp2l1	1	0.824736	NA
Tcfcp2l1	2	0.784381	0
Tcfcp2l1	3	0.871016	0.8
Tcfcp2l1	4	0.786453	0.4
Tcfcp2l1	5	0.772413	0.666667
Tcfcp2l1	6	0.807833	0.545455
Tcfcp2l1	7	0.888426	0.4
Tcfcp2l1	8	0.744793	0.8
Tcfcp2l1	9	0.12203	0.75
Tcfcp2l1	10	0.927664	1
Tcfcp2l1	11	0.484637	0
Tcfcp2l1	12	0.692971	0.571429
Tcfcp2l1	13	0.717807	0.25
Tcfcp2l1	14	0.789154	0.571429
Ccdc93	1	0.891017	0.985075
Ccdc93	2	0.874306	0.93617
Ccdc93	3	0.847712	0.764706
Ccdc93	4	0.800993	0.918033
Ccdc93	5	0.904399	0.888889
Ccdc93	6	0.335073	0.75
Ccdc93	7	0.588962	0.90566
Ccdc93	8	0.535293	0.857143
Ccdc93	9	0.79432	0.833333
Ccdc93	10	0.847305	0.918919
Ccdc93	11	0.701162	0.830189
Ccdc93	12	0.834191	0.978723
Ccdc93	13	0.847352	0.918919
Ccdc93	14	0.866632	0.947368
Ccdc93	15	0.727341	0.8
Ccdc93	16	0.816042	0.666667
Ccdc93	17	0.906878	0.846154
Ccdc93	18	0.829456	0.333333
Ccdc93	19	0.828381	0.844444
Ccdc93	20	0.595539	1
Ccdc93	21	0.789989	0.695652
Ccdc93	22	0.769066	0.944444
Ccdc93	23	0.702785	0.666667
Slc35f5	1	0.606486	0.580645
Slc35f5	2	0.606224	0.846154
Slc35f5	3	0.610536	0.777778
Slc35f5	4	0.802694	0.933333
Gpr39	1	0.563435	0.782609
Mgat5	1	0.921128	0.923077
Mgat5	2	0.660806	0.935484
Mgat5	3	0.703264	0.923077
Mgat5	4	0.722961	0.56
Mgat5	5	0.780336	0.461538
Mgat5	6	0.866229	0.888889
Mgat5	7	0.900578	1
Mgat5	8	0.846548	0.882353
Mgat5	9	0.876725	0.571429
Mgat5	10	0.825177	0.5
Mgat5	11	0.87089	0.75
Mgat5	12	0.84062	0.85
Mgat5	13	0.733228	0.545455
Mgat5	14	0.741817	0.666667
Mgat5	15	0.868223	1
Ccnt2	1	0.397386	0.5
Ccnt2	2	0.575945	0.550725
Ccnt2	3	0.74256	0.708333
Ccnt2	4	0.644098	0.4375
Ccnt2	5	0.661623	0.477273
Ccnt2	6	0.650783	0.3125
Ccnt2	7	0.718726	0.777778
Ccnt2	8	0.633406	0.81203
Rab3gap1	1	0.77587	0
Rab3gap1	2	0.673894	0.307692
Rab3gap1	3	0.949763	0.965517
Rab3gap1	4	0.822692	0.888889
Rab3gap1	5	0.849527	0.837838
Rab3gap1	6	0.821199	0.755556
Rab3gap1	7	0.851079	0.851852
Rab3gap1	8	0.796859	0.846154
Rab3gap1	9	0.758808	0.883117
Rab3gap1	10	0.656554	0.830189
Rab3gap1	11	0.660721	0.5
Rab3gap1	12	0.737259	0.545455
Rab3gap1	13	0.611663	0.384615
Rab3gap1	14	0.728036	0.6
Rab3gap1	15	0.677556	0
Rab3gap1	16	0.739413	0.631579
Rab3gap1	17	0.696501	0.741935
Rab3gap1	18	0.7383	0
Rab3gap1	19	0.81655	0.821429
Rab3gap1	20	0.817708	0.444444
Rab3gap1	21	0.791602	0.756757
Rab3gap1	22	0.548766	0.727273
Rab3gap1	23	0.670177	0.809524
R3hdm1	1	0.554554	0.666667
R3hdm1	2	0.76683	0.846154
R3hdm1	3	0.608787	0.615385
R3hdm1	4	0.62586	0.689655
R3hdm1	5	0.41019	0.16
R3hdm1	6	0.440269	0.758621
R3hdm1	7	0.877087	0.714286
R3hdm1	8	0.940819	0.97561
R3hdm1	9	0.720815	0.708333
R3hdm1	10	0.834792	0.962963
R3hdm1	11	0.679058	0.846154
R3hdm1	12	0.411244	0.166667
R3hdm1	13	0.755022	0.428571
R3hdm1	14	0.495976	0.153846
R3hdm1	15	0.48814	0.533333
R3hdm1	16	0.589247	0.421053
R3hdm1	17	0.760948	0.833333
R3hdm1	18	0.824268	0.5
R3hdm1	19	0.851463	NA
R3hdm1	20	0.886341	0.6
R3hdm1	21	0.619203	0
R3hdm1	22	0.547002	0.736842
R3hdm1	23	0.747412	0.709677
Ubxn4	1	0.535953	0.307692
Ubxn4	2	0.70016	0.9375
Ubxn4	3	0.633906	0.931034
Ubxn4	4	0.884561	0.746269
Ubxn4	5	0.915261	1
Ubxn4	6	0.850132	0.909091
Ubxn4	7	0.89449	0.981818
Ubxn4	8	0.889109	0.533333
Ubxn4	9	0.811901	0.736842
Ubxn4	10	0.81938	0.952381
Ubxn4	11	0.568574	0.536585
Ubxn4	12	0.276775	0.571429
Yod1	1	0.107185	0.72
Eif2d	1	0.924685	1
Eif2d	2	0.796759	0.8
Eif2d	3	0.614173	0.974359
Eif2d	4	0.957118	0.909091
Eif2d	5	0.902789	0
Eif2d	6	0.944807	0.875
Eif2d	7	0.798867	0.666667
Eif2d	8	0.394717	0
Eif2d	9	0.552655	0.375
Eif2d	10	0.805064	1
Eif2d	11	0.679409	0.782609
Eif2d	12	0.819335	0.947368
Eif2d	13	0.704516	0
Eif2d	14	0.670308	0
Ctse	1	0.923275	0.933333
Ctse	2	0.958494	1
Ctse	3	0.955603	0.923077
Ctse	4	0.938228	1
Ctse	5	0.936418	0.857143
Ctse	6	0.933406	0
Ctse	7	0.799219	1
Ctse	8	0.963727	NA
5430435G22Rik	1	0.569012	0.615385
5430435G22Rik	2	0.800129	1
5430435G22Rik	3	0.878224	NA
5430435G22Rik	4	0.587841	0.8
5430435G22Rik	5	0.495961	0.571429
Slc41a1	1	0.329357	0.8
Slc41a1	2	0.77209	0.666667
Slc41a1	3	0.770227	0.888889
Slc41a1	4	0.85852	NA
Slc41a1	5	0.847006	1
Slc41a1	6	0.541913	0.888889
Slc41a1	7	0.594701	0.8
Slc41a1	8	0.802193	1
Slc41a1	9	0.674618	0.4
Slc41a1	10	0.780255	0.75
Rab7l1	1	0.140364	0
Rab7l1	2	0.910069	0.938776
Rab7l1	3	0.832998	0.895522
Rab7l1	4	0.848067	0.915663
Rab7l1	5	0.891314	0.421053
Rab7l1	6	0.817797	0.829268
Elk4	1	0.372279	0
Elk4	2	0.741132	0.318182
Elk4	3	0.73532	0.583333
Elk4	4	0.723311	0.703704
Dstyk	1	0.371282	0
Dstyk	2	0.584219	0.5
Dstyk	3	0.610352	0.631579
Dstyk	4	0.764156	0.625
Dstyk	5	0.866971	0.6
Dstyk	6	0.862187	0.8
Dstyk	7	0.635135	0.6
Dstyk	8	0.482826	0.631579
Dstyk	9	0.841512	0.923077
Dstyk	10	0.704553	0.578947
Dstyk	11	0.843666	0
Dstyk	12	0.864041	1
Rbbp5	1	0.458803	0
Rbbp5	2	0.831605	0
Rbbp5	3	0.858697	0
Rbbp5	4	0.629805	0.5
Rbbp5	5	0.855232	0
Rbbp5	6	0.897307	0.933333
Rbbp5	7	0.492999	0.769231
Rbbp5	8	0.420706	0
Rbbp5	9	0.712291	0
Rbbp5	10	0.432021	0.666667
Rbbp5	11	0.717083	0.842105
Rbbp5	12	0.775458	0.666667
Rbbp5	13	0.358638	0
Pik3c2b	1	0.775915	0.8
Pik3c2b	2	0.710887	0.785714
Pik3c2b	3	0.756539	0.666667
Pik3c2b	4	0.292563	0.701754
Pik3c2b	5	0.760921	0.8
Pik3c2b	6	0.880409	0.941176
Pik3c2b	7	0.745667	0.666667
Pik3c2b	8	0.715685	0.428571
Pik3c2b	9	0.657333	0.571429
Pik3c2b	10	0.832633	0.666667
Pik3c2b	11	0.820704	1
Pik3c2b	12	0.48113	0
Pik3c2b	13	0.700632	0.5
Pik3c2b	14	0.612814	0.6
Pik3c2b	15	0.66088	0.428571
Pik3c2b	16	0.70045	0.533333
Pik3c2b	17	0.646983	0.769231
Pik3c2b	18	0.389532	0.347826
Pik3c2b	19	0.774209	0.8
Pik3c2b	20	0.814138	0.8
Pik3c2b	21	0.865701	0.857143
Pik3c2b	22	0.73568	0.903226
Pik3c2b	23	0.724164	0
Pik3c2b	24	0.484824	0.285714
Pik3c2b	25	0.837438	0.857143
Pik3c2b	26	0.743311	0.909091
Pik3c2b	27	0.663207	0.8
Pik3c2b	28	0.905003	1
Pik3c2b	29	0.8367	0.8
Pik3c2b	30	0.6527	0.5
Pik3c2b	31	0.77796	0.5
Pik3c2b	32	0.683298	0.444444
Ppp1r15b	1	0.795596	0
Plekha6	1	0.835329	0
Plekha6	2	0.817274	0.857143
Plekha6	3	0.725177	0.918033
Plekha6	4	0.864783	0.966667
Plekha6	5	0.828382	0.881356
Plekha6	6	0.852558	0.8
Plekha6	7	0.761672	0.434783
Plekha6	8	0.723188	0.774194
Plekha6	9	0.832055	0.90411
Plekha6	10	0.786934	0.717949
Plekha6	11	0.537685	0
Plekha6	12	0.88353	0.8
Plekha6	13	0.833291	0.857143
Plekha6	14	0.679841	0.666667
Plekha6	15	0.779569	0.84507
Plekha6	16	0.560838	0.540541
Plekha6	17	0.688808	0.863158
Plekha6	18	0.764816	0.711111
Plekha6	19	0.777883	0.708333
Plekha6	20	0.718524	0.971429
Plekha6	21	0.716169	0.776119
Plekha6	22	0.302321	0.606061
Plekha6	23	0.749833	0.666667
Golt1a	1	0.5947	0.5
Golt1a	2	0.64419	0.564103
Golt1a	3	0.678817	0.285714
Golt1a	4	0.51616	0
Cyb5r1	1	0.354441	0.222222
Cyb5r1	2	0.801511	0.807692
Cyb5r1	3	0.822323	0.625
Cyb5r1	4	0.922906	0.878049
Cyb5r1	5	0.820023	0.5
Cyb5r1	6	0.744471	0.627451
Cyb5r1	7	0.58905	0.538462
Klhl12	1	0.569171	0
Klhl12	2	0.694181	0.842105
Klhl12	3	0.658789	0
Klhl12	4	0.672731	0.4
Klhl12	5	0.497821	0.615385
Klhl12	6	0.781925	0.571429
Klhl12	7	0.858404	0.846154
Klhl12	8	0.796973	0.285714
Klhl12	9	0.773314	0.4
Klhl12	10	0.714508	0.909091
Klhl12	11	0.485893	0.666667
Kdm5b	1	0.857254	0.8
Kdm5b	2	0.83227	0.888889
Kdm5b	3	0.874596	0.872727
Kdm5b	4	0.890201	0.761905
Kdm5b	5	0.794065	0.595745
Kdm5b	6	0.786778	0.941176
Kdm5b	7	0.919242	0.95
Kdm5b	8	0.749152	0.675
Kdm5b	9	0.78721	0.877551
Kdm5b	10	0.906542	0.909091
Kdm5b	11	0.803494	0.733333
Kdm5b	12	0.810398	0.829268
Kdm5b	13	0.783657	0.375
Kdm5b	14	0.598945	0.888889
Kdm5b	15	0.753387	0.8
Kdm5b	16	0.757908	0.5625
Kdm5b	17	0.813575	0.895833
Kdm5b	18	0.864139	0.901961
Kdm5b	19	0.802427	0.666667
Kdm5b	20	0.785561	0.916667
Kdm5b	21	0.760063	0.516129
Kdm5b	22	0.859117	0.808511
Kdm5b	23	0.59558	0.75
Arl8a	1	0.382584	0.31746
Arl8a	2	0.811275	0
Arl8a	3	0.705722	0.581818
Arl8a	4	0.671545	0.285714
Arl8a	5	0.661124	0.884615
Arl8a	6	0.857044	0.933333
Csrp1	1	0.759562	0
Csrp1	2	0.735452	0
Csrp1	3	0.700641	0.631579
Csrp1	4	0.689415	0.363636
Csrp1	5	0.674487	0.8
Phlda3	1	0.405835	0.428571
Lad1	1	0.484509	0.285714
Lad1	2	0.86257	0.833333
Lad1	3	0.863044	0.96
Lad1	4	0.819908	0.912281
Lad1	5	0.518617	0.536585
Lad1	6	0.798452	0.733333
Lad1	7	0.846625	0.863636
Lad1	8	0.633701	0.88172
Lad1	9	0.780764	0.8
Tnnt2	1	0.399288	NA
Tnnt2	2	0.304773	0
Tnnt2	3	0.826487	0
Tnnt2	4	0.531315	NA
Tnnt2	5	0.838336	NA
Tnnt2	6	0.798394	0.8
Tnnt2	7	0.653569	NA
Tnnt2	8	0.470594	NA
Tnnt2	9	0.382413	1
Tnnt2	10	0.775686	0.8
Tmem9	1	0.759712	0.8
Tmem9	2	0.704408	0.5
Tmem9	3	0.614672	0.8
Tmem9	4	0.787207	0.933333
Ddx59	1	0.631925	NA
Ddx59	2	0.897247	0.857143
Ddx59	3	0.767221	0.666667
Ddx59	4	0.729697	NA
Ddx59	5	0.974944	1
Ddx59	6	0.823095	0.8
Ddx59	7	0.748413	0
Kif14	1	0.907519	0
Kif14	2	0.702978	0.888889
Kif14	3	0.850066	0.75
Kif14	4	0.941373	0.8
Kif14	5	0.693498	0.909091
Kif14	6	0.76717	0.933333
Kif14	7	0.726271	1
Kif14	8	0.528169	0
Kif14	9	0.748607	1
Kif14	10	0.744831	0.833333
Kif14	11	0.85516	0.8
Kif14	12	0.786769	0.833333
Kif14	13	0.77313	0.833333
Kif14	14	0.570057	1
Kif14	15	0.605025	0.8
Kif14	16	0.714789	0.909091
Kif14	17	0.891771	0.571429
Kif14	18	0.850707	0.571429
Kif14	19	0.634923	0.8
Zfp281	1	0.951839	0
Dennd1b	1	0.764087	NA
Dennd1b	2	0.60577	0.5
Dennd1b	3	0.435402	0.869565
Dennd1b	4	0.716317	0.774194
Dennd1b	5	0.699671	0.611111
Dennd1b	6	0.917154	0.8
Dennd1b	7	0.652554	0.458333
Dennd1b	8	0.739342	0.584615
Dennd1b	9	0.826569	0.869565
Dennd1b	10	0.817755	0.584615
Dennd1b	11	0.6904	0.90411
Dennd1b	12	0.824289	0.9
Dennd1b	13	0.502884	0.375
Dennd1b	14	0.77861	0.848485
Dennd1b	15	0.834017	0.714286
Dennd1b	16	0.573013	0.5
Dennd1b	17	0.43565	0.6875
Dennd1b	18	0.759638	0.944444
Dennd1b	19	0.878932	0.843373
Dennd1b	20	0.682035	0.516129
Dennd1b	21	0.762198	0.8
Dennd1b	22	0.738403	0.62069
Zbtb41	1	0.800998	1
Zbtb41	2	0.696473	0.333333
Zbtb41	3	0.605688	0.842105
Zbtb41	4	0.749431	0.666667
Zbtb41	5	0.811489	0.6
Zbtb41	6	0.691378	NA
Zbtb41	7	0.807621	0.4
Aspm	1	0.864059	0
Aspm	2	0.863258	1
Aspm	3	0.882483	0.928571
Aspm	4	0.759754	0.914286
Aspm	5	0.890336	0.8
Aspm	6	0.793054	0.90625
Aspm	7	0.618954	0.93578
Aspm	8	0.874062	1
Aspm	9	0.865697	0.971429
Aspm	10	0.842805	0.952381
Aspm	11	0.906209	0.933333
Aspm	12	0.719322	0.5
Aspm	13	0.893731	0.916667
Aspm	14	0.850137	0.75
Aspm	15	0.781696	0.823529
Aspm	16	0.814222	0.833333
Aspm	17	0.84216	0.875
Aspm	18	0.86063	0.888889
Aspm	19	0.952466	0.985915
Aspm	20	0.883487	0.818182
Aspm	21	0.930272	0.736842
Aspm	22	0.876968	0.782609
Aspm	23	0.90406	1
Glrx2	1	0.280431	0
Glrx2	2	0.160846	0.666667
Glrx2	3	0.646518	0.75
Uchl5	1	0.341343	0.75
Uchl5	2	0.633915	0.25
Uchl5	3	0.526245	0.869565
Uchl5	4	0.352838	0.75
Uchl5	5	0.547072	0.823529
Uchl5	6	0.887948	0.8
Uchl5	7	0.865934	0.8
Uchl5	8	0.847241	0
Uchl5	9	0.774317	0.857143
Uchl5	10	0.606326	0.571429
Ptgs2	1	0.302318	0
Ptgs2	2	0.0387152	0
Ptgs2	3	0.523626	0.533333
Ptgs2	4	0.453831	0
Ptgs2	5	0.681466	0
Ptgs2	6	0.652951	0.545455
Ptgs2	7	0.317361	0.4
Ptgs2	8	0.727451	0.4
Ptgs2	9	0.612597	0
Tpr	1	0.845043	0.929577
Tpr	2	0.779431	0.985075
Tpr	3	0.479768	0.960784
Tpr	4	0.820646	0.851064
Tpr	5	0.855951	0.903226
Tpr	6	0.8703	0.833333
Tpr	7	0.918538	0.989011
Tpr	8	0.914655	0.981481
Tpr	9	0.92713	0.769231
Tpr	10	0.959341	0.90411
Tpr	11	0.863957	0.938776
Tpr	12	0.897826	0.917647
Tpr	13	0.781814	0.795699
Tpr	14	0.960847	0.971098
Tpr	15	0.90322	0.806452
Tpr	16	0.906028	0.8
Tpr	17	0.83681	0.695652
Tpr	18	0.924037	0.882353
Tpr	19	0.824528	0.944785
Tpr	20	0.705656	0.603175
Tpr	21	0.81023	0.760563
Tpr	22	0.918164	0.954545
Tpr	23	0.697413	0.652632
Tpr	24	0.906597	0.968421
Tpr	25	0.867162	0.885714
Tpr	26	0.879097	0.615385
Tpr	27	0.964052	0.952381
Tpr	28	0.864896	0.901961
Tpr	29	0.778229	0.910891
Tpr	30	0.803834	0.964029
Tpr	31	0.824545	0.869565
Tpr	32	0.928899	0.882353
Tpr	33	0.83525	0.904762
Tpr	34	0.886765	0.935252
Tpr	35	0.881898	0.959184
Tpr	36	0.438216	0.649351
Tpr	37	0.729664	0.741935
Tpr	38	0.83606	0.837209
Tpr	39	0.469041	0.958333
Tpr	40	0.83782	0.526316
Tpr	41	0.872938	0.916667
Tpr	42	0.815988	0.842105
Tpr	43	0.795807	0.557377
Tpr	44	0.777508	0.871287
Tpr	45	0.767061	NA
Ivns1abp	1	0.78397	0.901099
Ivns1abp	2	0.823927	0.894309
Ivns1abp	3	0.879179	0.804124
Ivns1abp	4	0.668457	0.726115
Ivns1abp	5	0.688935	0.893443
Ivns1abp	6	0.715744	0.715232
Ivns1abp	7	0.566426	0.0674157
Ivns1abp	8	0.713936	0.755475
Ivns1abp	9	0.727809	0.749064
Ivns1abp	10	0.851265	0.904348
Ivns1abp	11	0.648246	0.8
Ivns1abp	12	0.401734	0.72475
Ivns1abp	13	0.692097	0.73913
Ivns1abp	14	0.845197	0.842912
1190005F20Rik	1	0.847715	0.857143
1190005F20Rik	2	0.863021	0.857143
1190005F20Rik	3	0.802257	0.6
1190005F20Rik	4	0.851096	0.791667
1190005F20Rik	5	0.813433	0.551724
1190005F20Rik	6	0.941652	0.857143
1190005F20Rik	7	0.342832	0.5
1190005F20Rik	8	0.849089	1
1190005F20Rik	9	0.684405	0
1190005F20Rik	10	0.898724	0.923077
1190005F20Rik	11	0.940119	0.923077
1190005F20Rik	12	0.814883	1
1190005F20Rik	13	0.742395	1
1190005F20Rik	14	0.813282	0.666667
Fam129a	1	0.475148	0
Fam129a	2	0.839377	0.894737
Fam129a	3	0.897595	0.756757
Fam129a	4	0.88992	0.910569
Fam129a	5	0.876006	0.8
Fam129a	6	0.879442	0.866667
Fam129a	7	0.947843	0.988764
Fam129a	8	0.843287	0.901408
Fam129a	9	0.854445	0.772727
Fam129a	10	0.780578	0.285714
Fam129a	11	0.871194	0.93617
Fam129a	12	0.816683	0.761905
Fam129a	13	0.891777	0.971963
Edem3	1	0.57116	0.571429
Edem3	2	0.821994	0.352941
Edem3	3	0.781647	0.857143
Edem3	4	0.639135	0.888889
Edem3	5	0.766008	0.352941
Edem3	6	0.795322	0.83871
Edem3	7	0.899534	0.857143
Edem3	8	0.765328	0.888889
Edem3	9	0.89849	0.923077
Edem3	10	0.812451	1
Edem3	11	0.664913	0.6
Edem3	12	0.817326	0.923077
Edem3	13	0.84456	0.909091
Edem3	14	0.841107	0.892857
Edem3	15	0.834287	0.666667
Edem3	16	0.678009	0.615385
Edem3	17	0.868769	0.571429
Edem3	18	0.87626	0.8
Edem3	19	0.91722	0.945455
Arpc5	1	0.78358	0.642857
Arpc5	2	0.788647	0.3
Rnasel	1	0.819771	NA
Rnasel	2	0.654343	1
Rnasel	3	0.832745	1
Rnasel	4	0.968972	1
Rnasel	5	0.80595	NA
Rnasel	6	0.594173	0
Glul	1	0.603551	0
Glul	2	0.733089	0.923077
Glul	3	0.626294	0
Glul	4	0.682789	0
Stx6	1	0.631449	0.461538
Stx6	2	0.788532	0.857143
Stx6	3	0.766174	0.827586
Stx6	4	0.622872	0
Stx6	5	0.563306	0.190476
Acbd6	1	0.45722	0.777778
Acbd6	2	0.721674	0.88
Acbd6	3	0.800181	0.827586
Acbd6	4	0.661094	0
Acbd6	5	0.795567	0
Acbd6	6	0.702646	1
Acbd6	7	0.574941	0.75
Abl2	1	0.5029	0
Abl2	2	0.759885	0.454545
Abl2	3	0.651512	0.470588
Abl2	4	0.779299	0.551724
Abl2	5	0.644219	0.727273
Abl2	6	0.801228	0.816901
Abl2	7	0.782752	0.588235
Abl2	8	0.778495	0.9375
Abl2	9	0.818365	0.222222
Abl2	10	0.791825	0.444444
Abl2	11	0.604749	0.473684
Abl2	12	0.268228	0.108108
Sec16b	1	0.919921	1
Sec16b	2	0.851097	0.888889
Sec16b	3	0.639431	0
Sec16b	4	0.810472	0.625
Sec16b	5	0.852881	0.933333
Sec16b	6	0.672756	0.8
Sec16b	7	0.610526	0.571429
Sec16b	8	0.618144	1
Sec16b	9	0.820936	0.666667
Sec16b	10	0.87516	0.933333
Sec16b	11	0.814041	0
Sec16b	12	0.734582	0.727273
Sec16b	13	0.765536	0.333333
Sec16b	14	0.769759	NA
Sec16b	15	0.575635	0.4
Sec16b	16	0.729494	0.5
Sec16b	17	0.618263	0.769231
Sec16b	18	0.65581	0.444444
Sec16b	19	0.828655	0.9
Sec16b	20	0.818992	0.64
Sec16b	21	0.535403	0.5
Sec16b	22	0.764897	0.782609
Sec16b	23	0.751913	0.823529
Sec16b	24	0.491146	0
Sec16b	25	0.712081	0.615385
4930523C07Rik	1	0.22809	0.571429
4930523C07Rik	2	0.324214	0.571429
Mrps14	1	0.808802	0.666667
Mrps14	2	0.719553	0.888889
[truncated: 77,976 more rows]
