# Supplementary material for: Co-transcriptional splicing efficiency is a gene-specific feature that can be regulated by TGFβ
Source: Commun Biol. 2022 Mar 28;5:277. doi: 10.1038/s42003-022-03224-z (PMC8960766; doi:10.1038/s42003-022-03224-z)
Supplement: Supplementary file 5 — Supplementary Data 2 [file 42003_2022_3224_MOESM5_ESM.xlsx]

## Sheet: Additional file 3
GENE ID	GENE NAME	GSI (veh)
STRG.2999	Wnt9a	-0.28955
STRG.12468	Ptplb	-0.247966
STRG.37576	Gdf15	-0.245486
STRG.39755	Pvrl1	-0.223815
STRG.1260	Chst11	-0.21285
STRG.2876	Csf2	-0.210612
STRG.1023	Gpx4	-0.204661
STRG.41743	Ppp1r3f	-0.19661
STRG.23804	Cd40	-0.196478
STRG.29664	Hs3st1	-0.171331
STRG.20740	Atf3	-0.162717
STRG.17302	2410127L17Rik	-0.160776
STRG.28521	Nbl1	-0.153176
STRG.35732	Tmem41b	-0.126445
STRG.26546	Gem	-0.123634
STRG.37570	Klhl26	-0.119465
STRG.28284	Hmgn2	-0.118678
STRG.17325	Zfand5	-0.116167
STRG.36752	Efnb2	-0.114269
STRG.3175	Hs3st3b1	-0.105395
STRG.18470	Arid5a	-0.0876468
STRG.31387	Mafk	-0.084645
STRG.28302	Stmn1	-0.0806099
STRG.42623	Armcx3	-0.0777891
STRG.2475	Stc2	-0.0777637
STRG.8192	Cox7c	-0.0765694
STRG.9009	Ncoa4	-0.0684351
STRG.8311	Nsa2	-0.0666421
STRG.297	Cenpw	-0.0632333
STRG.24831	Lekr1	-0.0598801
STRG.19428	Fam174a	-0.0569641
STRG.18034	Itprip	-0.0564068
STRG.28762	Spsb1	-0.0501597
STRG.7326	E2f3	-0.0493374
STRG.18421	Rab23	-0.040811
STRG.42910	Trappc2	-0.037778
STRG.18095	Tcf7l2	-0.0299437
STRG.30552	Iscu	-0.0246452
STRG.21504	Uck1	-0.0206655
STRG.28504	Camk2n1	-0.0193473
STRG.26269	Lamtor3	-0.0130227
STRG.8750	Nkiras1	-0.00741565
STRG.25519	Bola1	-0.00582415
STRG.22229	Dusp19	-0.00363443
STRG.19290	Atg16l1	-0.00214485
STRG.24761	Siah2	0.000720741
STRG.37672	Ocel1	0.00245479
STRG.24694	Rfxap	0.0025338
STRG.13947	Dusp1	0.00303472
STRG.13320	Zfp295	0.00361584
STRG.25457	Mcl1	0.00593124
STRG.28381	Id3	0.0139779
STRG.36166	Zfp688	0.0151653
STRG.29029	Mterf	0.0157526
STRG.2586	Pwwp2a	0.0195408
STRG.24182	Cables2	0.0195596
STRG.20786	A130010J15Rik	0.0206674
STRG.16101	Chsy3	0.0213411
STRG.31651	Hmgb1	0.0227611
STRG.34151	Zfp428	0.0285253
STRG.24131	Zfp931	0.0287745
STRG.29514	Fam53a	0.0299307
STRG.11113	Nhp2l1	0.0313403
STRG.36157	Zfp771	0.0313562
STRG.10790	Scx	0.0333887
STRG.27063	E130308A19Rik	0.035529
STRG.35702	Fxc1	0.0360022
STRG.24529	Dcun1d1	0.0397621
STRG.26468	Depdc1a	0.0401848
STRG.8492	Dimt1	0.0412788
STRG.6163	Six1	0.041777
STRG.41626	1110059G10Rik	0.0419321
STRG.34289	C030039L03Rik	0.0425513
STRG.26399	Gng5	0.0426348
STRG.33703	Gm7353	0.043212
STRG.23384	Fam110a	0.0458171
STRG.12953	2610528E23Rik	0.0466808
STRG.30197	Hnrnpd	0.0474629
STRG.9154	Mapk1ip1l	0.0497418
STRG.31584	Rpl21	0.0506464
STRG.7509	Gfod1	0.0511148
STRG.25915	Amigo1	0.0512933
STRG.9005	Dph3	0.051902
STRG.38730	Irf2bp2	0.0530841
STRG.966	C2cd4c	0.053483
STRG.11926	Dexi	0.0565813
STRG.2261	Spred2	0.0581281
STRG.18906	Fzd5	0.0588354
STRG.33817	Zfp787	0.0595439
STRG.14685	Srf	0.060225
STRG.4901	D11Wsu99e	0.0618231
STRG.36641	Fadd	0.0632906
STRG.15757	Egr1	0.0641297
STRG.36727	Ccl25	0.0646108
STRG.23784	Snx21	0.0646164
STRG.3442	Spns3	0.0665081
STRG.39198	2200002K05Rik	0.0665811
STRG.3960	Fam33a	0.0678261
STRG.10515	Fam84b	0.0679943
STRG.41592	Higd1a	0.0687944
STRG.6624	Moap1	0.0696967
STRG.30341	Lrrc8c	0.0701461
STRG.1613	Nap1l1	0.0715229
STRG.42889	Gemin8	0.0718871
STRG.10871	Apol8	0.0723044
STRG.40416	Aph1c	0.0734224
STRG.9453	Mrp63	0.0736944
STRG.22716	Aven	0.0738529
STRG.23838	Trp53rk	0.0746232
STRG.19927	Zfp281	0.0755134
STRG.16153	Pcyox1l	0.0764687
STRG.33536	Emp1	0.0764843
STRG.1601	Bbs10	0.0767945
STRG.12646	Cox17	0.0777827
STRG.2984	Trim11	0.078316
STRG.32407	Tigd2	0.0795915
STRG.4690	Plcd3	0.0807915
STRG.6953	Sp8	0.0818578
STRG.23815	2810408M09Rik	0.0824303
STRG.13826	Pgp	0.0838217
STRG.19344	Ramp1	0.0852015
STRG.18058	Dusp5	0.0865079
STRG.12072	Ypel1	0.086794
STRG.5839	Dnajb9	0.0868621
STRG.25919	Cyb561d1	0.0877884
STRG.32052	Agbl3	0.088475
STRG.28787	Errfi1	0.0891289
STRG.41101	Nudt16	0.0894956
STRG.13585	1600012H06Rik	0.0895666
STRG.10772	Exosc4	0.0901383
STRG.7807	Rmi1	0.090143
STRG.16461	Zbtb7c	0.0903891
STRG.37459	Nat2	0.0905952
STRG.19803	Btg2	0.0914722
STRG.27019	BC026590	0.0919929
STRG.36096	Bola2	0.0920768
STRG.29393	Ost4	0.0925151
STRG.1466	Cradd	0.0926317
STRG.33619	Bhlhe41	0.0929919
STRG.5146	Cbx4	0.0934612
STRG.17961	2010012O05Rik	0.0936535
STRG.15836	Cd14	0.0937022
STRG.20216	Pigc	0.0947524
STRG.6136	Psma3	0.0960574
STRG.38450	Nip7	0.0982669
STRG.21018	Ptpla	0.0983016
STRG.34280	Prx	0.0984274
STRG.16926	Fau	0.0987597
STRG.21040	A930004D18Rik	0.100153
STRG.14267	Rps28	0.100222
STRG.15863	Taf7	0.100283
STRG.10889	C1qtnf6	0.101005
STRG.20759	Slc30a1	0.101094
STRG.19554	Dsel	0.101357
STRG.36226	Prss36	0.101494
STRG.25508	Otud7b	0.1017
STRG.34351	Zfp36	0.101817
STRG.35242	Rps17	0.101946
STRG.290	Rnf146	0.102264
STRG.19698	Dyrk3	0.102999
STRG.970	Gm16517	0.103245
STRG.5076	Socs3	0.103575
STRG.41150	Hemk1	0.106154
STRG.27960	Fam176b	0.10765
STRG.3477	Tmem93	0.108635
STRG.31288	2010007H12Rik	0.111015
STRG.29832	Klf3	0.11138
STRG.6532	Gtf2a1	0.112249
STRG.14056	Ppard	0.114525
STRG.34778	Ppp1r15a	0.114899
STRG.19393	Dusp28	0.115933
STRG.35691	Mrpl17	0.115942
STRG.14458	Ier3	0.116579
STRG.6904	Btbd6	0.117947
STRG.29043	Gtpbp10	0.11824
STRG.31964	Ube2h	0.119008
STRG.6869	Siva1	0.119628
STRG.40292	Smad6	0.12053
STRG.15807	Ube2d2	0.120739
STRG.27950	Zc3h12a	0.122437
STRG.34675	2410002F23Rik	0.123752
STRG.2964	Zfp672	0.125054
STRG.42238	Lage3	0.126439
STRG.1507	Btg1	0.127942
STRG.18728	1700066M21Rik	0.128824
STRG.28636	Gm13251	0.129972
STRG.4780	Limd2	0.130399
STRG.17736	Marveld1	0.130461
STRG.35522	Rps3	0.131253
STRG.13989	Zbtb9	0.131274
STRG.41246	Ccdc71	0.132003
STRG.3228	Vamp2	0.132954
STRG.18384	Ogfrl1	0.13317
STRG.37687	Dda1	0.13365
STRG.23129	Mrps26	0.133716
STRG.23652	Blcap	0.133774
STRG.36395	Mapk1ip1	0.134139
STRG.34705	Akt1s1	0.135825
STRG.6786	Ankrd9	0.135834
STRG.13297	Hmgn1	0.136495
STRG.31374	3110082I17Rik	0.13694
STRG.34720	Bcl2l12	0.137752
STRG.31242	Trim56	0.1392
STRG.31576	Cdk8	0.139692
STRG.16100	2010002N04Rik	0.140722
STRG.12635	Ndufb4	0.141786
STRG.21757	Lypd6	0.142268
STRG.35638	Il18bp	0.145736
STRG.19062	Tuba4a	0.146233
STRG.32044	3110062M04Rik	0.146542
STRG.32574	Sema4f	0.147263
STRG.12284	BC106179	0.148117
STRG.13610	Tbp	0.1484
STRG.3	Mtrf1l	0.149269
STRG.32971	Mitf	0.149503
STRG.14140	Zfand3	0.149814
STRG.34182	Zfp526	0.149972
STRG.12975	Zfp654	0.150294
STRG.38107	Irx3	0.150549
STRG.7404	Rpp40	0.151166
STRG.25964	Prmt6	0.151769
STRG.25743	Dclre1b	0.151961
STRG.4479	Eif1	0.152609
STRG.5228	Actg1	0.153343
STRG.9537	Fam167a	0.15384
STRG.15299	Zfp36l2	0.153988
STRG.19247	Pde6d	0.153992
STRG.28093	Iqcc	0.154408
STRG.28073	Zbtb8os	0.155079
STRG.25055	Mef2d	0.155109
STRG.41214	Gmppb	0.155207
STRG.3159	Ubb	0.155431
STRG.15821	Hbegf	0.155978
STRG.10803	Lrrc14	0.157113
STRG.29646	Mrfap1	0.158362
STRG.34493	Hspb6	0.158441
STRG.33513	Cdkn1b	0.158523
STRG.26969	Acnat1	0.158741
STRG.11903	1810013L24Rik	0.158956
STRG.7414	Lyrm4	0.158981
STRG.15335	Socs5	0.159194
STRG.35930	Dcun1d3	0.159727
STRG.37797	Lsm6	0.160032
STRG.31597	Mtif3	0.162507
STRG.5925	3110039M20Rik	0.162894
STRG.17117	AI462493	0.163358
STRG.4022	Srsf1	0.163382
STRG.21725	Rpl35	0.163464
STRG.14614	Runx2	0.163564
STRG.3696	Tlcd1	0.163616
STRG.16030	Dtwd2	0.164512
STRG.5261	Fam195b	0.165297
STRG.9353	Cbln3	0.165445
STRG.3544	Tlcd2	0.165457
STRG.41593	C85492	0.166065
STRG.17796	Bloc1s2	0.166257
STRG.41114	Glyctk	0.166605
STRG.28498	Mul1	0.166661
STRG.28291	Zfp593	0.167195
STRG.37069	Zfp703	0.167311
STRG.7405	Cdyl	0.167437
STRG.5145	Cbx8	0.16763
STRG.41835	Mid1ip1	0.167778
STRG.36082	Apobr	0.169098
STRG.35385	Kctd21	0.169198
STRG.32525	0610030E20Rik	0.169985
STRG.28960	Ube2j2	0.17029
STRG.27669	Cdkn2c	0.170332
STRG.11921	Tmem186	0.170358
STRG.21149	Tubb2c	0.170718
STRG.13809	Gfer	0.171134
STRG.8412	Ccnb1	0.172253
STRG.41230	Gpx1	0.173047
STRG.10896	Nol12	0.175171
STRG.2991	A230051G13Rik	0.175491
STRG.30756	Erp29	0.175646
STRG.8007	Zfp459	0.176849
STRG.2130	Znrf3	0.179782
STRG.8586	Arl15	0.180043
STRG.6864	Zbtb42	0.180301
STRG.24093	Gm2004	0.181144
STRG.10260	Zfp706	0.181306
STRG.16348	Ska1	0.182268
STRG.24717	Commd2	0.182674
STRG.37870	Dnajb1	0.182856
STRG.12338	Hes1	0.182921
STRG.34653	Gm5595	0.18306
STRG.33364	Mrpl51	0.183206
STRG.3197	Tmem220	0.183218
STRG.31912	Gcc1	0.184208
STRG.16720	Lrfn4	0.185192
STRG.37106	Nrg1	0.185524
STRG.5054	Srsf2	0.185667
STRG.39277	Ubl5	0.186562
STRG.35280	Mex3b	0.187158
STRG.7256	Hist1h2bc	0.187599
STRG.38186	Zfp319	0.187883
STRG.2796	Ube2b	0.187918
STRG.1566	Ccdc59	0.188299
STRG.37349	Cdkn2aip	0.190293
STRG.14824	Zfp959	0.191433
STRG.27928	Fhl3	0.191876
STRG.31040	Zfp11	0.191883
STRG.117	Cited2	0.192304
STRG.42239	Ubl4	0.19275
STRG.36164	Zfp768	0.193534
STRG.4358	Rpl23	0.1936
STRG.7535	5033430I15Rik	0.194112
STRG.14557	9130008F23Rik	0.194284
STRG.9166	Peli2	0.194676
STRG.1529	Dusp6	0.195455
STRG.1332	Timp3	0.196493
STRG.24124	Gm14322	0.197709
STRG.33844	Zfp773	0.197867
STRG.26482	Rps20	0.198586
STRG.28478	Sh2d5	0.199232
STRG.7127	1600012F09Rik	0.199296
STRG.40421	Fbxl22	0.200141
STRG.11726	Mfsd5	0.201207
STRG.11184	Prr5	0.201223
STRG.16986	Trmt112	0.201377
STRG.11774	Smug1	0.202232
STRG.32598	Mogs	0.202237
STRG.21163	2010317E24Rik	0.202491
STRG.10391	Utp23	0.203201
STRG.721	Egr2	0.203437
STRG.1181	Fzr1	0.206443
STRG.17714	Morn4	0.206473
STRG.17115	Zbtb3	0.206545
STRG.4183	Dlx3	0.209011
STRG.15482	Wac	0.20928
STRG.10800	Gpr172b	0.212893
STRG.33603	Lyrm5	0.213743
STRG.10771	Gm10345	0.214677
STRG.22961	Pldn	0.215762
STRG.36541	Rplp2	0.218057
STRG.10654	Arc	0.218942
STRG.21135	Mrpl41	0.220758
STRG.38945	Spata2L	0.221113
STRG.10657	Jrk	0.221462
STRG.612	Ddit4	0.221644
STRG.4880	Sox9	0.221857
STRG.12601	Hspbap1	0.221939
STRG.39746	Tmem136	0.223755
STRG.35614	3200002M19Rik	0.22493
STRG.14491	Prr3	0.22553
STRG.1875	Spryd4	0.22637
STRG.6410	Isca2	0.228324
STRG.34292	Map3k10	0.228376
STRG.18053	Mxi1	0.229108
STRG.17793	Cwf19l1	0.229201
STRG.11619	Atf1	0.229801
STRG.23016	Itpripl1	0.229986
STRG.5741	Fam110c	0.23078
STRG.37036	Star	0.231054
STRG.1389	Anks1b	0.232917
STRG.21447	Asb6	0.234835
STRG.10989	Cbx6	0.235919
STRG.42621	Hnrnph2	0.237234
STRG.13900	Stub1	0.237419
STRG.3440	Med31	0.237791
STRG.14383	D17H6S56E-5	0.238718
STRG.36511	Dusp8	0.239077
STRG.17052	2700081O15Rik	0.239218
STRG.21143	A830007P12Rik	0.239591
STRG.37654	Zfp617	0.239682
STRG.22494	Mdk	0.240373
STRG.19178	Ccl20	0.241678
STRG.17206	Ccdc86	0.241823
STRG.4980	H3f3b	0.242189
STRG.14890	Vmac	0.243058
STRG.39276	Fbxl12	0.243182
STRG.30738	Rpl6	0.243321
STRG.34081	Bloc1s3	0.244714
STRG.29335	Dnajb6	0.244716
STRG.32604	Wdr54	0.245256
STRG.22708	Nop10	0.24616
STRG.7432	Rreb1	0.246199
STRG.2767	N4bp3	0.246902
STRG.19864	2310006M14Rik	0.247083
STRG.5828	Arl4a	0.247153
STRG.33165	8430408G22Rik	0.247674
STRG.12087	Hic2	0.248328
STRG.3730	1810012P15Rik	0.248362
STRG.30543	Ficd	0.248629
STRG.36362	Ctbp2	0.248816
STRG.177	Fam54a	0.250148
STRG.17850	Mrpl43	0.250159
STRG.42441	Nhsl2	0.250457
STRG.20620	Srp9	0.252526
STRG.35704	Arfip2	0.252659
STRG.23122	Fam113a	0.253137
STRG.7394	1300014I06Rik	0.25373
STRG.25263	Rps27	0.255041
STRG.19326	Cxcr7	0.255423
STRG.30099	Cxcl1	0.25547
STRG.33777	Zfp628	0.255472
STRG.25953	Prpf38b	0.255931
STRG.26762	2310028H24Rik	0.256926
STRG.22927	Serf2	0.257911
STRG.5045	Rhbdf2	0.258467
STRG.10648	Ptp4a3	0.258702
STRG.32043	Tmem140	0.259887
STRG.3281	Kdm6b	0.259975
STRG.35478	Tsku	0.260491
STRG.42787	Sat1	0.260587
STRG.1812	Mbd6	0.260829
STRG.36085	Hirip3	0.260949
STRG.36722	Ctxn1	0.262223
STRG.34597	Pdcd5	0.262828
STRG.29260	Chpf2	0.263437
STRG.10804	C030006K11Rik	0.263988
STRG.34072	Ppp1r13l	0.265275
STRG.14358	Dom3z	0.267248
STRG.23873	Spata2	0.267505
STRG.27872	Nfyc	0.267747
STRG.10420	Ext1	0.268257
STRG.35017	Lysmd4	0.268394
STRG.3768	Ccl7	0.268789
STRG.33301	Atn1	0.269547
STRG.10780	Fam203a	0.270378
STRG.39942	1110032A03Rik	0.270833
STRG.26379	Cyr61	0.270947
STRG.19543	Bcl2	0.272007
STRG.14904	Rpl36	0.272048
STRG.36223	Zfp646	0.273572
STRG.11822	1700037C18Rik	0.273785
STRG.2320	Peli1	0.275268
STRG.4242	Phospho1	0.278306
STRG.18802	Sumo1	0.279085
STRG.37961	Gadd45gip1	0.279266
STRG.1327	Fbxo7	0.279495
STRG.4554	Ccdc56	0.279524
STRG.40268	2300009A05Rik	0.27959
STRG.27800	Dph2	0.28018
STRG.1065	Mex3d	0.280562
STRG.28830	Klhl21	0.28058
STRG.38022	4921524J17Rik	0.280816
STRG.26895	Shb	0.28091
STRG.20176	4930523C07Rik	0.281034
STRG.41552	Deb1	0.281138
STRG.19346	Ube2f	0.281595
STRG.10378	Eny2	0.281857
STRG.19424	Ppp1r7	0.282176
STRG.16756	Peli3	0.283072
STRG.38656	Osgin1	0.285409
STRG.7707	Zfp346	0.285488
STRG.30345	Lrrc8d	0.286726
STRG.28606	Pramef8	0.286813
STRG.11289	Fam19a5	0.286827
STRG.21527	Naif1	0.287816
STRG.3962	Ppm1e	0.287955
STRG.21460	Tor1b	0.2883
STRG.40882	Plscr4	0.290262
STRG.2071	Dusp18	0.290817
STRG.5405	2410017P09Rik	0.290962
STRG.40795	Tpbg	0.291392
STRG.31798	2610001J05Rik	0.291448
STRG.32449	Gadd45a	0.291687
STRG.1155	Zbtb7a	0.291708
STRG.1921	Coq10a	0.291732
STRG.2390	Ahsa2	0.293568
STRG.29455	Fosl2	0.293864
STRG.31068	Vkorc1l1	0.295495
STRG.18456	Neurl3	0.295723
STRG.21677	Zbtb6	0.295899
STRG.38812	Cox4nb	0.296009
STRG.37514	Lpar2	0.296171
STRG.36900	Agpat5	0.297133
STRG.14479	Mrps18b	0.297286
STRG.33896	Zfp446	0.297644
STRG.8091	Lrrc14b	0.298245
STRG.29965	Chic2	0.29832
STRG.1750	Tmem5	0.299325
STRG.5701	Id2	0.299463
STRG.5098	Tha1	0.300257
STRG.6993	Klf6	0.301528
STRG.34514	Sbsn	0.301528
STRG.1943	Zc3h10	0.302151
STRG.24126	Gm14325	0.302218
STRG.24248	Samd10	0.302697
STRG.24202	Ppdpf	0.302976
STRG.14522	H2-T10	0.303934
STRG.6440	Fos	0.304253
STRG.25937	Taf13	0.304278
STRG.28834	Zbtb48	0.304909
STRG.38002	2310036O22Rik	0.305204
STRG.2362	B3gnt2	0.305646
STRG.224	Ctgf	0.306009
STRG.16833	Rnaseh2c	0.306418
STRG.1123	Timm13	0.306598
STRG.10975	Josd1	0.306744
STRG.28898	Ski	0.307615
STRG.19360	Hes6	0.30774
STRG.15050	Zfp161	0.307854
STRG.3943	Ptrh2	0.309315
STRG.14639	Slc35b2	0.309512
STRG.11682	Grasp	0.309958
STRG.1055	2310011J03Rik	0.310635
STRG.857	Ybey	0.311593
STRG.9810	Mzt1	0.312642
STRG.5671	Klf11	0.313068
STRG.1200	Ankrd24	0.313088
STRG.17990	Usmg5	0.313622
STRG.30075	Cox18	0.314082
STRG.2682	Mgat1	0.314478
STRG.31274	Gigyf1	0.314562
STRG.4965	Trim47	0.315099
STRG.20239	2810422O20Rik	0.315101
STRG.21132	Zmynd19	0.315406
STRG.40113	2310046O06Rik	0.315723
STRG.36062	Sh2b1	0.316237
STRG.27165	3110001D03Rik	0.316324
STRG.25642	Trim45	0.317143
STRG.5036	Sphk1	0.318581
STRG.25019	Etv3	0.319118
STRG.36222	Zfp668	0.319576
STRG.12310	1600021P15Rik	0.31967
STRG.2436	Prorsd1	0.320074
STRG.15539	Gata6	0.320162
STRG.1278	Nuak1	0.320516
STRG.37109	Purg	0.321607
STRG.41107	Aste1	0.321754
STRG.13769	Hcfc1r1	0.322351
STRG.40095	Neil1	0.323229
STRG.33439	5930416I19Rik	0.323275
STRG.17044	AI846148	0.323958
STRG.34278	Hipk4	0.325143
STRG.39920	Pih1d2	0.325331
STRG.11569	Bcdin3d	0.326667
STRG.24217	BC006779	0.327326
STRG.29518	Tmem129	0.327419
STRG.23137	4930402H24Rik	0.327475
STRG.1960	1110012D08Rik	0.32838
STRG.25339	S100a11	0.329577
STRG.655	2010107G23Rik	0.329757
STRG.39212	Taf1d	0.329804
STRG.27601	0610037L13Rik	0.330167
STRG.9861	Spry2	0.331248
STRG.3366	Cxcl16	0.331723
STRG.9180	Naa30	0.33191
STRG.31381	Zfand2a	0.331992
STRG.21274	5930434B04Rik	0.332853
STRG.4021	Vezf1	0.333004
STRG.38226	Tk2	0.33303
STRG.20524	Smyd3	0.333186
STRG.29653	Zbtb49	0.333193
STRG.10518	Myc	0.333227
STRG.26814	Tesk1	0.333458
STRG.32122	Luc7l2	0.334325
STRG.33036	Bhlhe40	0.334913
STRG.10485	Tatdn1	0.335226
STRG.16320	Stard6	0.335931
STRG.11813	Zfp263	0.336707
STRG.35101	Pex11a	0.336778
STRG.27344	Cdkn2b	0.337389
STRG.39300	Icam1	0.337545
STRG.41179	Hyal1	0.33773
STRG.23858	Snai1	0.338324
STRG.32674	Cml1	0.33848
STRG.41640	Zdhhc3	0.338618
STRG.18528	Rpl31	0.338829
STRG.10664	Lynx1	0.339115
STRG.38118	Irx5	0.339878
STRG.8498	2810008M24Rik	0.340602
STRG.27089	Pole3	0.340722
STRG.36097	Slx1b	0.341065
STRG.33162	Zfp422	0.341593
STRG.25279	Snapin	0.341853
STRG.34153	Irgq	0.342304
STRG.16810	AI837181	0.342563
STRG.11330	Arsa	0.342713
STRG.30529	Srrd	0.343234
STRG.41291	Ccdc51	0.343552
STRG.8952	Tmem110	0.345004
STRG.37699	Pgls	0.345082
STRG.36198	Zfp629	0.34529
STRG.39385	2310047B19Rik	0.346681
STRG.31293	Mepce	0.346819
STRG.22670	Bdnf	0.346929
STRG.39393	Zfp653	0.347626
STRG.5775	Twistnb	0.34784
STRG.29930	Nipal1	0.347869
STRG.39186	Ankrd49	0.347877
STRG.8870	Zmiz1	0.348089
STRG.41580	Zfp651	0.348383
STRG.24315	Zfand1	0.348497
STRG.31600	Polr1d	0.34882
STRG.9666	Egr3	0.349885
STRG.24468	Zmat3	0.351373
STRG.27017	Klf4	0.351613
STRG.39769	Hinfp	0.352396
STRG.20947	Taf3	0.352706
STRG.29414	Zfp513	0.353134
STRG.41995	Zbtb33	0.35317
STRG.25632	Zfp697	0.353283
STRG.3101	Smcr8	0.35378
STRG.1112	Lsm7	0.354038
STRG.22701	2410042D21Rik	0.354184
STRG.15220	Cdc42ep3	0.35419
STRG.8057	Mrpl36	0.354278
STRG.41020	Mras	0.354975
STRG.11318	Pim3	0.355595
STRG.37683	Mrpl34	0.355669
STRG.2501	Mpg	0.356772
STRG.27937	Yrdc	0.356827
STRG.8497	Zswim6	0.356835
STRG.2843	Uqcrq	0.357022
STRG.28081	Hdac1	0.35795
STRG.30496	Fbrsl1	0.358377
STRG.23779	Dbndd2	0.35855
STRG.13564	Dact2	0.358783
STRG.24305	Pag1	0.358942
STRG.17709	Lcor	0.359389
STRG.23729	Fitm2	0.35941
STRG.32580	Dok1	0.360276
STRG.29924	Commd8	0.360507
STRG.3881	Pigw	0.361056
STRG.29396	Preb	0.362215
STRG.9144	Gch1	0.362586
STRG.8832	Comtd1	0.362897
STRG.32283	2410003K15Rik	0.363311
STRG.21529	Fam102a	0.363425
STRG.28363	Pnrc2	0.363685
STRG.33094	Arpc4	0.364107
STRG.34963	Klf13	0.364162
STRG.5829	Ifrd1	0.364786
STRG.35286	Stard5	0.365545
STRG.16741	Rbm4b	0.365831
STRG.12298	Bcl6	0.367027
STRG.17376	Fxn	0.3673
STRG.26298	Eif4e	0.367712
STRG.28330	D4Wsu53e	0.368376
STRG.5980	Cfl2	0.368382
STRG.13182	Dnajc28	0.368404
STRG.23181	5730494N06Rik	0.369027
STRG.28779	Eno1	0.369747
STRG.33759	2210411K11Rik	0.37064
STRG.23814	Zfp334	0.371353
STRG.12014	Snai2	0.371935
STRG.9752	Nufip1	0.372707
STRG.20775	Sertad4	0.37311
STRG.39653	Pus3	0.373689
STRG.12130	Scarf2	0.373935
STRG.11153	Rrp7a	0.373987
STRG.14240	Zfp414	0.374143
STRG.21029	Arl5b	0.374546
STRG.31157	Rhbdd2	0.374664
STRG.16997	Ppp1r14b	0.374896
STRG.8094	Ccdc127	0.376151
STRG.14060	Tead3	0.376381
STRG.36444	Bet1l	0.3776
STRG.7386	Tubb2a	0.37817
STRG.33719	Cnot3	0.378264
STRG.12436	Rpl35a	0.37869
STRG.41261	Ndufaf3	0.37967
STRG.19888	Phlda3	0.379839
STRG.37168	Dusp4	0.380047
STRG.37891	Samd1	0.380589
STRG.6725	Slc25a47	0.380817
STRG.25004	Rps3a	0.38154
STRG.34847	Tmem86a	0.381733
STRG.26883	Tomm5	0.381935
STRG.41936	Uxt	0.382263
STRG.34177	Zfp574	0.383158
STRG.16858	Fam89b	0.383277
STRG.6779	Hsp90aa1	0.383361
STRG.20342	Tomm40l	0.384388
STRG.1859	Nab2	0.384535
STRG.15115	Ypel5	0.384675
STRG.13851	Mrps34	0.384941
STRG.19422	Mterfd2	0.385077
STRG.29134	Tmem60	0.38541
STRG.1120	Oaz1	0.385506
STRG.38897	Ctu2	0.385572
STRG.34256	BC024978	0.385688
STRG.26073	F3	0.385871
STRG.26258	Ddit4l	0.386294
STRG.7162	Zfp187	0.38692
STRG.33897	Zbtb45	0.387032
STRG.30104	Ereg	0.389364
STRG.18435	Ccdc115	0.389684
STRG.4921	Ict1	0.389689
STRG.27381	Tm2d1	0.390073
STRG.26838	Rgp1	0.39025
STRG.4078	Pctp	0.390322
STRG.39052	Kbtbd3	0.390582
STRG.357	Marcks	0.391558
STRG.3320	Plscr3	0.392065
STRG.23024	Zfp661	0.392996
STRG.26909	Anp32b	0.393654
STRG.38679	Arv1	0.393673
STRG.39943	Fdxacb1	0.394152
STRG.28868	Tprgl	0.394711
STRG.33826	Zfp444	0.395601
STRG.22406	Slc39a13	0.396348
STRG.23096	Stk35	0.396849
STRG.1143	Ncln	0.396865
STRG.9330	Bcl2l2	0.398286
STRG.4763	Cyb561	0.398456
STRG.34678	Josd2	0.399238
STRG.28250	Pigv	0.399568
STRG.22610	Abtb2	0.399755
STRG.11373	Alg10b	0.400835
STRG.30096	Cxcl5	0.400994
STRG.8807	Ap3m1	0.401051
STRG.19004	Aamp	0.401305
STRG.39915	Sdhd	0.401309
STRG.19588	Tmem177	0.40204
STRG.26085	Gclm	0.402527
STRG.26182	Gar1	0.402595
STRG.18516	Txndc9	0.402791
STRG.6690	Ccnk	0.402931
STRG.16228	Pmaip1	0.40348
STRG.26483	Chchd7	0.403615
STRG.9649	Gnrh1	0.40373
STRG.20521	Hnrnpu	0.404357
STRG.26593	Osgin2	0.404485
STRG.36045	Sbk1	0.404643
STRG.42617	Rpl36a	0.404727
STRG.24128	Gm14326	0.404973
STRG.18221	Mrpl15	0.405047
STRG.36850	Tfdp1	0.405639
STRG.7787	5133401N09Rik	0.406298
STRG.34073	Cd3eap	0.406535
STRG.15831	Slc35a4	0.406794
STRG.30204	Hnrpdl	0.40701
STRG.27775	Btbd19	0.40742
STRG.3688	BC017647	0.408251
STRG.35559	Mrpl48	0.408565
STRG.30431	Pcgf3	0.409343
STRG.30504	Ddx51	0.409421
STRG.12832	Gtpbp8	0.409503
STRG.34082	Apoe	0.409824
STRG.30929	Arl6ip4	0.410561
STRG.19747	Nuak2	0.411104
STRG.20003	Ptgs2	0.411202
STRG.26778	Dnajb5	0.411985
STRG.32697	Fam136a	0.412416
STRG.38309	Pard6a	0.412511
STRG.3345	Slc16a13	0.412529
STRG.12974	4930453N24Rik	0.412786
STRG.12969	Nsun3	0.412829
STRG.26279	Adh1	0.413942
STRG.39287	Pin1	0.414507
STRG.40354	Rasl12	0.414547
STRG.17288	Gnaq	0.415407
STRG.5496	Rdh14	0.415773
STRG.7159	Zkscan3	0.41578
STRG.38506	Atxn1l	0.41672
STRG.30299	Zfp951	0.417028
STRG.26688	Mob3b	0.417753
STRG.2604	Med7	0.418142
STRG.42107	Rbmx	0.418325
STRG.24039	Rbm38	0.418565
STRG.12129	Thap7	0.418676
STRG.14095	Srsf3	0.418874
STRG.4919	Cdr2l	0.419243
STRG.9843	Fbxl3	0.419675
STRG.23787	Zswim1	0.419741
STRG.26562	C430048L16Rik	0.420232
STRG.2139	Polm	0.420999
STRG.33911	Sepw1	0.421036
STRG.1955	Rab5b	0.421061
STRG.10817	Vps28	0.421433
STRG.188	E030030I06Rik	0.421604
STRG.31033	Ran	0.422211
STRG.36519	Tmem80	0.423088
STRG.36706	Trappc5	0.423897
STRG.33869	Zfp606	0.424024
STRG.32264	Zfp746	0.424746
STRG.8926	Selk	0.424752
STRG.25555	Txnip	0.425201
STRG.13815	D330041H03Rik	0.425556
STRG.18731	Kctd18	0.426035
STRG.23230	2310003L22Rik	0.427102
STRG.8866	Ppif	0.427335
STRG.31304	Cyp3a13	0.42784
STRG.20692	Tgfb2	0.428239
STRG.24679	Maml3	0.42891
STRG.31591	Cdx2	0.42892
STRG.21831	Arl6ip6	0.429282
STRG.333	Rwdd1	0.429447
STRG.41970	C330007P06Rik	0.429737
STRG.789	Zwint	0.430094
STRG.31487	Zfp316	0.430568
STRG.14322	Brd2	0.430814
STRG.25394	Rfx5	0.433135
STRG.24566	Spry1	0.433237
STRG.3644	Trp53i13	0.433278
STRG.6026	Foxa1	0.433675
STRG.38199	Csnk2a2	0.433727
STRG.30178	Bmp2k	0.434201
STRG.11644	Csrnp2	0.434519
STRG.35788	Eif4g2	0.434586
STRG.28362	Srsf10	0.434681
STRG.5296	Gps1	0.435326
STRG.4813	Ccdc45	0.435766
STRG.6051	Fbxo33	0.43629
STRG.1966	Sarnp	0.436636
STRG.35685	Fam160a2	0.437124
STRG.16989	Bad	0.437722
STRG.23527	Trp53inp2	0.437762
STRG.41516	Csrnp1	0.438014
STRG.19059	Stk16	0.438047
STRG.6437	Tmed10	0.438802
STRG.32572	Mrpl19	0.440396
STRG.25878	Rbm15	0.440914
STRG.6696	Ccdc85c	0.441394
STRG.26559	Pdp1	0.442684
STRG.8901	Pde12	0.442775
STRG.34639	AW146154	0.443453
STRG.8234	Mtx3	0.444204
STRG.9398	Zmym5	0.444804
STRG.18093	Vti1a	0.445604
STRG.11651	Dazap2	0.445949
STRG.4243	Gngt2	0.44604
STRG.20177	Rfwd2	0.446071
STRG.26262	1110002E22Rik	0.446682
STRG.31467	Rbak	0.447019
STRG.9971	Ptger4	0.448142
STRG.25007	Cd1d1	0.448946
STRG.3519	Srr	0.449002
STRG.2634	Trim7	0.449329
STRG.38893	Snai3	0.449479
STRG.18455	Hs6st1	0.450411
STRG.24749	Serp1	0.450429
STRG.22231	Nup35	0.450601
STRG.707	Hnrnph3	0.451871
STRG.1118	Sf3a2	0.452264
STRG.39712	Zfp202	0.452359
STRG.3494	Mettl16	0.452822
STRG.22900	Zscan29	0.452979
STRG.9140	Samd4	0.453556
STRG.3082	Gm16515	0.453915
STRG.12986	Vgll3	0.45465
STRG.21795	Rnd3	0.455109
STRG.10773	Gpaa1	0.455163
STRG.19991	Cdc73	0.455666
STRG.6088	Mettl21d	0.455923
STRG.28955	Pusl1	0.455991
STRG.15439	Zeb1	0.456208
STRG.22965	Sema6d	0.456268
STRG.24712	Tm4sf1	0.456402
STRG.23917	Pard6b	0.456405
STRG.21293	Mrps2	0.456907
STRG.21182	BC029214	0.457106
STRG.19461	D2hgdh	0.457198
STRG.30921	Hip1r	0.457595
STRG.12168	38596	0.457674
STRG.22994	Gabpb1	0.458
STRG.28881	Morn1	0.458855
STRG.6817	Eif5	0.459837
STRG.27907	Akirin1	0.459863
STRG.5090	Afmid	0.460117
STRG.33720	Leng1	0.460236
STRG.16678	Clcf1	0.462477
STRG.7165	Zfp192	0.462601
STRG.3732	Ksr1	0.463318
STRG.10094	Basp1	0.464525
STRG.7684	Rnf44	0.46561
STRG.6824	Trmt61a	0.466012
STRG.39179	Endod1	0.466118
STRG.10334	Slc25a32	0.466869
STRG.24121	Gm14420	0.467638
STRG.25954	Fam102b	0.468003
STRG.20362	Nit1	0.468251
STRG.22425	Zfp408	0.468845
STRG.3955	Ypel2	0.469894
STRG.25087	Mex3a	0.470435
STRG.41166	Cyb561d2	0.470714
STRG.3496	Mnt	0.470838
STRG.14761	Frs3	0.470849
STRG.26772	Ccl27a	0.471111
STRG.36131	Maz	0.471228
STRG.9318	1700123O20Rik	0.471288
STRG.18477	Lman2l	0.472061
STRG.17451	Glis3	0.472359
STRG.8957	Spcs1	0.472487
STRG.9512	6330409N04Rik	0.4726
STRG.21342	Endog	0.473492
STRG.32695	Mxd1	0.473862
STRG.42858	Txlng	0.474091
STRG.26710	Aptx	0.474237
STRG.32088	Zc3hav1l	0.474373
STRG.19087	Chpf	0.474437
STRG.36479	Hras1	0.47517
STRG.34399	Spred3	0.475219
STRG.23711	Srsf6	0.47576
STRG.19014	Ctdsp1	0.476085
STRG.3270	Cyb5d1	0.476249
STRG.28598	Efhd2	0.476382
STRG.4616	Tmub2	0.477019
STRG.33726	Rps9	0.477033
STRG.8325	Enc1	0.477443
STRG.34717	Prr12	0.477664
STRG.22433	Harbi1	0.478332
STRG.22789	A430105I19Rik	0.47966
STRG.19843	Arl8a	0.480015
STRG.14287	Ring1	0.480103
STRG.12408	Fbxo45	0.480128
STRG.26386	2410004B18Rik	0.480183
STRG.42047	Elf4	0.480317
STRG.5269	Arhgdia	0.480771
STRG.3435	Ggt6	0.480849
STRG.929	Pdxk	0.481075
STRG.24684	2810046L04Rik	0.481082
STRG.26265	H2afz	0.481216
STRG.35983	Ubfd1	0.481308
STRG.18056	Smndc1	0.481415
STRG.23151	2310035K24Rik	0.481777
STRG.21187	Fbxw5	0.481828
STRG.14395	Neu1	0.482489
STRG.10674	Zfp41	0.482502
STRG.23208	Btbd3	0.483344
STRG.20048	Tsen15	0.484034
STRG.35895	Rps15a	0.484472
STRG.42219	Emd	0.485026
STRG.18322	Rdh10	0.485152
STRG.25557	Polr3gl	0.485209
STRG.13819	Rnps1	0.486044
STRG.13721	Zfp945	0.487186
STRG.34694	Atf5	0.487388
STRG.23805	Ncoa5	0.488051
STRG.25239	4933434E20Rik	0.488285
STRG.6380	C130039O16Rik	0.488595
STRG.30442	Fgfrl1	0.488722
STRG.30926	Ogfod2	0.489964
STRG.4590	Arl4d	0.490442
STRG.21176	Uap1l1	0.490589
STRG.23436	Bcl2l1	0.49063
STRG.5295	Rfng	0.490868
STRG.36339	Fam53b	0.490914
STRG.19997	Glrx2	0.491169
STRG.35552	Ucp2	0.491221
STRG.17917	Fbxl15	0.49134
STRG.3431	Derl2	0.491753
STRG.11507	Rhebl1	0.491786
STRG.7743	Fam193b	0.49283
STRG.36573	Mrpl23	0.493578
STRG.12979	Cggbp1	0.493593
STRG.14828	Zfp119b	0.493619
STRG.5275	Thoc4	0.495109
STRG.38510	Ftsjd1	0.495944
STRG.16439	Rpl17	0.496131
STRG.31197	Prkrip1	0.496173
STRG.24260	Rgs19	0.496278
STRG.13392	Gtf2h5	0.49629
STRG.1119	Plekhj1	0.496497
STRG.29620	Tada2b	0.496954
STRG.1177	2510012J08Rik	0.497064
STRG.13045	D16Ertd472e	0.498491
STRG.3821	Pex12	0.498644
STRG.32529	Rnf181	0.498657
STRG.2281	Cep68	0.498688
STRG.2832	Zcchc10	0.498903
STRG.33145	Mbd4	0.499046
STRG.19757	Ppp1r15b	0.499192
STRG.21524	1110008P14Rik	0.499843
STRG.4609	Lsm12	0.499999
STRG.5718	Tmem18	0.500186
STRG.5554	Hpcal1	0.500571
STRG.23837	B4galt5	0.500617
STRG.38971	Rhou	0.501099
STRG.4621	Atxn7l3	0.501202
STRG.3827	Mmp28	0.501208
STRG.9965	Rpl37	0.501251
STRG.28426	Wnt4	0.501392
STRG.26109	1810037I17Rik	0.501739
STRG.3489	Ctns	0.501758
STRG.30976	Ccdc92	0.501789
STRG.21282	Brd3	0.50179
STRG.36155	Zfp553	0.501898
STRG.163	Tnfaip3	0.502201
STRG.11855	Glis2	0.502368
STRG.24056	Rab22a	0.503353
STRG.13988	AI413582	0.503829
STRG.9826	Commd6	0.504182
STRG.39325	Keap1	0.504609
STRG.14296	Slc39a7	0.504686
STRG.35320	Fzd4	0.504752
STRG.10784	Maf1	0.505276
STRG.14853	Plin4	0.505347
STRG.13262	Pigp	0.505427
STRG.7916	Zfp367	0.505596
STRG.33724	Tsen34	0.505609
STRG.25815	Rap1a	0.505647
STRG.30473	Gtpbp6	0.506464
STRG.9878	Gpc6	0.506567
STRG.40989	Nmnat3	0.506638
STRG.18985	March4	0.507215
STRG.38238	Pdp2	0.507394
STRG.28860	Lrrc47	0.507984
STRG.18711	Satb2	0.508144
STRG.21162	Ssna1	0.508352
STRG.26300	Tspan5	0.508384
STRG.15605	Fam59a	0.508694
STRG.7354	Foxf2	0.508707
STRG.35773	Rnf141	0.509249
STRG.36393	Glrx3	0.510574
STRG.1212	Zfp873	0.510652
STRG.24061	Vapb	0.511093
STRG.34185	Gsk3a	0.511932
STRG.20782	Diexf	0.512047
STRG.8420	Cdk7	0.512147
STRG.13534	Wtap	0.512758
STRG.24280	Pkia	0.512808
STRG.2122	Gas2l1	0.512833
STRG.13929	Tmem8	0.512972
STRG.10045	Sub1	0.51318
STRG.26811	Rusc2	0.513693
STRG.28368	Gale	0.514092
STRG.1692	Mdm2	0.514127
STRG.1779	Mettl1	0.514904
STRG.25854	Dennd2d	0.515463
STRG.24054	Pmepa1	0.515621
STRG.4529	Coasy	0.515638
STRG.24961	Tlr2	0.515658
STRG.13894	Wdr24	0.515793
STRG.35577	Relt	0.516559
STRG.13850	Spsb3	0.516991
STRG.1127	Gadd45b	0.51714
STRG.9346	Thtpa	0.517869
STRG.20515	Fam36a	0.519409
STRG.37047	Rnf170	0.519513
STRG.37087	Rnf122	0.51976
STRG.36755	Lig4	0.519978
STRG.17637	Tmem20	0.52024
STRG.14048	Taf11	0.520387
STRG.36879	Cln8	0.520811
STRG.40959	Slc25a36	0.521101
STRG.6431	Acyp1	0.521543
STRG.24307	Fabp5	0.522428
STRG.38832	Map1lc3b	0.522504
STRG.40347	Pdcd7	0.52272
STRG.21834	Nr4a2	0.522889
STRG.22722	Zfp770	0.522912
STRG.17361	Klf9	0.522984
STRG.22814	Chac1	0.523255
STRG.14415	Nfkbil1	0.52332
STRG.21190	Traf2	0.523473
STRG.37899	Dcaf15	0.524254
STRG.3396	Inca1	0.524352
STRG.7659	Gadd45g	0.525218
STRG.42627	Armcx5	0.525701
STRG.37970	Dnase2a	0.526009
STRG.17015	Trpt1	0.526103
STRG.38205	Setd6	0.526285
STRG.20363	Pfdn2	0.526394
STRG.40034	Fbxo22	0.526806
STRG.1247	1190007I07Rik	0.526985
STRG.39400	Pigyl	0.527417
STRG.8157	Lysmd3	0.527433
STRG.17716	Ubtd1	0.52892
STRG.7217	Zfp322a	0.529378
STRG.23743	Ttpal	0.529815
STRG.29431	Supt7l	0.529941
STRG.31332	Zfp157	0.530767
STRG.28034	Gjb4	0.530985
STRG.13238	Runx1	0.531179
STRG.28079	Marcksl1	0.531246
STRG.34819	Ccdc114	0.531395
STRG.3309	Zbtb4	0.531459
STRG.27180	D4Bwg0951e	0.531744
STRG.42109	Fgf13	0.53175
STRG.36846	Dcun1d2	0.531784
STRG.27834	AU022252	0.532258
STRG.28873	Pex10	0.53253
STRG.37392	Mfap3l	0.532631
STRG.26888	Mcart1	0.532823
STRG.23600	Dlgap4	0.532882
STRG.11749	Map3k12	0.533734
STRG.4407	Nr1d1	0.534199
STRG.30513	Ulk1	0.534288
STRG.5015	Foxj1	0.534428
STRG.1453	Tmcc3	0.534658
STRG.37454	1810029B16Rik	0.534714
STRG.2133	Xbp1	0.534913
STRG.37747	Slc35e1	0.534947
STRG.25283	2500003M10Rik	0.535292
STRG.4697	Map3k14	0.536097
STRG.16122	Slc26a2	0.536473
STRG.22876	Haus2	0.536506
STRG.20204	Cenpl	0.53665
STRG.19056	Dnajb2	0.536952
STRG.16797	Eif1ad	0.537244
STRG.19870	Shisa4	0.537585
STRG.2076	Slc35e4	0.537957
STRG.32617	Tet3	0.538029
STRG.36621	Mrgpre	0.538581
STRG.31330	BC037034	0.539583
STRG.37626	Mpv17l2	0.539607
STRG.21994	Dhrs9	0.539962
STRG.14823	Zfp119a	0.540274
STRG.20192	Mrps14	0.540691
STRG.26941	Alg2	0.541405
STRG.21618	Traf1	0.541893
STRG.24127	Gm14327	0.54209
STRG.29240	Tmub1	0.542168
STRG.11950	Snn	0.542749
STRG.31910	2310016C08Rik	0.542793
STRG.3523	Rtn4rl1	0.542975
STRG.7504	Tmem170b	0.543487
STRG.32698	Snrpg	0.543637
STRG.3211	Stx8	0.543837
STRG.21814	Arl5a	0.54415
STRG.19478	D1Ertd622e	0.544795
STRG.10860	Foxred2	0.545082
STRG.34803	Cyth2	0.545177
STRG.658	Tysnd1	0.545433
STRG.13624	BC002059	0.545844
STRG.42526	Pgk1	0.545875
STRG.40430	Tpm1	0.545877
STRG.5255	Rac3	0.546341
STRG.428	Foxo3	0.547192
STRG.9962	Card6	0.547219
STRG.26490	Ubxn2b	0.547515
STRG.36515	Deaf1	0.547891
STRG.6259	Plekhg3	0.548216
STRG.13824	Mlst8	0.548597
STRG.37424	Palld	0.548776
STRG.30779	Fam109a	0.549122
STRG.21569	Zbtb34	0.549311
STRG.38273	4931428F04Rik	0.549342
STRG.26247	Cisd2	0.550006
STRG.42404	Foxo4	0.550232
STRG.25760	Phtf1	0.550255
STRG.14120	Pim1	0.550996
STRG.22381	Ptpmt1	0.551522
STRG.8740	Thrb	0.551529
STRG.36084	Ino80e	0.552179
STRG.3787	Ccl2	0.552493
STRG.10117	Zfp622	0.55276
STRG.39796	Bcl9l	0.552874
STRG.27797	B4galt2	0.553306
STRG.8153	Arrdc3	0.553433
STRG.20379	Vangl2	0.553497
STRG.41227	Tcta	0.554315
STRG.37141	Rbpms	0.555096
STRG.29754	Sod3	0.55577
STRG.7844	Zfp808	0.555811
STRG.40040	Isl2	0.555978
STRG.40086	Commd4	0.555982
STRG.24247	Uckl1	0.556593
STRG.649	Eif4ebp2	0.55665
STRG.9850	Rnf219	0.556884
STRG.27362	5830433M19Rik	0.557078
STRG.15543	Cables1	0.55727
STRG.2593	Ublcp1	0.557585
STRG.34475	Polr2i	0.5577
STRG.25607	Prkab2	0.558843
STRG.1965	Ormdl2	0.559398
STRG.36804	Spaca7	0.559602
STRG.33985	Fkrp	0.559657
STRG.25418	Sema6c	0.559763
STRG.29824	0610040J01Rik	0.559785
STRG.4995	Trim65	0.560237
STRG.34642	Zfp788	0.560462
STRG.9201	Apex1	0.560533
STRG.19715	Fam72a	0.56067
STRG.33177	Zfp239	0.560679
STRG.38290	E2f4	0.560853
STRG.6903	Cdca4	0.561458
STRG.34034	Six5	0.56181
STRG.2169	Zmiz2	0.561819
STRG.1363	Chpt1	0.562038
STRG.31356	Cox19	0.562202
STRG.23299	Foxa2	0.562675
STRG.5322	Narf	0.562825
STRG.27576	Ssbp3	0.562889
STRG.42722	Tsr2	0.56297
STRG.19244	Ncl	0.563285
STRG.34682	2310044H10Rik	0.563308
STRG.32552	Tgoln1	0.563716
STRG.25166	Efna4	0.564123
STRG.8668	Kctd6	0.564181
STRG.28181	Taf12	0.564849
STRG.15038	Rab12	0.565458
STRG.25617	Sec22b	0.565596
STRG.4927	Nt5c	0.565747
STRG.15774	Etf1	0.565774
STRG.37599	Isyna1	0.565929
STRG.23771	Sdc4	0.566075
STRG.31062	2410018M08Rik	0.566227
STRG.9606	Trim35	0.566416
STRG.10823	Cyhr1	0.566602
STRG.10729	Zfp623	0.566732
STRG.3622	Ccdc55	0.567277
STRG.25296	S100a4	0.567752
STRG.42333	Klhl15	0.568073
STRG.18513	Lipt1	0.568167
STRG.42172	Zfp275	0.569361
STRG.3098	Smcr7	0.569459
STRG.34496	U2af1l4	0.569698
STRG.32180	Ssbp1	0.570459
STRG.1198	Sirt6	0.570752
STRG.9377	Mdp1	0.571123
STRG.32293	Tra2a	0.571557
STRG.31901	Zfp800	0.571791
STRG.37073	Prosc	0.571896
STRG.1785	March9	0.572021
STRG.15228	Cyp1b1	0.572387
STRG.28950	Gltpd1	0.572972
STRG.14891	Ndufa11	0.573318
STRG.41621	Zfp167	0.573769
STRG.19630	Actr3	0.573777
STRG.27238	Mllt3	0.573906
STRG.31013	Bri3bp	0.57428
STRG.34790	Dbp	0.574389
STRG.11470	2310037I24Rik	0.574793
STRG.31060	Chchd2	0.575525
STRG.2912	G3bp1	0.575547
STRG.37583	Crlf1	0.57578
STRG.32515	Atoh8	0.575843
STRG.42507	2610029G23Rik	0.575942
STRG.23664	Rprd1b	0.575974
STRG.15908	Gnpda1	0.576158
STRG.37944	Nacc1	0.576431
STRG.23578	Romo1	0.576505
STRG.14830	Ccdc94	0.577021
STRG.5777	Atxn7l1	0.577237
STRG.1787	Cdk4	0.577288
STRG.11393	Zcrb1	0.577373
STRG.21531	St6galnac4	0.577607
STRG.25040	Rrnad1	0.577693
STRG.1087	Fam108a	0.577796
STRG.42913	Tmsb4x	0.577865
STRG.17855	Lzts2	0.578803
STRG.11101	Polr3h	0.578918
STRG.33130	Atg7	0.578979
STRG.37681	Ankle1	0.579085
STRG.33962	Bbc3	0.579933
STRG.27697	Mob3c	0.58017
STRG.37481	Zfp930	0.580497
STRG.7516	Nol7	0.582237
STRG.23192	1110034G24Rik	0.582715
STRG.13765	Paqr4	0.58272
STRG.42099	Fhl1	0.583067
STRG.29370	Hadhb	0.583304
STRG.14737	AI661453	0.583516
STRG.6545	Flrt2	0.584987
STRG.13381	Arid1b	0.585913
STRG.24503	Ttc14	0.586265
STRG.7466	Tcfap2a	0.586311
STRG.18483	Sema4c	0.586338
STRG.29150	Rsbn1l	0.58694
STRG.14922	Crb3	0.587376
STRG.7751	Ddx46	0.587584
STRG.28542	Iffo2	0.587588
STRG.10482	Tmem65	0.587666
STRG.10798	Fbxl6	0.587771
STRG.21445	Mettl11a	0.588765
STRG.34312	1700049G17Rik	0.588793
STRG.36538	Lrdd	0.590183
STRG.22534	Accs	0.590878
STRG.28150	Srsf4	0.591002
STRG.34892	Nipa2	0.591163
STRG.35534	Rnf169	0.592739
STRG.33860	Zik1	0.593078
STRG.10576	St3gal1	0.593092
STRG.6230	Zbtb1	0.593291
STRG.24646	Ndufc1	0.593929
STRG.33784	Fiz1	0.594878
STRG.6245	Max	0.595461
STRG.37334	Irf2	0.595509
STRG.34130	Zfp111	0.59608
STRG.29550	Mxd4	0.596092
STRG.23171	Rnf24	0.596217
STRG.19648	Ccnt2	0.597184
STRG.1879	Ptges3	0.597864
STRG.38895	Rnf166	0.59805
STRG.31466	Actb	0.598197
STRG.18681	Coq10b	0.598205
STRG.36323	Ikzf5	0.598207
STRG.39631	Srpr	0.598266
STRG.33753	Suv420h2	0.598509
STRG.8671	Rpp14	0.598643
STRG.15092	Myl12b	0.598685
STRG.31049	Mrps17	0.598764
STRG.41122	Ppm1m	0.598781
STRG.31078	Kctd7	0.598871
STRG.37656	Zfp961	0.599015
STRG.6013	Nfkbia	0.599021
STRG.32168	Agk	0.599036
STRG.37050	Thap1	0.599447
STRG.5490	Ttc32	0.59999
STRG.14756	Tomm6	0.600195
STRG.23521	Map1lc3a	0.600398
STRG.42875	Zrsr2	0.60064
STRG.36719	Map2k7	0.600869
STRG.34274	Sertad3	0.601274
STRG.41628	Tmem42	0.601378
STRG.2742	Zfp2	0.601723
STRG.26631	Ndufaf4	0.601746
STRG.27777	Plk3	0.60178
STRG.27813	Hyi	0.602108
STRG.41922	Araf	0.6022
STRG.22800	Rpusd2	0.602454
STRG.13768	Thoc6	0.602485
STRG.23772	Sys1	0.602574
STRG.10441	Zhx2	0.602663
STRG.4138	Epn3	0.602677
STRG.42272	Mtcp1	0.60294
STRG.41262	Wdr6	0.603046
STRG.40624	Hmgcll1	0.603529
STRG.37566	Crtc1	0.60399
STRG.18487	Cox5b	0.604186
STRG.14	Rmnd1	0.604302
STRG.24228	Arfrp1	0.604567
STRG.11456	Slc48a1	0.604675
STRG.30159	Ccni	0.604813
STRG.34522	Usf2	0.604859
STRG.6127	Frmd6	0.604907
STRG.42615	Armcx1	0.60499
STRG.14324	Pbx2	0.605238
STRG.26886	Dcaf10	0.605336
STRG.34792	Sphk2	0.605485
STRG.2768	D930048N14Rik	0.605731
STRG.30165	Ccng2	0.606756
STRG.38647	4933407C03Rik	0.607044
STRG.41266	Dalrd3	0.607191
STRG.17851	Peo1	0.607499
STRG.3014	Jmjd4	0.607642
STRG.32924	Mrps25	0.60795
STRG.35929	Lyrm1	0.608181
STRG.23317	Napb	0.608615
STRG.38365	Esrp2	0.608679
STRG.36180	Fbrs	0.609008
STRG.10277	Rrm2b	0.609066
STRG.14602	Enpp4	0.609125
STRG.26768	Sigmar1	0.609268
STRG.37729	Fam32a	0.609336
STRG.8754	Ube2e2	0.609434
STRG.16640	Nudt8	0.609619
STRG.8162	Mblac2	0.609756
STRG.20289	Pogk	0.609829
STRG.41142	Parp3	0.610093
STRG.33892	Zfp324	0.610559
STRG.7221	Abt1	0.61056
STRG.8238	Papd4	0.61057
STRG.4930	Armc7	0.611636
STRG.25706	Nras	0.611731
STRG.28199	Xkr8	0.612544
STRG.23106	Nop56	0.612668
STRG.21925	Kcnh7	0.612935
STRG.37306	Ankrd37	0.613579
STRG.21198	Tmem141	0.614247
STRG.6847	Bag5	0.614718
STRG.33645	Stk38l	0.614778
STRG.10544	Asap1	0.614797
STRG.29251	Fastk	0.615175
STRG.18178	D19Ertd737e	0.615257
STRG.3123	Mapk7	0.615281
STRG.5282	Sirt7	0.616027
STRG.40022	Ube2q2	0.61622
STRG.3910	Rnft1	0.616928
STRG.5236	Ccdc137	0.617065
STRG.36481	1600016N20Rik	0.617317
STRG.24296	Zbtb10	0.618036
STRG.6693	Setd3	0.61873
STRG.1709	Dyrk2	0.61909
STRG.2996	2310033P09Rik	0.619101
STRG.829	Zfp280b	0.619394
STRG.28038	Phc2	0.619688
STRG.7541	C78339	0.619928
STRG.13159	4931408A02Rik	0.620451
STRG.28293	Pdik1l	0.620656
STRG.13901	0610011F06Rik	0.621735
STRG.9684	Polr3d	0.621919
STRG.29042	Cldn12	0.621984
STRG.31195	Orai2	0.622142
STRG.9383	Tinf2	0.622627
STRG.29970	Tmem165	0.622925
STRG.3637	Coro6	0.623006
STRG.1938	Myl6	0.623209
STRG.36765	Irs2	0.623387
STRG.17059	Pla2g16	0.623506
STRG.33414	Parp11	0.623527
STRG.3272	Lsmd1	0.623706
STRG.23283	Naa20	0.623751
STRG.33620	Rassf8	0.623969
STRG.24144	Ss18l1	0.624908
STRG.28578	Arhgef19	0.625153
STRG.31764	Gm16039	0.625227
STRG.30120	Thap6	0.625312
STRG.15611	Zfp397	0.625429
STRG.29360	Cenpa	0.625613
STRG.11689	Nr4a1	0.625861
STRG.19318	Sh3bp4	0.626084
STRG.9234	Zfp219	0.626675
STRG.3383	Slc25a11	0.626779
STRG.36067	Tufm	0.626854
STRG.32164	Adck2	0.627051
STRG.33499	Etv6	0.627627
STRG.757	Tfam	0.628382
STRG.4925	Atp5h	0.628763
STRG.23386	Srxn1	0.628904
STRG.11870	Mettl22	0.629591
STRG.41624	Zfp445	0.629624
STRG.25921	Atxn7l2	0.630042
STRG.5198	1810043H04Rik	0.630821
STRG.3712	Aldoc	0.631234
STRG.42372	Yipf6	0.631282
STRG.9119	Bmp4	0.631321
STRG.22003	Ppig	0.631579
STRG.32478	Krcc1	0.631617
STRG.19539	Zcchc2	0.631698
STRG.4941	Mrps7	0.631752
STRG.9929	A2ld1	0.632299
STRG.8469	Srek1ip1	0.632337
STRG.38449	Cog8	0.632564
STRG.21861	Acvr1	0.632685
STRG.13117	Bach1	0.632691
STRG.37764	9130011J15Rik	0.632877
STRG.27968	Thrap3	0.632945
STRG.19276	Eif4e2	0.633651
STRG.8148	Nr2f1	0.633669
STRG.1130	Slc39a3	0.63413
STRG.13611	Pdcd2	0.634318
STRG.3140	Akap10	0.63539
STRG.36658	Oraov1	0.635399
STRG.24028	2010011I20Rik	0.63549
STRG.28513	Otud3	0.635688
STRG.40195	Senp8	0.63643
STRG.27842	Ppih	0.637137
STRG.27921	Mycbp	0.637578
STRG.14638	Nfkbie	0.637857
STRG.41664	Lztfl1	0.638072
STRG.8296	Gcnt4	0.63808
STRG.34370	Nfkbib	0.638403
STRG.23266	Polr3f	0.638469
STRG.38568	Ldhd	0.638806
STRG.23201	Bmp2	0.638978
STRG.2756	Agxt2l2	0.639909
STRG.36513	Mob2	0.640449
STRG.6003	Ppp2r3c	0.640637
STRG.41163	Tmem115	0.640678
STRG.23236	Snrpb2	0.640743
STRG.28547	Rcc2	0.640844
STRG.6115	Atp5s	0.640938
STRG.23258	Snx5	0.641069
STRG.11005	Pdgfb	0.641163
STRG.34845	Uevld	0.641564
STRG.17862	Kazald1	0.642261
STRG.23786	Zswim3	0.642335
STRG.183	Sgk1	0.642487
STRG.5161	A730011L01Rik	0.642817
STRG.19805	Adora1	0.643206
STRG.6580	Calm1	0.643274
STRG.5184	Baiap2	0.643411
STRG.22877	Lrrc57	0.643536
STRG.12619	Ccdc58	0.643636
STRG.17687	Ccnj	0.643732
STRG.34127	Zfp235	0.64391
STRG.33699	2810474O19Rik	0.644259
STRG.5135	Engase	0.644468
STRG.20049	1700025G04Rik	0.644503
STRG.13314	Ripk4	0.644948
STRG.13872	Ube2i	0.645263
STRG.35917	2310008H09Rik	0.645524
STRG.19026	Zfp142	0.645978
STRG.30877	Setd1b	0.646658
STRG.14470	Tubb5	0.64719
STRG.9296	Rem2	0.64721
STRG.24555	Nudt6	0.647215
STRG.30225	Coq2	0.647661
STRG.8751	Ube2e1	0.647719
STRG.32538	Mat2a	0.648031
STRG.14408	RP23-115O3.9	0.648387
STRG.16854	Ehbp1l1	0.648723
STRG.9912	Stk24	0.649658
STRG.2316	1110067D22Rik	0.649708
STRG.1747	Rassf3	0.649809
STRG.24123	Gm14403	0.650109
STRG.22572	Ldlrad3	0.650221
STRG.37628	Rab3a	0.650268
STRG.35652	Trim21	0.650392
STRG.33091	Tada3	0.65064
STRG.17544	Pten	0.650699
STRG.34347	Plekhg2	0.650927
STRG.23114	Prosapip1	0.650955
STRG.19897	Tnnt2	0.650997
STRG.21121	Spopl	0.651713
STRG.20361	Dedd	0.651727
STRG.34726	Scaf1	0.651786
STRG.20354	Ppox	0.651924
STRG.10341	Zfpm2	0.652178
STRG.21742	Zeb2	0.652263
STRG.7505	Edn1	0.652301
STRG.35708	Rrp8	0.654843
STRG.31239	Serpine1	0.655453
STRG.9538	Gata4	0.6556
STRG.25448	Ensa	0.655783
STRG.36088	Nupr1	0.655808
STRG.3826	Ccl9	0.655995
STRG.39081	Tmem123	0.656201
STRG.35909	Thumpd1	0.657014
STRG.14281	H2-Ke2	0.65746
STRG.10296	Klf10	0.657723
STRG.38524	Il34	0.657795
STRG.33793	Zfp784	0.658044
STRG.42384	Pja1	0.658049
STRG.22747	Fam98b	0.658465
STRG.5772	Sypl	0.658531
STRG.14926	Gm11110	0.658589
STRG.1985	Gdf11	0.65861
STRG.30109	Areg	0.658639
STRG.30181	Paqr3	0.658725
STRG.42640	Morf4l2	0.659268
STRG.3067	Rai1	0.659469
STRG.2599	Lsm11	0.659861
STRG.12488	Sec22a	0.659881
STRG.23906	Tmem189	0.660207
STRG.3152	Ttc19	0.660581
STRG.37097	BC019943	0.661268
STRG.25429	Cdc42se1	0.661554
STRG.16844	Map3k11	0.66169
STRG.40362	Pif1	0.662294
STRG.10061	6030458C11Rik	0.662322
STRG.13785	Srrm2	0.662627
STRG.2367	Commd1	0.662918
STRG.22498	Cry2	0.663469
STRG.17175	Dagla	0.663696
STRG.23415	H13	0.664158
STRG.23049	Bcl2l11	0.664223
STRG.34116	Bcl3	0.664225
STRG.713	Sirt1	0.664333
STRG.16271	D18Ertd653e	0.664398
STRG.8744	Nr1d2	0.66481
STRG.10735	Nrbp2	0.664892
STRG.30449	Crlf2	0.665322
STRG.13100	N6amt1	0.6658
STRG.32804	Zxdc	0.665822
STRG.15113	Lbh	0.665869
STRG.10986	Npcd	0.667436
STRG.23929	Zfp64	0.667973
STRG.19976	2310009B15Rik	0.668124
STRG.25887	Csf1	0.66861
STRG.16623	Suv420h1	0.668723
STRG.26263	Rg9mtd2	0.66899
STRG.3471	Cyb5d2	0.669053
STRG.13866	0610007P22Rik	0.669067
STRG.25926	Psrc1	0.669238
STRG.19688	Yod1	0.669312
STRG.10003	Skp2	0.669443
STRG.1486	Nudt4	0.669764
STRG.16598	1810055G02Rik	0.670013
STRG.1044	Cirbp	0.670062
STRG.36482	Rassf7	0.670103
STRG.27764	Toe1	0.670801
STRG.30937	2810006K23Rik	0.671023
STRG.39088	Birc3	0.67113
STRG.27869	Dem1	0.671747
STRG.22818	Vps18	0.671923
STRG.4277	Snx11	0.672406
STRG.33691	4833442J19Rik	0.672595
STRG.37345	Ing2	0.672847
STRG.39629	Tirap	0.672914
STRG.17106	Ttc9c	0.673117
STRG.30646	Triap1	0.673626
STRG.16937	Sac3d1	0.673675
STRG.19	Zbtb2	0.673903
STRG.17825	Hif1an	0.674235
STRG.30798	Tctn1	0.67459
STRG.4959	1110017F19Rik	0.674647
STRG.30786	Sh2b3	0.674855
STRG.7736	Pdlim7	0.675217
STRG.13230	Cbr1	0.67554
STRG.12045	Yars2	0.675555
STRG.39654	Hyls1	0.676204
STRG.19877	Nav1	0.676419
STRG.33464	Olr1	0.676514
STRG.37810	Zfp827	0.67711
STRG.9297	Lrp10	0.67734
STRG.22005	Phospho2	0.677571
STRG.41272	Arih2	0.677608
STRG.34606	1600014C10Rik	0.677894
STRG.29236	Nupl2	0.678144
STRG.36548	Pnpla2	0.67828
STRG.36822	Pcid2	0.678448
STRG.8352	Btf3	0.678617
STRG.12820	Gm608	0.678705
STRG.2807	Ppp2ca	0.679043
STRG.22855	Pla2g4b	0.67922
STRG.5753	Cbll1	0.679378
STRG.2303	Sertad2	0.680017
STRG.37034	Lsm1	0.680481
STRG.13094	Adamts1	0.680787
STRG.41442	Tgfbr2	0.680809
STRG.11555	Mcrs1	0.680842
STRG.33298	Grcc10	0.680919
STRG.16032	Tnfaip8	0.680942
STRG.10862	Txn2	0.681691
STRG.17043	Mark2	0.681711
STRG.1036	Midn	0.681765
STRG.31420	Lfng	0.681928
STRG.34604	C80913	0.682841
STRG.20328	Nos1ap	0.682999
STRG.207	Tbpl1	0.683163
STRG.20580	Cnih4	0.683599
STRG.24013	Zfp217	0.683917
STRG.29575	Mfsd10	0.684316
STRG.31422	Ttyh3	0.684523
STRG.28016	Sfpq	0.684665
STRG.29730	Lcorl	0.684804
STRG.35687	Smpd1	0.68538
STRG.38268	Fbxl8	0.685884
STRG.1185	Dohh	0.68633
STRG.34398	Fam98c	0.686576
STRG.14223	Zfp952	0.686688
STRG.23456	Asxl1	0.686747
STRG.3579	Crk	0.686892
STRG.21650	Mrrf	0.687157
STRG.16550	Zadh2	0.687317
STRG.42921	Hccs	0.687701
STRG.28675	2510039O18Rik	0.687704
STRG.6728	Yy1	0.688045
STRG.30453	4930522L14Rik	0.688507
STRG.28176	Gmeb1	0.688643
STRG.14392	D17H6S56E-3	0.688717
STRG.23462	8430427H17Rik	0.68932
STRG.34027	Dmwd	0.68932
STRG.42240	Slc10a3	0.689896
STRG.34243	Egln2	0.690615
STRG.25863	Hbxip	0.690672
STRG.19309	Hjurp	0.690951
STRG.500	Nus1	0.690973
STRG.18674	Stk17b	0.691059
STRG.41129	Dusp7	0.691063
STRG.23168	Pank2	0.691309
STRG.3535	Wdr81	0.691507
STRG.34193	Pafah1b3	0.691919
STRG.28705	Tardbp	0.692065
STRG.22563	Traf6	0.692403
STRG.31316	Zfp113	0.692551
STRG.34203	4732471J01Rik	0.692943
STRG.26387	Bcl10	0.693209
STRG.15668	Iws1	0.693314
STRG.32382	Kbtbd2	0.693761
STRG.2868	Slc22a5	0.694539
STRG.15088	Tgif1	0.694646
STRG.36914	Alg11	0.694819
STRG.17572	Ppp1r3c	0.694986
STRG.4777	Strada	0.695008
STRG.36668	Ccnd1	0.695033
STRG.22665	2700007P21Rik	0.695188
STRG.22969	Dut	0.695705
STRG.828	Mif	0.696029
STRG.28403	Zfp46	0.696771
STRG.6807	Traf3	0.696871
STRG.24500	Mrpl47	0.697236
STRG.34704	Fuz	0.697714
STRG.27849	Ppcs	0.697822
STRG.38694	Gm505	0.698259
STRG.32271	Gimap9	0.698312
STRG.31730	Pon2	0.698483
STRG.6056	Gm527	0.698539
STRG.16774	B3gnt1	0.698698
STRG.2717	Maml1	0.698771
STRG.25151	Mtx1	0.698797
STRG.1995	Rdh5	0.70023
STRG.27789	Tmem53	0.700403
STRG.34180	Dedd2	0.700686
STRG.38574	Bcar1	0.700953
STRG.2243	C1d	0.701045
STRG.30450	5430403G16Rik	0.701063
STRG.4915	Tmem104	0.70112
STRG.20765	Traf5	0.701155
STRG.35672	Trim6	0.70116
STRG.6343	Map3k9	0.701226
STRG.16995	Fkbp2	0.701243
STRG.4084	Tom1l1	0.702258
STRG.16722	Rce1	0.702475
STRG.36803	Ankrd10	0.702509
STRG.19098	Pax3	0.702622
STRG.15247	Srsf7	0.70309
STRG.31183	Alkbh4	0.703486
STRG.4099	Mbtd1	0.703501
STRG.26434	Zzz3	0.703528
STRG.6377	Dnalc1	0.703634
STRG.32059	Cnot4	0.703745
STRG.58	Samd5	0.703982
STRG.23233	Flrt3	0.704008
STRG.35294	Mesdc2	0.704488
STRG.39934	Cryab	0.704778
STRG.29617	Grpel1	0.70533
STRG.5965	Egln3	0.705889
STRG.13001	Nrip1	0.706281
STRG.23274	Slc24a3	0.706862
STRG.34367	Pak4	0.706892
STRG.24195	2310003C23Rik	0.707745
STRG.29270	Rheb	0.70857
STRG.3663	Dhrs13	0.708583
STRG.42716	Apex2	0.708706
STRG.4600	Dusp3	0.708951
STRG.40926	Rnf7	0.709807
STRG.510	Asf1a	0.709808
STRG.30640	Dynll1	0.709932
STRG.34502	Wbp7	0.710184
STRG.6520	1810035L17Rik	0.710976
STRG.23515	Ahcy	0.711104
STRG.28185	Med18	0.711172
STRG.21610	Hspa5	0.711204
STRG.42386	Eda	0.711287
STRG.3411	Fam64a	0.711414
STRG.21194	Phpt1	0.711538
STRG.35257	Btbd1	0.711868
STRG.30990	Ncor2	0.712135
STRG.7830	Ctla2a	0.712963
STRG.26523	Plekhf2	0.713161
STRG.41504	Myd88	0.714568
STRG.32138	Klrg2	0.714823
STRG.4582	Tmem106a	0.714922
STRG.5320	BC017643	0.715231
STRG.21327	Trub2	0.71545
STRG.15658	Slc25a46	0.715629
STRG.28600	Tmem51	0.715796
STRG.35131	Zfp710	0.716057
STRG.8698	Thoc7	0.716558
STRG.28815	Vamp3	0.716703
STRG.18340	Tceb1	0.71674
STRG.17609	Cpeb3	0.717345
STRG.26818	E130306D19Rik	0.717534
STRG.1085	Klf16	0.717694
STRG.33047	Lmcd1	0.717864
STRG.14716	Rpl7l1	0.717957
STRG.20866	Dclre1c	0.718184
STRG.10317	Azin1	0.718198
STRG.16923	Syvn1	0.718448
STRG.23332	Zfp937	0.719328
STRG.8537	Plk2	0.719369
STRG.6341	Synj2bp	0.719487
STRG.25938	Tmem167b	0.719511
STRG.39167	Fam76b	0.719791
STRG.18669	Osgepl1	0.720638
STRG.19910	5730559C18Rik	0.721483
STRG.15407	Crem	0.721636
STRG.30676	Prkab1	0.721728
STRG.412	Smpd2	0.722003
STRG.36242	Armc5	0.722147
STRG.27827	Ebna1bp2	0.722618
STRG.11832	Dnase1	0.72292
STRG.12163	Trmt2a	0.722924
STRG.20646	Hlx	0.72294
STRG.1011	Cnn2	0.722949
STRG.39679	BC024479	0.723057
STRG.11324	Cpt1b	0.723089
STRG.5143	Cbx2	0.723315
STRG.17003	Vegfb	0.723339
STRG.22646	Elp4	0.723926
STRG.14115	Mdga1	0.724202
STRG.23720	Pkig	0.724506
STRG.7665	Nfil3	0.72473
STRG.16498	Adnp2	0.724812
STRG.41953	Lonrf3	0.725529
STRG.37939	D8Ertd738e	0.725555
STRG.1617	Krr1	0.72565
STRG.2042	Patz1	0.725666
STRG.11809	Zfp174	0.725873
STRG.41603	Snrk	0.72602
STRG.25049	Apoa1bp	0.726239
STRG.10022	Brix1	0.72665
STRG.7155	Zscan12	0.726826
STRG.41135	Abhd14a	0.726938
STRG.13876	Rpusd1	0.727053
STRG.10668	BC025446	0.727081
STRG.13891	Fam173a	0.727349
STRG.21124	Il1rn	0.727864
STRG.38703	Egln1	0.728346
STRG.8687	3830406C13Rik	0.728645
STRG.6789	Zfp839	0.72873
STRG.34354	Med29	0.729141
STRG.14766	Tcfeb	0.729497
STRG.13687	Zfp677	0.729502
STRG.19550	Vps4b	0.729739
STRG.971	Cdc34	0.72994
STRG.20927	Nudt5	0.730528
STRG.2919	Mfap3	0.730622
STRG.5094	Birc5	0.731068
STRG.37849	Gab1	0.731397
STRG.28680	Agtrap	0.731705
STRG.4412	Msl1	0.731812
STRG.32327	Hnrnpa2b1	0.73192
STRG.22977	Myef2	0.732447
STRG.36568	6330512M04Rik	0.732637
STRG.9583	Zfp395	0.73372
STRG.4944	Grb2	0.733914
STRG.41260	Impdh2	0.734482
STRG.16191	Onecut2	0.734632
STRG.30598	2210016L21Rik	0.734963
STRG.11070	Ep300	0.735231
STRG.14327	Rnf5	0.735865
STRG.42629	Tceal8	0.735986
STRG.38352	Pskh1	0.736041
STRG.2576	Ccng1	0.736186
STRG.27831	Zfp691	0.736261
STRG.36101	Ypel3	0.736352
STRG.20652	Dusp10	0.736958
STRG.37946	Nfix	0.737333
STRG.30916	Denr	0.737825
STRG.32527	Tmem150a	0.737836
STRG.8796	Ndst2	0.738211
STRG.36778	Ing1	0.738261
STRG.22620	Fbxo3	0.738436
STRG.20565	Pycr2	0.738792
STRG.14477	Atat1	0.739558
STRG.25318	Sprr1b	0.73961
STRG.26452	Tyw3	0.739708
STRG.17160	Syt7	0.740232
STRG.5231	2310003H01Rik	0.740861
STRG.25715	Bcas2	0.740864
STRG.17655	Rbp4	0.741154
STRG.14254	Angptl4	0.742026
STRG.18566	Fhl2	0.74239
STRG.19017	Bcs1l	0.742458
STRG.5406	Cenpo	0.742738
STRG.27152	Tle1	0.742851
STRG.12151	Slc25a1	0.742872
STRG.18861	Eef1b2	0.743258
STRG.31814	Mdfic	0.743355
STRG.3760	Rnf135	0.743378
STRG.32582	Htra2	0.743392
STRG.14745	Bysl	0.743851
STRG.22886	Cdan1	0.744048
STRG.4486	Leprel4	0.744535
STRG.13614	Rgmb	0.744716
STRG.13130	Sod1	0.744723
STRG.39762	Oaf	0.745015
STRG.28984	Klhl17	0.745155
STRG.6632	Otub2	0.745182
STRG.31319	Cops6	0.745284
STRG.7662	Auh	0.745405
STRG.24838	Ccnl1	0.745979
STRG.4298	Scrn2	0.74602
STRG.6433	Fam164c	0.746215
STRG.12639	Lrrc58	0.746403
STRG.32597	Wbp1	0.746453
STRG.35509	Mtap6	0.746877
STRG.27544	Ppap2b	0.746921
STRG.36619	Tnfrsf22	0.747163
STRG.3015	Zfp867	0.747236
STRG.17727	Exosc1	0.747747
STRG.26751	AI464131	0.748072
STRG.12956	Cldn25	0.749002
STRG.18479	Cnnm3	0.749034
STRG.30173	Mrpl1	0.749958
STRG.25194	Shc1	0.750544
STRG.26457	Fpgt	0.750688
STRG.38172	Polr2c	0.750723
STRG.823	1110038D17Rik	0.751169
STRG.19704	Rassf5	0.751488
STRG.2200	Igfbp3	0.751775
STRG.28921	Slc35e2	0.752319
STRG.20873	Suv39h2	0.752801
STRG.9554	Pinx1	0.75282
STRG.21026	Cacnb2	0.753104
STRG.7536	Atxn1	0.753841
STRG.25272	Crtc2	0.753913
STRG.1049	Gamt	0.753923
STRG.30121	Rchy1	0.754341
STRG.42871	Ap1s2	0.75436
STRG.13949	Neurl1b	0.754501
STRG.30801	Vps29	0.754707
STRG.28842	Icmt	0.754725
STRG.31394	Ftsj2	0.755198
STRG.25321	Sprr1a	0.755806
STRG.39256	Zfp560	0.755834
STRG.2394	Rel	0.75592
STRG.25207	Il6ra	0.756065
STRG.25271	Slc39a1	0.756184
STRG.31155	Pom121	0.75619
STRG.14127	1110021J02Rik	0.756423
STRG.25599	Bcl9	0.756692
STRG.34740	Flt3l	0.756787
STRG.41548	Sec22c	0.756927
STRG.21263	Surf6	0.757165
STRG.25253	Tpm3	0.757558
STRG.14846	Ubxn6	0.757861
STRG.31092	Auts2	0.75816
STRG.1183	F630110N24Rik	0.758293
STRG.5250	Stra13	0.758307
STRG.34210	Atp5sl	0.758601
STRG.32757	Rab7	0.758624
STRG.4390	1810046J19Rik	0.758778
STRG.3365	Med11	0.759064
STRG.33332	Cops7a	0.759461
STRG.13081	Atp5j	0.759621
STRG.36413	Pwwp2b	0.759913
STRG.4152	Xylt2	0.759959
STRG.30698	Wsb2	0.760525
STRG.10767	Grina	0.761195
STRG.10732	Zfp707	0.761268
STRG.11048	Mkl1	0.76129
STRG.15632	Rprd1a	0.761556
STRG.15997	Eif1a	0.761615
STRG.22293	Ypel4	0.762026
STRG.39201	Med17	0.762067
STRG.4140	Rsad1	0.762199
STRG.2128	Rhbdd3	0.762234
STRG.36424	Gpr123	0.762403
STRG.10829	Recql4	0.762659
STRG.31828	Cav2	0.762758
STRG.13812	Tbl3	0.762853
STRG.19034	Ihh	0.763268
STRG.23080	Chchd5	0.763381
STRG.39342	Tmed1	0.763445
STRG.38271	Plekhg4	0.763775
STRG.34696	Nup62	0.763958
STRG.16975	Map4k2	0.764054
STRG.2489	Cpeb4	0.764417
STRG.24682	Nhlrc3	0.764859
STRG.14475	2310061I04Rik	0.764986
STRG.15690	Map3k2	0.765587
STRG.11477	Adcy6	0.765993
STRG.18637	Obfc2a	0.76616
STRG.14952	Nudt12	0.766483
STRG.1789	Tspan31	0.766604
STRG.31307	Zkscan1	0.766636
STRG.36935	AI316807	0.766804
STRG.14543	Ppp1r11	0.766861
STRG.16806	Sart1	0.767349
STRG.36049	Nfatc2ip	0.768136
STRG.1404	Tmpo	0.768949
STRG.36389	9430038I01Rik	0.769005
STRG.27885	Trit1	0.769094
STRG.39846	Bace1	0.769243
STRG.28753	Tmem201	0.769705
STRG.33099	Rpusd3	0.770032
STRG.18122	Trub1	0.770684
STRG.27686	Cmpk1	0.770739
STRG.7768	Pcbd2	0.771041
STRG.34435	Zfp30	0.77141
STRG.26590	Tmem64	0.771754
STRG.34690	Nr1h2	0.772408
STRG.21709	Nr6a1	0.772787
STRG.36459	Ifitm2	0.772818
STRG.12152	Dgcr6	0.773808
STRG.15582	Kctd1	0.773856
STRG.1635	Rab21	0.774013
STRG.3577	Fam101b	0.774047
STRG.946	Syde1	0.774274
STRG.32618	Stambp	0.774349
STRG.35079	Aen	0.774508
STRG.2665	Zfp62	0.77476
STRG.23574	Cpne1	0.774907
STRG.18184	2700078E11Rik	0.775202
STRG.30630	Pop5	0.775301
STRG.3250	Trappc1	0.775414
STRG.30558	Alkbh2	0.775494
STRG.28857	Dffb	0.775551
STRG.9650	Kctd9	0.775635
STRG.1778	Ctdsp2	0.775653
STRG.13278	Dyrk1a	0.775776
STRG.107	Hivep2	0.775836
STRG.35021	Lrrc28	0.776127
STRG.26368	Sh3glb1	0.776207
STRG.21067	Pip4k2a	0.776598
STRG.22195	Cwc22	0.776835
STRG.40676	Eef1a1	0.777387
STRG.15938	Yipf5	0.777673
STRG.34844	Tsg101	0.777752
STRG.3453	Spns2	0.777861
STRG.31129	Wbscr27	0.777932
STRG.3325	2810408A11Rik	0.778024
STRG.21238	Pmpca	0.778082
STRG.34300	Zfp59	0.779451
STRG.6890	AW555464	0.779481
STRG.33188	Zfp248	0.779483
STRG.42100	Htatsf1	0.7797
STRG.14921	Tubb4	0.779721
STRG.6675	4933433P14Rik	0.780139
STRG.12173	Gnb1l	0.780427
STRG.22202	Ube2e3	0.78049
STRG.24873	Schip1	0.780576
STRG.22726	BC052040	0.781197
STRG.79	Fbxo30	0.781309
STRG.12222	Ece2	0.78203
STRG.14447	Tcf19	0.782207
STRG.4885	Cdc42ep4	0.782411
STRG.31322	Mcm7	0.782479
STRG.5305	Fasn	0.782606
STRG.29654	Stx18	0.782871
STRG.14791	Rab5a	0.782943
STRG.23463	Commd7	0.78302
STRG.1426	Elk3	0.783146
STRG.35707	Tpp1	0.783857
STRG.650	Lrrc20	0.784253
STRG.4081	Cox11	0.784288
STRG.32584	Aup1	0.784372
STRG.13306	Mx1	0.784428
STRG.16985	Prdx5	0.784836
STRG.6898	BC022687	0.785028
STRG.11758	Atf7	0.785284
STRG.8995	Eaf1	0.78579
STRG.19354	Fam132b	0.78593
STRG.23800	Pcif1	0.786074
STRG.31560	Atp5j2	0.786509
STRG.38485	Zfhx3	0.786846
STRG.1319	Prdm4	0.787083
[truncated: 7,457 more rows]
