# Supplementary material for: Co-transcriptional splicing efficiency is a gene-specific feature that can be regulated by TGFβ
Source: Commun Biol. 2022 Mar 28;5:277. doi: 10.1038/s42003-022-03224-z (PMC8960766; doi:10.1038/s42003-022-03224-z)
Supplement: Supplementary file 6 — Supplementary Data 3 [file 42003_2022_3224_MOESM6_ESM.xlsx]

## Sheet: ALL
GENE	∆GSI(TGFb2h_veh)	P.Value(TGFb2h_veh)	∆GSI(TGFb12h_veh)	P.Value(TGFb12h_veh)
Mast4	-1.3626	1.78107e-06	-0.505857	0.00105649
Btbd11	-1.51582	2.15852e-06	-0.989377	2.30018e-05
Sema3c	1.25165	2.15933e-06	0.065835	0.45333
Slco2a1	1.34735	2.26653e-06	0.380315	0.00336054
Cacna2d1	-1.3297	3.01498e-06	-0.0386423	0.710667
Vat1l	1.82221	4.56335e-06	0.387536	0.0165027
Msn	-1.07706	8.28312e-06	-0.0914398	0.425573
Sord	1.09421	1.08904e-05	-0.0168745	0.871288
Plxna4	-1.2795	1.50101e-05	-0.0266639	0.819783
Sorcs2	-1.06638	1.57597e-05	0.0252448	0.806202
Clstn2	-1.2545	1.68366e-05	-0.318961	0.0357235
Asph	1.09753	2.18004e-05	-0.0972385	0.356287
Angpt1	2.3002	2.51754e-05	-0.00886814	0.962021
Nckap5	-0.812233	2.55285e-05	0.137462	0.149526
Slc24a3	-0.902012	3.02182e-05	-0.0964492	0.326961
Lamb3	-0.855928	3.56624e-05	-0.316038	0.019861
Ephb1	-0.808682	3.83465e-05	-0.0130919	0.892444
Cald1	-0.74409	4.23219e-05	-0.411653	0.00246408
Lman1l	-0.766414	4.74533e-05	-0.529206	0.000526746
Iqsec1	-0.886467	5.01031e-05	-0.893642	5.2077e-05
Ncam1	-1.04465	5.49835e-05	-0.363797	0.0211121
Afm	0.69433	5.53288e-05	0.766105	2.80991e-05
Acaa1b	0.626787	6.08789e-05	0.673489	3.62759e-05
C1rl	1.0473	6.486e-05	0.162119	0.281867
Aldh1a1	1.00757	7.08793e-05	0.186687	0.144886
Pdxk	0.828508	7.44497e-05	0.349973	0.0164099
Thsd7a	1.06526	8.04389e-05	-0.253901	0.0574915
Egln3	0.694397	8.28933e-05	0.387524	0.00384018
Ptgr1	0.70263	8.46628e-05	0.0504179	0.574934
Gclc	0.752937	8.5541e-05	0.223381	0.0589871
Mgmt	1.2157	9.17242e-05	0.0868339	0.606667
Capg	-0.634194	0.00010744	-0.311207	0.00896316
Rab6b	0.683947	0.000114794	0.0611114	0.560599
Neu2	1.02236	0.00012121	0.404982	0.0238437
Col16a1	-0.666959	0.000121531	-0.276447	0.021514
Sh3kbp1	-0.726859	0.000129056	-0.163835	0.127093
Abcc4	1.11655	0.000134277	-0.0888523	0.515888
Sema3e	0.655281	0.000145024	0.0316276	0.728866
Itm2b	0.766565	0.000145048	0.551403	0.000915082
Arhgap26	1.14656	0.000147715	0.0391644	0.814039
Klhl13	1.28861	0.000148395	0.45865	0.0232319
Tnc	-0.636872	0.000150784	-0.244095	0.0374218
Pcsk6	0.798876	0.000162843	0.0530981	0.624473
Hivep1	-0.626753	0.000166947	0.0347579	0.7062
Pls1	0.80769	0.000173773	0.313114	0.021904
Ccnd2	0.650005	0.000186125	0.310724	0.0151538
Ddc	1.01077	0.000189584	-0.226543	0.108106
Agmo	1.08866	0.00020405	0.29372	0.0775511
Psat1	0.560591	0.000217687	0.218761	0.0315178
Dio1	0.754704	0.000228181	1.00834	3.97127e-05
Ugt1a6a	1.23559	0.000232922	0.21476	0.232985
C4bp	0.545603	0.00023867	0.35969	0.00304334
1110032A04Rik	1.38553	0.000243054	0.174903	0.347769
Krt80	-0.676725	0.000246209	-0.0417548	0.680663
Odz4	-1.04002	0.000253181	0.106173	0.556612
Oxct1	0.796882	0.000265571	0.153943	0.216706
Pcdh19	-0.51887	0.000269553	-0.118012	0.181882
Robo1	-0.681214	0.000274049	0.0598958	0.590825
Itga2	-0.558828	0.000283903	-0.236528	0.0314628
Mgat3	0.600801	0.000289823	0.284259	0.0214999
Cyp4b1	0.763851	0.000294755	-0.0607002	0.586799
Bok	-0.603188	0.00029821	-0.107957	0.274213
Evl	-0.514563	0.000302823	-0.0893169	0.30702
Prg4	-1.00518	0.0003098	-0.2133	0.192415
Gfra1	-1.09589	0.000323693	-0.411786	0.0381229
Cyb5	1.00541	0.000324096	0.181543	0.258492
Fbln2	-0.743664	0.000326591	-0.117836	0.399639
Itgb1	-0.534321	0.000333766	0.141036	0.16962
Slc39a10	0.576277	0.000339878	0.199018	0.0616776
Txndc16	0.922532	0.000348247	-0.0685014	0.609091
Arid3a	-0.546991	0.000391526	-0.298816	0.011088
Mep1a	0.689678	0.000392363	0.357471	0.0116255
Tfb1m	0.654237	0.000410099	0.259097	0.037825
Fermt1	-0.574419	0.000430765	-0.108343	0.289977
Ephx1	0.664228	0.000443143	0.281995	0.0298058
C1qtnf1	-0.732523	0.000470485	-0.231737	0.0947634
Sult1c2	0.563764	0.000479132	0.184449	0.0793435
Bphl	1.02191	0.000493996	0.171774	0.294392
Sema4f	0.628003	0.000501126	0.621435	0.00056153
Acss2	0.562188	0.000527752	-0.478773	0.000509026
Camta1	-0.685697	0.000535536	-0.127404	0.282994
Elovl6	0.64194	0.000568188	-0.246865	0.0665417
Kcnh7	0.993541	0.000587756	-0.0939219	0.656846
Jam2	-0.43826	0.000616426	-0.163798	0.0707332
Slc22a23	0.521969	0.000627929	0.190132	0.0880155
Amotl1	-0.510124	0.000648973	-0.291157	0.0162738
Bace2	1.03043	0.000660247	0.614761	0.0115099
Ccdc3	0.904746	0.000670375	0.254966	0.170512
Hspa4	-0.413278	0.000673136	-0.0637605	0.419984
Lmnb1	-0.664848	0.000699519	-0.0136776	0.905997
3110009E18Rik	-0.848194	0.00070528	-0.374804	0.0413246
Pltp	0.481107	0.000746201	0.0506031	0.576504
Kalrn	-0.494742	0.000754915	0.0184354	0.857152
Srl	-0.495461	0.000758902	0.204693	0.0408242
Aldh1l1	-0.738504	0.000780502	-0.279388	0.0770705
Lyplal1	0.546156	0.000788587	-0.165108	0.138718
Adh7	0.579026	0.000794272	0.0675748	0.558491
Smarca2	0.522672	0.000829504	0.0878513	0.367644
Specc1	-0.431852	0.000840222	-0.14864	0.111234
Lamb1	-0.514236	0.000840608	-0.25877	0.033962
Sytl5	0.425138	0.00085775	0.141785	0.10551
Atp6v1g1	-0.649681	0.000894564	-0.493528	0.0039984
Thrb	0.676341	0.000897025	0.135223	0.361887
AI480653	0.710816	0.000901315	0.0606508	0.672093
Mpp6	-0.4687	0.000904968	-0.343948	0.0053628
Smagp	0.548802	0.000906567	0.206302	0.0908204
Stt3b	0.52274	0.000939605	0.221413	0.050315
Serpinb5	-0.44165	0.000940136	-0.0933465	0.310897
Slc17a1	0.712459	0.000961976	0.159855	0.240439
Igfbp7	-0.967523	0.000976081	0.077667	0.672435
Prdm5	-0.592839	0.00102536	-0.442117	0.00529185
Adam12	-0.802864	0.00105468	0.283277	0.0657404
Sept6	-0.421062	0.00106532	-0.0673113	0.436455
Pkp1	-0.589303	0.0011758	0.0769096	0.528879
Adap1	0.638534	0.00123351	0.142262	0.262896
Tes	-0.421027	0.00128235	0.114055	0.214688
2210408I21Rik	-0.584653	0.00133321	-0.34095	0.0238021
Loxl4	-0.457868	0.00134945	-0.0135182	0.885869
Hk2	-0.412224	0.00135502	0.221376	0.0235516
4933403F05Rik	-0.416673	0.00135644	-0.302013	0.00774851
Antxr1	0.626824	0.00138575	0.171644	0.187351
Cybb	0.601934	0.00140083	0.672949	0.000718558
Ngef	0.589797	0.0014022	0.373693	0.0128942
Pxdn	-0.443365	0.00140501	0.0100302	0.917441
Igfbp4	-0.522579	0.00143801	0.0637584	0.546919
Sfxn5	0.678622	0.00143817	0.699264	0.00119394
Ttc38	0.422476	0.00155316	0.118767	0.226554
Enpp1	0.402952	0.00160295	-0.0311529	0.723285
Zfp791	-0.479915	0.00161948	0.207368	0.0638824
Man1a	0.896146	0.00164557	0.324178	0.0949287
Ptprm	-0.651261	0.00165005	0.207034	0.214021
Add3	0.723962	0.00165367	-0.310139	0.0732651
Fxyd5	-0.629572	0.00165848	-0.230526	0.103652
Acsl4	0.436977	0.00168785	0.0594773	0.522931
Oxr1	0.501649	0.00169371	0.440711	0.00321856
Gcnt1	0.411835	0.00169519	0.0818121	0.378125
Ano3	0.806027	0.00169638	0.0432489	0.780575
Hrsp12	0.534491	0.00170646	-0.134361	0.256805
Grhl1	0.396726	0.00175925	0.317866	0.00632818
1500003O03Rik	0.480794	0.00178061	0.231062	0.0535594
Gas2	0.769228	0.00182352	-0.340946	0.0755594
Sorbs1	0.350989	0.00184314	0.00740192	0.926431
Nr6a1	-0.447466	0.00184395	-0.102762	0.296635
Cdkn2a	-0.52515	0.00184464	-0.42791	0.00562956
Shmt1	0.421682	0.00185123	0.039412	0.669764
Dennd1a	-0.501766	0.00185535	-0.022977	0.834164
Entpd5	0.369156	0.00195369	-0.108743	0.21125
Cadps	1.18478	0.00196024	-0.444772	0.0591169
Tspo	-0.525619	0.00199578	0.0284264	0.824278
Slco1a5	0.727112	0.00208368	0.0988483	0.510392
Cpm	0.956989	0.00208573	0.331312	0.149069
Ifi27l2b	0.426966	0.00209383	0.120277	0.235098
Slc18a1	0.577282	0.00212455	0.183096	0.189263
Gpm6b	-0.535411	0.00214331	0.117614	0.328384
Atoh8	0.707491	0.00214754	-0.869817	0.00228727
Mgst2	0.586526	0.00216428	0.103815	0.446298
Slc25a13	0.422846	0.00216982	-0.169448	0.0833061
Ltbp1	-0.609251	0.00217347	0.0884776	0.569192
Vash1	-0.780039	0.00218981	-0.127144	0.452336
Tubd1	-0.38824	0.00219046	-0.0388892	0.661632
Prnp	-0.395192	0.00220356	0.405015	0.0031082
Ehd3	0.432394	0.00225403	0.141194	0.195253
Bmp1	-0.387705	0.00227038	0.103965	0.290676
Celf2	0.425422	0.00227359	-0.189014	0.105674
Habp2	0.511205	0.00227931	1.01025	4.31834e-05
Aff2	0.506768	0.002368	-0.581212	0.000558099
Gyg	0.656187	0.00237665	0.0266248	0.857247
Ptprn	-0.396976	0.0023999	-0.0801235	0.394606
Fn1	-0.617558	0.00241835	-0.0547717	0.723565
Map3k5	0.439395	0.0024275	0.145497	0.163081
Agt	0.513277	0.00243335	0.313681	0.0240708
Ranbp3l	0.800217	0.00244052	-0.270757	0.162921
Fam38a	-0.38126	0.00249678	0.0290718	0.752511
Cmbl	1.09011	0.00250386	-0.136924	0.533608
Med15	-0.361858	0.00256951	-0.112871	0.205495
Slco3a1	-0.540366	0.00258587	0.0297589	0.798039
Mtpn	-0.587688	0.00266107	-0.145382	0.304626
Mpp1	0.339327	0.00270526	0.091088	0.280462
Apbb2	-0.344337	0.00274335	0.0309483	0.703981
Aplp2	0.457999	0.0027448	0.153421	0.167366
Adh1	1.69886	0.00275192	0.220237	0.602959
Inhba	-0.45107	0.00284143	-0.304123	0.0193094
Gpc1	-0.442378	0.00284164	0.102284	0.33785
Stxbp6	0.639932	0.00286012	0.149864	0.360828
Cpe	-0.90411	0.00302097	-0.388994	0.124459
Ak2	-0.326532	0.00302427	-0.221781	0.0210509
Enpp2	0.729387	0.00309987	0.343161	0.0688111
Zfp185	-0.515115	0.0031132	-0.175459	0.180587
Dera	-0.432636	0.00313216	-0.189229	0.107547
Mrps27	-0.410715	0.00315872	-0.221991	0.0520411
Snai1	-0.563001	0.00325142	-0.266431	0.0761082
Prps2	0.410043	0.00328193	0.0356224	0.71357
Macrod1	0.586567	0.00328331	0.354461	0.0387569
Morc4	0.356516	0.00331696	0.0778148	0.373003
Ggcx	0.331543	0.00333331	0.0999244	0.249
Pik3c2g	0.518859	0.00336107	-0.137948	0.253773
Rtn4	-0.381212	0.00341732	0.0101761	0.910436
Ablim1	0.499048	0.00344441	0.262131	0.0525838
Ror1	-0.576378	0.00351217	0.270868	0.0599882
Xpnpep2	0.343096	0.00353113	0.0931136	0.28449
9530053A07Rik	0.457357	0.00354202	0.267996	0.0430836
Ermp1	0.367632	0.00354322	0.0892381	0.336916
Vcan	-0.397572	0.00356705	-0.20865	0.0647455
Gsta4	0.527644	0.00358525	0.310034	0.0371987
Ctse	-0.385273	0.00365933	-0.0289969	0.775209
Slc12a5	-0.406078	0.00369792	-0.445531	0.00203753
Tshz2	0.371033	0.00377092	0.182982	0.0828645
Ptpn13	0.3504	0.00377751	0.175021	0.0686842
BC057079	0.495001	0.00388904	-0.00615599	0.957758
Nt5c3	0.417432	0.00395052	-0.0745946	0.498148
Nr2f1	-0.433269	0.00395794	-0.190626	0.104315
Stau2	-0.337741	0.00397167	-0.0688293	0.428409
Dock4	-0.541724	0.00397929	-0.341314	0.0340767
Dpm3	-1.00913	0.00398805	-1.34451	0.000680816
0610009B22Rik	-0.336753	0.00405488	-0.282045	0.0102257
Loh12cr1	-0.368526	0.00407368	-0.344105	0.00609329
Bmper	-0.47048	0.00411057	-0.230521	0.0857025
Rfx3	-0.346043	0.00418448	-0.142015	0.132314
Mprip	-0.318929	0.00421614	-0.00712521	0.930721
Bckdhb	0.88702	0.00422126	-0.321719	0.115802
Crot	0.339505	0.00422526	-0.0133107	0.872102
Las1l	-0.434052	0.00426508	-0.120587	0.297152
5730469M10Rik	-0.564741	0.0043899	0.126605	0.373602
Mks1	-0.35787	0.00443163	-0.231758	0.0328391
Stom	0.342232	0.00447553	0.352261	0.00368728
Mme	0.91622	0.00452682	-0.00593192	0.976797
Tspan15	0.422636	0.0045565	0.219833	0.0751305
Gpr155	0.476212	0.00456922	-0.327963	0.0155647
Cask	-0.423843	0.00465998	-0.077451	0.501524
Plac8	0.372921	0.00467917	0.504967	0.000857338
Pgk1	0.664195	0.00468898	0.402461	0.0506288
Clu	-0.42458	0.00471787	0.139772	0.235705
Csgalnact1	-0.579472	0.00472264	-0.00465687	0.974817
Tceb2	-0.320541	0.00479645	-0.337273	0.003528
Dnm3	0.650717	0.00483844	0.171902	0.301303
Idh1	0.378151	0.00484209	-0.104472	0.276286
Lrrc56	-0.38254	0.00487227	0.102708	0.294043
Cdca7l	0.51296	0.00503158	0.100233	0.443341
Rps10	-0.441291	0.00504286	-0.353917	0.014819
Gpr126	0.451522	0.00507231	0.172616	0.159668
Bcor	0.440741	0.00510469	0.36545	0.0123428
Aldh3b1	0.334468	0.00516289	0.0903585	0.340046
Txndc5	-0.357006	0.00522016	0.125201	0.213696
Pbld2	0.544653	0.0052237	-0.107107	0.463694
Anks6	-0.349043	0.00523283	-0.192342	0.0670743
Mrps12	-0.382323	0.00527893	-0.132327	0.207281
Npnt	0.442309	0.00528661	0.278779	0.0407039
Deptor	0.626428	0.00532925	-0.152906	0.380927
Flnb	-0.443153	0.00533767	0.0943328	0.471496
Prdx1	0.319767	0.00540426	0.283374	0.0101364
Sesn1	-0.31681	0.00542222	-0.139908	0.128905
Tmem62	0.338059	0.00550163	0.0174004	0.843989
Ak1	-0.350752	0.00552245	-0.233513	0.03605
Limk1	-0.312815	0.0056062	0.0846466	0.327975
Stx1a	-0.312671	0.00564557	0.0455116	0.589722
Slc6a9	0.339522	0.00566307	0.180239	0.0730385
Uap1	-0.370724	0.00574628	-0.0470666	0.640867
Cotl1	-0.790541	0.00580765	0.879263	0.00106499
Aspa	0.368526	0.00582264	-0.0502814	0.623969
Tsga14	-0.405577	0.00586387	-0.13668	0.235261
Cd47	-0.501747	0.00596377	-0.153943	0.259793
Pir	-0.37958	0.00598017	-0.0448517	0.674388
D6Wsu163e	0.321319	0.00601237	0.0756995	0.394113
Slc2a1	-0.368467	0.00602497	0.604463	0.000137364
Anxa8	-0.378036	0.00603333	-0.0797042	0.454204
Nup210	0.339651	0.00615533	-0.0521699	0.560449
Rnf19b	-0.357336	0.00615632	-0.162399	0.121875
Txndc12	0.320283	0.00617757	0.304934	0.00754524
Cyp2s1	0.482415	0.00619543	0.0981339	0.476441
Acsbg1	-0.390694	0.0062287	-0.102727	0.36607
Ezr	0.35924	0.00626006	0.624471	0.000237871
Tmem135	0.416506	0.00629222	-0.211227	0.0749405
Nampt	0.319135	0.00645257	-0.0450029	0.63427
S100a13	0.421106	0.00645908	0.289316	0.0316211
Rin3	-0.410648	0.00648443	-0.123447	0.282347
Gjb3	-0.411516	0.0064988	-0.177385	0.140259
Ppfibp1	-0.299711	0.006557	-0.134775	0.135873
Cpne8	-0.30141	0.0066182	-0.0810685	0.349854
Ggh	0.320635	0.00663269	-0.119246	0.181145
Pstpip1	0.625637	0.00670578	0.19843	0.251811
Gstm1	0.355221	0.0067351	0.312433	0.0128823
Slc9a3r1	0.341426	0.00676557	0.301811	0.0119686
Smarcc1	-0.326992	0.00679487	-0.136214	0.168082
Tspan7	-0.417305	0.00683117	0.00176177	0.987306
Slc4a4	-0.319418	0.00684166	0.289072	0.0140308
Ccdc15	-0.41318	0.0068632	0.0449254	0.702045
Nrp1	0.497856	0.00693022	0.0607621	0.644434
Eif4ebp1	-0.322124	0.00694948	0.0321306	0.714961
Hpgds	0.303754	0.00701164	0.283786	0.0101411
Mllt3	-0.464777	0.00704865	0.107357	0.384487
Atp6ap2	0.323541	0.00713268	0.180003	0.0722253
Pcgf5	-0.362562	0.00717796	-0.344479	0.00969793
Dbn1	-0.29505	0.00717836	0.0168481	0.840864
A530016L24Rik	-0.330481	0.00726878	-0.356417	0.00533946
5730528L13Rik	-0.447186	0.00732879	-0.0845401	0.492249
Ranbp17	0.359176	0.00736563	-0.0791916	0.417472
Akr1c14	0.409995	0.00738989	-0.590797	0.000340061
Cyth4	-0.430616	0.00743302	-0.205039	0.123929
Cast	-0.349465	0.00745033	-0.00930605	0.929453
Cd55	-0.379041	0.00749707	0.0479445	0.655863
Inca1	0.572974	0.00758687	0.16204	0.37182
Maoa	0.419839	0.00770429	-0.00705978	0.950042
Stard3nl	-0.2839	0.00774828	-0.0418028	0.612451
Itpr1	0.404931	0.00779785	-0.0624215	0.570419
Fhod3	-0.816858	0.00783979	0.0880577	0.694868
Ppp1r3b	-0.322526	0.00795999	-0.213006	0.046729
Zfp69	-0.283242	0.00807566	-0.235462	0.019512
Psd3	-0.269445	0.00810486	0.0886494	0.272698
Pls3	-0.619024	0.00814376	0.16253	0.428547
Pgm2	0.536026	0.00814834	-0.0294301	0.836304
Fam114a1	-0.270139	0.00825669	0.0221821	0.784758
Pola1	0.548023	0.00826284	-0.568014	0.00286697
Prpf19	-0.297919	0.00835552	-0.098837	0.275691
Gstm2	0.509489	0.00840948	0.447817	0.0158928
Rere	-0.381056	0.00843722	-0.278859	0.0333845
Frmd4a	-0.259441	0.00868215	-0.183252	0.0404376
Nudt6	0.573079	0.00869135	0.150907	0.41245
Arhgap18	0.450846	0.00874415	-0.0973608	0.457744
Rps6ka2	-0.375209	0.00877135	-0.0498571	0.640527
Hsd17b12	-0.443611	0.00878424	-0.0969891	0.488636
Cd59a	0.681566	0.00882508	-0.0313279	0.86185
Emp1	0.366821	0.00886324	0.243255	0.0571893
Crocc	-0.37014	0.00891682	-0.205712	0.0877892
Cbs	0.406995	0.00892486	-0.128276	0.274905
Nedd4l	0.306445	0.00892766	0.155803	0.12458
Rhog	-0.346724	0.0089905	-0.34874	0.00906884
Ms4a4b	0.319283	0.00902336	0.28327	0.0149462
Gfpt1	0.286634	0.00907872	-0.0314297	0.718441
Iqgap1	-0.303646	0.00908355	0.157611	0.132127
Mro	0.452923	0.00908865	0.23967	0.106401
Steap1	0.262304	0.00911718	0.187536	0.0379825
Anxa5	-0.323247	0.00916622	0.278658	0.0266247
Dtd1	0.836194	0.00919603	-0.199957	0.363934
Eif2b3	0.293358	0.00920085	0.185315	0.0627701
Sec14l2	-0.484267	0.00920769	0.00813101	0.95355
Pus7l	-0.302763	0.00921656	0.00171634	0.984752
Wdfy2	-0.277154	0.00922192	0.094015	0.275909
Slc16a10	0.577514	0.00925811	0.0147926	0.935911
Lgals9	0.285554	0.00944383	0.202413	0.0392736
Rgs12	-0.30418	0.00949467	0.054829	0.548008
Mtap2	-1.39755	0.00950392	-0.68265	0.125867
Fanci	0.351525	0.00968295	-0.811905	4.01167e-05
9130401M01Rik	-0.326767	0.00970847	-0.266327	0.0248435
1700029F09Rik	0.345486	0.00976385	0.381	0.0059416
Ankrd54	-0.288152	0.00985209	-0.0802757	0.363912
Anxa13	0.39292	0.00986415	0.212518	0.0936939
Cgref1	-0.29586	0.00997854	-0.136368	0.162133
Acadm	0.282374	0.0101684	0.0764374	0.379071
Ppl	0.349873	0.0102506	0.12915	0.236561
Denr	-0.322743	0.0102818	-0.107287	0.283826
Gm10063	-0.293959	0.0103697	-0.0627268	0.48123
Rfc4	0.332535	0.0103963	-0.0303107	0.755277
Dab2ip	-0.269215	0.0105893	0.0107691	0.895629
Atpbd4	-0.2628	0.010613	-0.206917	0.0309136
Tmem181a	0.534294	0.0106244	-0.287934	0.073946
Nlrx1	-0.416016	0.0106513	-0.184864	0.168417
Col12a1	-0.326944	0.0107031	-0.046861	0.6573
Cacna1a	0.398269	0.0107109	-0.560642	0.00066134
Phc1	-0.282207	0.010728	-0.0795921	0.370502
Fbxo32	-0.377243	0.0107473	0.0758729	0.503519
Ncald	0.403824	0.0107785	0.361161	0.0168436
Bcap29	-0.406226	0.0108043	-0.359579	0.01914
Mkl1	-0.39006	0.0108087	-0.0683785	0.556993
Tbc1d16	0.511463	0.0108677	0.327147	0.0679127
Acnat1	0.355108	0.0110042	0.168824	0.169609
Dbi	0.302715	0.0110367	0.267533	0.0186342
Fance	-0.324625	0.011102	-0.0557622	0.578995
Zfp523	-0.470612	0.0111739	-0.0721848	0.618172
Tmem37	-0.297936	0.0112072	0.0100452	0.911805
Evc2	-0.383314	0.0112753	0.074119	0.561902
Flrt3	-0.311109	0.0112758	-0.217004	0.0499691
Etfb	0.427926	0.0113678	-0.0867505	0.487854
Cdkl3	-0.523734	0.0114068	0.237963	0.168884
Gosr2	-0.29326	0.011426	-0.0907226	0.328073
Slc44a1	-0.370289	0.0115014	-0.159457	0.204212
Nr1h4	0.607135	0.0115787	-0.400262	0.0532675
Masp1	0.323693	0.0116323	0.178884	0.100099
D16H22S680E	-0.322899	0.0117377	0.0367445	0.704824
Naaa	0.304283	0.0117809	0.0877569	0.365802
Eif4e3	-0.327315	0.0117974	0.110718	0.27409
Slc39a11	0.887336	0.0118563	-0.134947	0.571964
Nebl	-0.587172	0.0119906	0.387172	0.0410626
Acaa2	0.39318	0.0121697	-0.0665507	0.569663
Nubpl	-0.272198	0.0123281	-0.0848239	0.340673
Cdh13	0.854751	0.0123499	0.157996	0.514852
Tmem64	0.331621	0.0123801	0.144007	0.21146
5730419I09Rik	0.349901	0.0126807	-0.122164	0.291024
Arhgap42	-0.287487	0.0127059	-0.0138494	0.878283
Mpp7	0.444635	0.0128419	0.0606774	0.652167
Cab39	0.3392	0.01297	0.433131	0.00362646
Ppil6	-0.382681	0.0130548	-0.164703	0.202314
Actn1	-0.533238	0.0131822	0.144743	0.43989
Fbxo4	-0.304994	0.01325	-0.0289775	0.763409
Met	0.271858	0.0133028	0.155818	0.0981261
Atp6v0a1	0.286039	0.0134774	0.0720413	0.432293
D16Ertd472e	0.323542	0.0135326	0.537057	0.000718463
Tmprss2	0.48638	0.0137535	-0.164471	0.27888
Il18rap	-0.303189	0.0139102	-0.0704504	0.479748
Cdh2	-0.321167	0.0139275	-0.0273339	0.787558
Grb14	0.646587	0.0139292	0.0917592	0.648131
Odz3	0.505194	0.0139638	-0.271084	0.10153
Scel	0.425669	0.0140237	-0.0453871	0.72398
Ccny	-0.285328	0.0140749	-0.0496657	0.591477
Pgcp	0.753236	0.0140859	0.50999	0.0559593
Invs	-0.375316	0.0141756	0.0426506	0.725236
Maml2	-0.294826	0.0143717	-0.0317882	0.734693
Glul	0.322462	0.0144141	0.0114846	0.915889
Rps6ka4	-0.297448	0.0145071	-0.0353344	0.713952
Rbp4	0.436995	0.0145811	0.288817	0.077821
Ppp1r3f	-0.360893	0.0147167	0.167334	0.167918
Clip2	-0.267548	0.0148749	0.0247447	0.784593
Sh2d4a	0.394021	0.0149175	0.26397	0.065556
Mrpl32	-0.297529	0.0149201	-0.346604	0.00772336
Neurl1a	-0.38004	0.0149257	-0.212651	0.114699
A630095E13Rik	-0.446264	0.0150972	-0.126681	0.392774
Hal	0.501115	0.0151153	-0.679405	0.00182059
Iqsec2	-0.327142	0.0153511	0.112159	0.289134
Zscan2	-0.338305	0.0153821	0.014837	0.892555
Nkain1	-0.342022	0.0155095	-0.145276	0.216593
Mapre2	0.408044	0.0155201	-0.0992295	0.490787
Itih2	0.427201	0.0155995	0.452792	0.0116181
Ankrd42	-0.333069	0.0157203	-0.00227306	0.983992
Gdpd5	-0.44866	0.0157547	0.175439	0.250577
Pter	0.626159	0.0158523	0.35004	0.131167
Myh9	-0.422016	0.0158889	0.163715	0.303247
Ttl	-0.312444	0.0159363	-0.216908	0.0653572
Ercc1	-0.267721	0.0160212	-0.159843	0.105047
Arhgef12	0.259767	0.0160969	0.324094	0.00539313
Akr1c19	0.620491	0.0162552	-0.516415	0.0305035
Tsfm	-0.286106	0.0163009	-0.19976	0.0655607
Iqgap2	0.517726	0.0163562	0.378048	0.0518479
Tspan8	0.354487	0.0163831	0.146429	0.225662
Pdlim5	-0.2858	0.0164693	0.174976	0.0939676
Stxbp1	-0.232396	0.0165089	-0.0182584	0.815538
Gja1	-0.252899	0.0165449	-0.138253	0.135349
Tfdp2	-0.253309	0.0166174	-0.107531	0.229864
Mbd5	-0.276175	0.0166181	0.0510197	0.579758
1700025G04Rik	-0.306568	0.0166208	-0.0678915	0.506836
Dpysl3	-0.627643	0.0166521	0.20588	0.400079
Hacl1	0.468276	0.0168033	0.0402169	0.798258
1700088E04Rik	-0.37053	0.0169044	-0.20481	0.127219
Ctnnd1	-0.270533	0.0169867	0.13204	0.163679
Parp4	-0.251205	0.0171856	-0.0380052	0.665639
Atp1a2	-0.296972	0.0172973	-0.0505284	0.611323
Rgl1	0.367663	0.0173426	0.0988657	0.42127
B4galt4	-0.245847	0.017376	0.0369695	0.658646
Col5a1	-0.286914	0.0175273	0.0588286	0.571138
Sec11c	-0.25638	0.0175637	-0.155785	0.107046
Ntpcr	0.248675	0.0176275	0.101086	0.26874
Lrig3	-0.269339	0.0177391	0.0290652	0.752194
Mid1	-0.240277	0.0178008	-0.152561	0.0945524
Tcf12	-0.263171	0.0178052	-0.0114479	0.898534
2810004N23Rik	-0.265113	0.0178218	-0.0526272	0.571321
Psmb3	-0.321811	0.0178357	-0.267326	0.0386128
Prrc1	-0.268716	0.0178652	0.141441	0.139088
Capns1	-0.229171	0.0178757	-0.0712115	0.378897
Sash1	-0.292385	0.0179672	0.060013	0.549121
6330407J23Rik	-0.295147	0.0180054	0.00199509	0.983697
Atp11c	-0.285996	0.0180123	-0.121891	0.246989
Arhgap39	-0.274341	0.0182696	-0.0497698	0.597219
D18Ertd653e	0.263233	0.0183361	0.0247741	0.797114
Ppp2r2b	-0.276364	0.018348	-0.503475	0.00098709
Htra1	0.510698	0.018455	-0.068041	0.673235
Orc5	-0.246332	0.0185781	-0.0903947	0.312824
1110031I02Rik	0.34107	0.0186305	-0.255455	0.0404138
Angptl4	-0.323445	0.0188793	-0.050901	0.641894
Hibch	0.313413	0.0189394	-0.144064	0.180515
Acvr2b	-0.291084	0.0189666	-0.162046	0.136378
Zbtb46	-0.41824	0.0190608	-0.1155	0.434566
Kif24	-0.437969	0.019097	-0.278477	0.0941538
Slc25a30	0.2264	0.019228	0.340947	0.00229595
Stx17	-0.231442	0.0194368	-0.149225	0.0959018
Uvrag	0.27679	0.0195345	0.063637	0.504123
Vnn1	0.323338	0.0196246	0.0285751	0.80282
Rapgef2	-0.261142	0.0196628	-0.114694	0.234132
Ninl	-0.219125	0.0197764	-0.0981897	0.226557
Atxn10	-0.313909	0.019959	-0.135414	0.252653
Myo7a	-0.249897	0.0199857	0.0115396	0.899198
Eml6	0.511036	0.0201468	0.173546	0.342936
Cdc26	-0.34886	0.0201552	-0.295076	0.0401815
Gpatch3	-0.274206	0.0202085	-0.152763	0.140763
Fam171a2	-0.271356	0.0202414	-0.109379	0.267301
Rab3b	0.593138	0.0202924	-0.26097	0.178996
2010107H07Rik	-0.611749	0.0203848	-0.34909	0.14586
Ninj1	-0.375424	0.0203941	-0.16616	0.223499
Nfu1	0.310137	0.0204749	-0.0553226	0.601342
Ttyh2	-0.222191	0.0205783	0.0694576	0.390475
AW554918	0.22233	0.0207777	-0.175855	0.0552021
Dot1l	-0.36293	0.0208145	-0.132916	0.306964
Pfkfb1	-0.261721	0.020924	-0.33022	0.00697299
Ppargc1b	-0.295487	0.0209261	-0.186694	0.105254
Vash2	-0.285112	0.0209266	0.0226492	0.816366
Gss	0.270023	0.020966	0.0257912	0.781084
Mbnl1	-0.225248	0.0209837	-0.178121	0.0531532
Papss2	-0.340485	0.0210075	0.111277	0.398445
Mx2	0.235919	0.0210386	0.358552	0.0024392
Il34	0.290838	0.0210794	0.628349	0.000235703
Col4a1	-0.310008	0.0211149	0.115506	0.341563
Ccdc114	-0.294876	0.0212568	-0.0168124	0.86891
Matn2	-0.305595	0.0213621	-0.00258914	0.981929
Raver1	-0.249761	0.0214652	-0.0847494	0.351412
Adamts7	-0.225815	0.0215488	0.00019108	0.998114
Nkain4	0.539098	0.0216444	0.132266	0.488371
Cenpj	-0.336436	0.0216768	-0.254542	0.0628831
Tead2	-0.233791	0.0218977	-0.0368179	0.662567
Klf12	-0.260614	0.0219375	0.0816283	0.381055
Capn2	-0.274943	0.0219554	0.0885212	0.407101
Cd9	0.319847	0.0219981	0.675787	0.000477616
Eef2k	-0.286999	0.0220396	0.0556879	0.590326
Map2k2	-0.259464	0.0221326	-0.144287	0.151714
Slc25a12	0.346387	0.0222079	-0.103049	0.425269
Rusc2	-0.316792	0.0222246	0.0297447	0.785496
Nhsl1	-0.248605	0.022407	-0.0213013	0.809497
Ttyh3	-0.353099	0.0224219	-0.034649	0.777635
Coro1c	-0.28751	0.0225426	0.134934	0.236518
Tcp11l2	0.240957	0.0226272	0.123358	0.178737
3010026O09Rik	-0.45301	0.0226912	-0.247149	0.158929
Josd2	-0.337723	0.02273	-0.116191	0.346131
Thap7	-0.310907	0.0228364	-0.11591	0.312233
Ankrd13b	-0.230643	0.0228406	-0.123956	0.166945
Ube2a	-0.258785	0.0228577	-0.120113	0.220206
Zdhhc1	-0.289877	0.0229389	-0.0901343	0.397063
Picalm	-0.210476	0.0231541	-0.0396754	0.611321
Gramd4	-0.253502	0.0232232	0.0286195	0.755686
Soat1	0.254374	0.0232478	-0.0245894	0.782521
Srd5a1	0.472353	0.0232554	0.0661173	0.701331
Lgals3	0.308724	0.0234364	0.24219	0.0605218
Pyroxd2	0.492628	0.0235029	-0.0191889	0.915805
Pcca	0.371504	0.0236465	-0.244821	0.0762081
Rap1gap	-0.254697	0.0237842	-0.220506	0.0419422
Rabep2	-0.261395	0.0238418	-0.0259909	0.786583
Jarid2	-0.257031	0.0238796	0.0815072	0.384217
Ip6k2	-0.234774	0.023963	-0.0238215	0.779809
Lpin2	0.253639	0.0240315	0.213275	0.0484616
Pzp	0.388761	0.0241035	0.403956	0.0199005
Mboat1	0.274198	0.0241051	0.210869	0.0621972
Calml4	0.813734	0.0242319	0.385542	0.188308
Arid3b	-0.333634	0.0242474	-0.196599	0.136361
Nfkbib	-0.334158	0.0243537	-0.0262104	0.824959
Pfkfb3	-0.29073	0.0243999	-0.0496291	0.636344
Epdr1	0.382522	0.0244614	-0.0434523	0.773198
Mcm6	-0.351803	0.0246858	-0.144954	0.284817
Dpy19l1	-0.262652	0.0246896	-0.088362	0.37667
BC031353	-0.220208	0.0247895	-0.104393	0.226166
Sap130	-0.20528	0.0249617	-0.175675	0.0462864
Mrpl4	-0.230224	0.0250617	-0.204943	0.040327
Etl4	-0.284015	0.0250955	-0.0645309	0.548951
Wisp2	-0.538658	0.0251103	-0.230695	0.249274
Tmem180	-0.310936	0.0253028	-0.292039	0.033763
P2rx6	-0.403838	0.025319	-0.223084	0.158483
Ppp1r13l	-0.305588	0.0254394	-0.0181115	0.869295
Prrg1	0.652109	0.0256033	-0.0377287	0.885955
Hexa	0.258022	0.0256458	0.175414	0.0930095
Rab20	-0.35555	0.0256656	0.274123	0.0477667
Tmem9b	0.2399	0.0257902	0.316006	0.00708781
Slco4a1	-0.317303	0.0258169	-0.175788	0.16383
Fh1	0.245321	0.0258877	-0.0382771	0.674555
Avil	-0.431776	0.0259467	-0.363625	0.0503503
Lrp12	-0.302921	0.0259853	0.0779554	0.484021
Gdf15	-0.397622	0.0260952	0.0411431	0.779432
Efcab2	0.576407	0.0261869	-0.155987	0.470479
Card10	-0.321507	0.0262399	0.103219	0.393661
Tmbim4	0.227835	0.0263546	0.170608	0.0777741
Fam129a	0.376995	0.0265435	0.275926	0.075755
Fam195a	0.380109	0.0266595	-0.109194	0.48846
Adamts6	-0.247915	0.0266669	-0.0612318	0.517618
Uchl3	-0.250086	0.0267715	0.0386788	0.678304
Col4a2	-0.248767	0.026902	0.210885	0.0634214
Sgms2	0.377225	0.0269567	0.372929	0.0275999
AU041133	-0.243567	0.0270388	-0.0146714	0.872767
Ptgds	0.392213	0.0271564	0.591975	0.00350088
Iffo1	-0.240118	0.0272171	-0.279381	0.0145106
Cdkn2b	-0.289204	0.0275153	-0.0460582	0.668318
Aox1	-0.238186	0.027635	-0.13082	0.176361
Pex3	-0.226938	0.0276674	-0.283506	0.0103597
Amacr	0.333556	0.0277849	0.0578884	0.661074
Vezt	-0.219011	0.0278283	0.0110764	0.896318
Terf1	-0.24175	0.0278368	0.0137669	0.880554
Urm1	-0.244619	0.0278738	-0.0740633	0.435473
Fam101b	-0.297126	0.0279865	-0.188528	0.123526
Ldlrad3	-0.405604	0.0279988	-0.0654294	0.658928
Cd109	-0.409484	0.0280303	-0.41379	0.0260383
Cd276	-0.247281	0.028072	-0.0747761	0.431506
Uqcrb	0.233632	0.0281917	-0.0707036	0.448387
Pdap1	-0.255121	0.0282433	-0.168323	0.113497
Sgpp2	0.700179	0.0282779	-0.0842181	0.766616
Dnajc25	-0.247386	0.0283796	-0.055786	0.558792
Prep	-0.328826	0.0285057	-0.0306584	0.815869
Ambp	0.299831	0.0286448	0.623503	0.000739483
Cwf19l2	-0.247741	0.0287767	-0.182331	0.0854104
Pou2f1	-0.257259	0.0287909	-0.141788	0.17535
Tmem9	0.261582	0.0288062	0.0461492	0.653713
3110003A17Rik	-0.45613	0.028885	0.319426	0.0850614
Cuedc1	-0.207538	0.0288959	-0.156459	0.0798254
Ribc1	0.386309	0.0290908	0.246037	0.133161
Ccdc23	-0.346758	0.0291444	-0.309615	0.0456387
Brp44	0.255923	0.0291699	-0.203899	0.0813302
Tdrd3	-0.251334	0.0291754	-0.160394	0.128305
Gpr125	-0.209428	0.0292256	0.205556	0.0324309
Suclg1	-0.378855	0.0293042	0.0420095	0.786379
Nme6	0.287411	0.0293555	0.243099	0.056536
Uaca	-0.205199	0.0294422	0.178454	0.0530062
Zfp704	0.22192	0.0294741	0.356426	0.00279656
Stk36	-0.240047	0.0295153	-0.0410937	0.659382
Sh2d3c	-0.686535	0.0296313	-0.089446	0.722399
Exosc3	-0.296594	0.0297899	-0.0352284	0.751967
Tmem120a	-0.204833	0.0297973	-0.121712	0.154111
Gm16039	-0.313055	0.0298686	-0.308337	0.0329794
Angptl2	-0.409973	0.0298695	0.350725	0.0407203
Xrcc3	-0.333333	0.0299254	-0.297102	0.0474323
Ube2e2	-0.282485	0.0299396	0.0061384	0.953587
Pcolce2	-0.472567	0.0299716	-0.031692	0.856532
Thap3	-0.261429	0.0300451	-0.00320102	0.974002
Aldh3a1	0.294139	0.0301223	0.120673	0.29811
Akap17b	-0.354588	0.0301502	-0.284286	0.0672315
Rev1	-0.25581	0.0303263	-0.0728693	0.47072
Tctex1d2	0.27155	0.0303978	0.245813	0.0452283
Anxa9	0.223929	0.0304403	0.0765121	0.401299
Basp1	-0.455312	0.0305467	0.11299	0.492982
Lyrm4	-0.368713	0.0308497	-0.0446322	0.747511
Amot	-0.234899	0.0309174	-0.072073	0.442151
Timp1	-0.407109	0.0311133	-0.202785	0.224158
Snx21	-0.312176	0.0312093	-0.154413	0.224348
Isoc1	0.269452	0.0313027	-0.295259	0.0224812
Bcl9l	-0.318779	0.0313101	-0.0683669	0.577042
Zfp273	-0.319115	0.0313549	-0.0826794	0.503843
Arvcf	-0.279168	0.0316337	-0.0656302	0.546641
Ccdc111	-0.296856	0.0317177	-0.141991	0.24517
Sepp1	0.246126	0.0317425	0.216782	0.0515018
Sik2	-0.233302	0.031747	0.0568272	0.536977
Cacybp	-0.202449	0.0317484	-0.12926	0.134888
Cln6	0.260807	0.0317654	0.00652293	0.951345
Tbcb	-0.229284	0.031981	-0.261128	0.0189424
Osgin1	-0.374973	0.0319952	-0.0857481	0.552491
Dynll2	0.268517	0.032052	0.114663	0.303443
Ddx54	-0.230975	0.0322918	-0.0326156	0.718709
Bmp2	-0.25581	0.0326105	-0.0486064	0.626376
Reep5	-0.248584	0.0326828	-0.0712765	0.475796
Pak1	-0.258302	0.0327443	-0.191287	0.0925682
Ccl27a	-0.333113	0.0327524	-0.310447	0.0440502
Ece2	-0.321762	0.0327733	-0.136277	0.294483
C77080	-0.22017	0.0327845	0.0932638	0.296275
Shroom4	-0.257541	0.032807	0.406054	0.00434616
Bard1	-0.284027	0.0329327	-0.595682	0.000929288
Gnai1	0.302475	0.0329416	-0.0247426	0.836308
Pacs2	-0.222993	0.0330039	0.100789	0.267908
Spats2l	-0.380742	0.033108	0.319996	0.0774823
Oaf	0.329319	0.0333645	0.261785	0.0786185
4931406C07Rik	0.224734	0.0336481	0.222721	0.0351882
Me2	0.309198	0.0339085	-0.258605	0.0466027
Arhgef1	-0.240867	0.0340433	-0.135628	0.18639
Pcbd1	0.286941	0.0340807	-0.147056	0.228506
Rad1	-0.320445	0.0340884	-0.057941	0.643115
Fbxl18	-0.236675	0.0341466	-0.106144	0.278346
Snx29	0.222367	0.0341663	0.0168571	0.844966
Gpr137b	-0.252281	0.0341884	0.0791223	0.436942
Slc4a8	-0.280799	0.0343915	-0.148052	0.211096
Tbx18	-0.460629	0.0344497	-0.226371	0.230062
Irs2	-0.290996	0.0344719	-0.0071965	0.949053
Nle1	-0.255241	0.0344736	-0.120328	0.257626
Cops4	0.241336	0.0344841	-0.0158811	0.864661
Tmeff2	-0.430679	0.0346123	-0.812961	0.00243249
Tnip1	-0.243227	0.0346417	0.166892	0.111169
Msh2	-0.294871	0.0346927	-0.113136	0.364287
Kcnn4	-0.267612	0.0347025	0.330703	0.012538
Mthfd1	0.292127	0.0348737	-0.00980525	0.930049
Fez2	-0.21534	0.0349708	-0.108377	0.236209
Olr1	-0.257706	0.034975	-0.0483695	0.636428
Net1	-0.197953	0.0349824	0.119585	0.163337
Dnajc10	0.22767	0.0350689	0.19357	0.0608041
Gbp9	-0.200495	0.0352404	-0.495754	0.000293791
Dpy19l3	0.201367	0.0354274	-0.176804	0.0588824
Efnb1	-0.3556	0.0355045	-0.0997168	0.485102
Dact2	-0.513416	0.0355543	-0.0544518	0.779313
Ralb	-0.369478	0.0356027	0.126801	0.404005
Gxylt2	-0.209006	0.0357413	-0.214494	0.0328428
Btc	0.383294	0.0357696	0.22813	0.16682
B230120H23Rik	-0.307834	0.0359112	-0.139799	0.275731
Fkbp5	-0.225535	0.03596	-0.124179	0.20354
Cnksr2	-0.253534	0.0360368	-0.127508	0.239182
Plekha6	-0.273859	0.0360518	-0.349463	0.01308
Dvl3	-0.265029	0.0360581	-0.134103	0.231955
Telo2	-0.260453	0.0361832	0.0790967	0.444082
Trio	-0.227987	0.0363296	0.107986	0.279505
Atp6v1e1	-0.254517	0.0364788	0.0769405	0.486487
Rps6ka3	-0.193933	0.036507	-0.124002	0.14655
Tpm4	-0.239481	0.0365606	0.472556	0.00100916
Det1	-0.202727	0.0366749	-0.137138	0.127698
Gbf1	0.198342	0.0367104	-0.0677356	0.401829
Gstp1	0.253782	0.036911	0.0395333	0.700775
Rasal2	-0.207973	0.0370883	-0.0475422	0.579922
Gm14326	-0.301964	0.0371054	-0.293407	0.042855
Kitl	0.344187	0.0372107	0.35835	0.0320628
Cisd1	0.426575	0.0372485	-0.167183	0.308499
Med16	-0.240716	0.0372907	-0.182419	0.0950234
Hdgfrp2	-0.217771	0.0373728	-0.0689051	0.454239
Frmd6	-0.330335	0.0373852	0.107353	0.408253
Rexo1	-0.201061	0.0376055	-0.0715332	0.39546
Ifih1	0.215336	0.0376077	-0.0310734	0.730085
Gls2	-0.222193	0.0376558	-0.239845	0.0283194
Ndufa5	0.330433	0.0377719	-0.403778	0.018053
Gm4723	-0.373889	0.0378612	-0.0541921	0.720394
Stk3	-0.24863	0.0379209	0.0336127	0.748268
5730559C18Rik	-0.265278	0.0379424	-0.0791538	0.468191
Hif1a	-0.200616	0.0380932	0.0553756	0.507325
Suclg2	0.568881	0.0382603	-0.211788	0.341787
Serpinb6b	-0.260392	0.0382993	-0.0171721	0.870844
Itgb3	-0.203431	0.0383483	-0.073492	0.398027
Prim1	0.208506	0.0383496	-0.250784	0.0135243
Vcl	-0.247248	0.0384529	0.903896	3.37326e-05
Smarca4	-0.209456	0.0385234	-0.0889053	0.326591
Cltb	0.299116	0.0385848	0.273233	0.0545921
Fhl2	-0.236476	0.0391808	0.35959	0.00352846
Tyw3	-0.286904	0.0391977	-0.221222	0.0935104
Abl2	0.196149	0.0392451	0.190301	0.0442045
BC046404	-0.346177	0.0392469	-0.354277	0.0367266
Zfp382	0.255759	0.0394496	0.143435	0.201253
Rpl36a	-0.398974	0.0394681	-0.678758	0.00391545
Ptpre	-0.212309	0.0394878	0.0814337	0.360768
Prmt7	-0.191981	0.0396343	-0.0873751	0.293651
Utp11l	0.233618	0.0397071	0.122357	0.236896
Ppp2r3c	-0.263522	0.039746	-0.124463	0.272152
Asap1	-0.252275	0.0398238	0.0480253	0.637384
Ghr	-0.283953	0.0398904	0.070186	0.54573
Caprin2	0.21219	0.0399172	-0.34013	0.00278308
Mgst1	0.268727	0.0402104	0.186574	0.12028
Klhl7	0.244971	0.040243	0.0458967	0.662847
Lad1	-0.193866	0.0402646	0.0326163	0.68731
Zwilch	-0.272128	0.0403355	-0.212112	0.0930437
Stard3	-0.1919	0.0405034	-0.0295006	0.717677
Git1	-0.224716	0.0406398	-0.142183	0.159855
6530401N04Rik	-0.309151	0.0408529	-0.291369	0.0523226
Rapgef3	-0.235373	0.0409371	-0.18503	0.0918723
Ccdc61	-0.304575	0.0409714	-0.116074	0.367565
Adck4	-0.234464	0.0410338	-0.182721	0.0943771
Kank3	-0.320644	0.0410954	-0.125729	0.36105
Car13	0.297996	0.0412514	-0.0391423	0.7596
Wnt7a	-0.471578	0.0412523	0.0908222	0.618584
Lpcat1	-0.224067	0.0416246	0.12229	0.215369
Snrpd1	0.23887	0.0416767	0.153755	0.160303
Arhgap22	-0.298194	0.0417076	-0.0572379	0.649226
Myh14	0.242895	0.0419148	0.0649472	0.519852
Zfp219	-0.302345	0.0419332	-0.0679796	0.588169
Enpp3	-0.55554	0.0419833	-0.584883	0.0332048
Vgll3	-0.507426	0.0421074	0.386642	0.0641407
Sec24d	-0.358536	0.0423192	0.110126	0.500663
Zmiz2	-0.253861	0.0423387	-0.0926824	0.3942
Amdhd1	0.316957	0.0423472	-0.576233	0.00453232
Maea	-0.232798	0.0423996	-0.0703334	0.486496
Foxk1	-0.224232	0.0425351	-0.0396953	0.6765
Pttg1ip	0.180346	0.0426086	0.178341	0.0446937
Rnf126	-0.25619	0.0426735	-0.227027	0.0658201
Troap	-0.238046	0.0428022	-0.291118	0.0190096
Man2a1	0.285118	0.0428451	0.0942813	0.429919
Ccbl1	0.27902	0.0428608	-0.120904	0.330394
Dpysl2	-0.213107	0.0429885	-0.0377711	0.685448
Ino80c	-0.199795	0.0430018	-0.0539455	0.531191
Mdm1	-0.229675	0.0430226	-0.21566	0.0545966
Cstf3	-0.210881	0.0431527	-0.00497548	0.955619
Rfx7	-0.348705	0.043171	-0.110111	0.458813
Myo5b	-0.420688	0.0431931	0.144163	0.466609
C1ra	0.345617	0.0432309	-0.0117249	0.937967
Wasf1	-0.291595	0.0432998	-0.0259552	0.829406
Fancc	-0.283084	0.0433134	-0.258612	0.0612191
Epha7	0.255618	0.043374	-0.0311995	0.778829
Myo5a	-0.231253	0.0434827	-0.176784	0.104165
Actn4	-0.479805	0.0435044	0.022428	0.917493
Mtap1b	-0.285455	0.0435148	0.187508	0.14057
Anxa2	-0.348637	0.043615	0.627998	0.00590242
Nbl1	0.261624	0.0436437	0.386348	0.00735431
Dak	-0.20562	0.0441022	-0.0819952	0.366378
Usp20	-0.193989	0.0442806	0.11934	0.173345
Nfib	-0.202303	0.0447097	0.0443574	0.604717
Sec16b	-0.201075	0.0447126	-0.0482501	0.582461
Klhl36	-0.265268	0.0447469	-0.0772813	0.497663
Lrsam1	-0.21235	0.044849	-0.0327083	0.72089
Alg6	0.247736	0.0448603	-0.179972	0.120497
Vegfc	-0.259603	0.0448931	-0.15045	0.200731
Mtap1s	-0.300013	0.0449445	-0.0482638	0.70096
1810030O07Rik	-0.259497	0.045022	-0.169069	0.159189
Mrpl52	0.207865	0.0450314	0.0682563	0.462639
Tbc1d8	0.196153	0.0450503	-0.0577796	0.506635
Sh3yl1	0.313139	0.0450603	0.533209	0.00429086
Adam17	0.203017	0.0452236	0.0485112	0.574629
Adi1	0.194381	0.0452411	-0.0516706	0.556081
Mrps6	0.208326	0.0452512	-0.0380102	0.689667
Med30	0.2556	0.0453132	-0.0816855	0.477267
Osbpl9	-0.192376	0.0454918	0.0192659	0.822074
Fam132b	-0.377409	0.0458914	-0.446908	0.0262252
Afp	0.376965	0.0459722	0.1864	0.257521
Sh3bgrl	-0.284528	0.0460141	0.168703	0.170599
Isl2	-0.283722	0.0461521	-0.197364	0.13745
Coil	-0.309007	0.046387	-0.131845	0.336381
4831426I19Rik	0.299942	0.0465631	0.00145739	0.990911
Als2cr4	0.241223	0.046621	-0.00483595	0.961984
Ass1	-1.22957	0.0466245	-0.316574	0.52186
Tnks	-0.199511	0.046641	0.034877	0.688739
Chd1l	0.214539	0.0466669	-0.0597059	0.518385
Trmt61a	-0.270288	0.0466699	-0.077675	0.507206
Mtap4	-0.210056	0.0468256	0.0848393	0.385252
Igsf11	-0.281239	0.0470439	0.0742653	0.530289
Dhcr7	0.228454	0.0471304	-0.0242791	0.808961
Uts2d	-0.338254	0.0472535	0.293732	0.0708316
Map2k6	0.276647	0.0472812	0.381296	0.0123061
Rbks	0.367474	0.0474169	0.149899	0.372806
Tmem191c	-0.247677	0.0474368	-0.548243	0.0013832
Med9	-0.211025	0.0475013	-0.115946	0.230842
Galnt1	-0.221584	0.0475223	-0.023167	0.810582
Fgfr1	-0.200844	0.0475686	-0.127616	0.174658
Ammecr1	-0.238047	0.0479202	-0.16461	0.14363
Trp53i13	-0.291762	0.0479408	0.0759015	0.537616
R3hdm2	-0.201132	0.0481829	-0.117735	0.207219
Itga1	-0.212127	0.0482778	0.576199	0.000522718
1700021F05Rik	0.394523	0.0483603	0.162202	0.370236
Ext2	0.251383	0.0483809	0.0773478	0.477739
Cyp3a13	0.23211	0.0486631	0.0668902	0.536404
Plek2	-0.214283	0.0486665	0.321278	0.00819912
Elk3	-0.228334	0.048751	0.121702	0.226431
Xylt2	-0.234505	0.0487673	-0.0692837	0.502557
Exoc1	-0.174284	0.048972	-0.022687	0.770308
A130022J15Rik	0.178273	0.049335	0.126513	0.138229
Mcc	-0.242388	0.0494109	0.203051	0.0711919
Rhbdl2	-0.475293	0.049557	-0.117306	0.581166
Spata13	0.298636	0.0495842	0.54075	0.00373721
Lpcat3	0.347752	0.0496445	0.222593	0.164888
Actr1b	-0.201325	0.0497659	-0.0321107	0.71976
Phldb3	-0.357002	0.049855	-0.0696081	0.656427
BC002230	-0.177341	0.0498698	-0.119568	0.157767
Sh3rf2	-0.264425	0.0498928	0.137807	0.250426
Acads	-0.186193	0.0500231	-0.140578	0.119714
Cacnb2	-0.235931	0.0500318	-0.148768	0.180957
Ublcp1	0.20697	0.0501425	0.0614138	0.526769
Tead4	-0.271307	0.0501453	-0.0156533	0.894031
3110057O12Rik	-0.283131	0.0503238	-0.154189	0.240284
Acbd6	-0.343537	0.0504154	-0.19298	0.228859
Atp2a2	0.235324	0.0505487	0.257797	0.0352468
Snrpa	-0.330955	0.0505933	-0.0852429	0.554698
Fgd3	-0.211408	0.0505994	0.253039	0.0249666
Atp6v1a	0.223102	0.0506752	0.167896	0.115755
Cdkn2aipnl	-0.211359	0.0507427	-0.162883	0.114559
Gpr56	0.18186	0.0508029	0.374586	0.00163618
2610015P09Rik	-0.24664	0.050861	0.0109391	0.920153
Tspan5	0.411342	0.051203	0.0786269	0.690396
Cdyl2	-0.307322	0.0512451	0.0329883	0.807738
2200002D01Rik	-0.228587	0.0512968	-0.0592996	0.564003
Zfp248	0.255019	0.0513905	0.117601	0.333378
Rfx1	-0.217402	0.0514805	-0.0593316	0.541778
Ift20	-0.204417	0.0514977	-0.0742972	0.424798
8430410A17Rik	0.196913	0.0518167	0.061379	0.498495
Trim26	-0.225366	0.0519449	-0.0810339	0.431283
Tbc1d2	-0.245193	0.0522893	0.176262	0.122241
Irak3	-0.407067	0.0523711	-0.430303	0.045083
Shfm1	-0.335211	0.0523734	-0.253269	0.12435
Cry1	-0.382078	0.0527498	-0.345919	0.0739486
Sv2a	-0.294338	0.0527748	-0.433273	0.0125505
Tubb4	-0.273358	0.0528755	-0.30077	0.0394915
Stard10	-0.253772	0.0529606	-0.0329396	0.771193
Aph1c	-0.324246	0.0530237	-0.162306	0.279997
Synm	0.173679	0.0531208	-0.092368	0.271839
Plk4	-0.412921	0.0532339	-0.106023	0.560726
Nfe2l2	0.245078	0.0532527	0.417106	0.00472651
Ttc39c	-0.271906	0.0533117	-0.238443	0.0823758
Plekhm1	-0.235127	0.0533178	-0.0123368	0.906713
Nfkbiz	-0.249903	0.0534347	-0.199509	0.108268
Rabl5	-0.229331	0.0535482	-0.188994	0.0993342
Jdp2	-0.208826	0.0536281	-0.129223	0.198214
Nudt19	0.212225	0.0536387	0.107463	0.292746
Acer3	0.176647	0.0536824	0.0714061	0.39145
Phkg2	-0.184756	0.0537621	-0.100824	0.250911
Eif2b2	-0.181606	0.0538686	-0.135367	0.130673
Cx3cl1	0.206967	0.0540624	-0.0463224	0.643084
Nck2	-0.293253	0.0541341	-0.0100172	0.937589
Actr2	-0.194252	0.0541483	-0.0144971	0.869713
Gm2a	0.194138	0.0542118	-0.0821034	0.386847
Fndc3a	-0.183385	0.0542951	-0.0440382	0.60658
Fpgs	-0.175432	0.0544357	-0.0624959	0.443185
Shisa4	-0.249566	0.0544405	-0.0792574	0.484889
Ctbs	-0.228667	0.0544752	-0.0447512	0.662843
Psmd14	-0.274964	0.0545086	-0.181433	0.177226
Selenbp1	0.373787	0.0545658	-0.0214474	0.893634
Ptpdc1	-0.327478	0.0546402	-0.036588	0.804321
Anxa4	0.465038	0.054669	0.460357	0.0545368
Jph1	-0.263765	0.0547475	0.122501	0.313722
Tmem50a	0.215013	0.0550002	0.214677	0.0535321
Slc50a1	-0.208569	0.0550171	-0.0240761	0.797699
Csda	-0.256612	0.0550362	-0.281894	0.0404851
Plekhf1	-0.385123	0.0551286	-0.115486	0.501296
Ctnna1	-0.303157	0.0552562	0.237741	0.140914
Rbbp8	-0.181677	0.0553465	-0.187794	0.0484704
Palld	-0.362114	0.0553832	0.336971	0.04752
D19Ertd737e	-0.227864	0.05559	-0.088132	0.403816
Gltscr1	-0.575024	0.0557198	-0.198965	0.432403
Ank3	0.46999	0.0557681	-0.102202	0.628221
Meis2	-0.224578	0.0559238	-0.0414041	0.683718
1110028C15Rik	-0.218358	0.0559795	-0.0917326	0.372372
Myo1b	-0.208123	0.0561981	-0.0643216	0.514321
Katnb1	-0.179134	0.0562173	-0.0246278	0.764746
Tcf3	-0.241311	0.0564566	-0.00490052	0.964462
Them4	-0.246743	0.0565887	-0.275227	0.0404824
2310001A20Rik	0.224411	0.0568717	-0.181116	0.0896798
Gtf3c3	-0.169006	0.0568855	-0.108743	0.18971
Nudt4	0.208775	0.057114	0.0900625	0.378376
Pus7	-0.167038	0.0571253	-0.0242102	0.755443
Six5	-0.331998	0.0572854	-0.0974013	0.518508
Ddi2	-0.191232	0.0574207	-0.0074917	0.931139
Eri3	-0.205359	0.0575174	-0.049218	0.606841
Gltscr2	-0.183815	0.0576454	-0.088924	0.313129
Sspn	0.356419	0.0576981	0.109212	0.527742
Acbd4	-0.180648	0.057699	-0.0516418	0.539451
Rheb	-0.220975	0.0577571	-0.0142146	0.886855
Dtnbp1	-0.176152	0.0578127	-0.0324709	0.692395
Rbck1	-0.173838	0.0578251	-0.0997956	0.238485
Egln2	-0.237584	0.0578777	-0.121205	0.285931
Elovl5	0.34486	0.0579518	0.353347	0.0515694
Sar1b	0.185277	0.0579665	-0.12682	0.156976
A430005L14Rik	-0.215951	0.0580115	-0.0605312	0.548983
Spata7	-0.210835	0.058047	-0.21023	0.0597964
Car2	0.211847	0.0581399	0.104907	0.309824
Acpl2	0.229844	0.0582232	0.212463	0.0758386
Slc12a7	0.181468	0.0583685	0.0519637	0.547439
D3Ertd254e	-0.210651	0.0586436	-0.150626	0.153089
Fgfr2	0.316303	0.0586969	-0.110491	0.442488
Ppard	-0.292471	0.0587871	0.27681	0.0523021
Fbxo10	-0.20541	0.0588711	-0.0664479	0.493153
Myo10	-0.254431	0.0588995	0.251026	0.0699621
Ccdc21	-0.168924	0.058908	-0.0420166	0.600984
Trabd	-0.197446	0.0589373	0.0200762	0.823215
1300014I06Rik	-0.245488	0.0589611	0.299345	0.0193789
Clns1a	-0.182722	0.0592232	-0.319588	0.00520517
Poli	-0.202806	0.0594095	0.0367889	0.697567
Ndfip1	-0.178063	0.0594759	0.0640916	0.46309
1810020D17Rik	0.319612	0.0595012	0.0157194	0.917707
Acat1	-0.195228	0.0595039	-0.0566439	0.539851
Adarb1	-0.303605	0.0595214	0.0943409	0.502093
Ofd1	-0.186126	0.0595298	-0.109131	0.232979
Snap23	-0.181563	0.0596887	0.00700655	0.933224
Gpd1l	0.257704	0.0598424	0.0767905	0.51677
Samd14	-0.211336	0.0599084	-0.00601293	0.950907
0910001L09Rik	0.179745	0.059987	-0.092932	0.297588
Dlg1	-0.177262	0.0600291	-0.170288	0.0671641
Kdm4b	-0.314563	0.0600709	0.00792023	0.956652
Adat1	-0.213824	0.0603324	-0.0230795	0.814486
Tubgcp2	-0.192942	0.0604263	-0.0495694	0.59108
1700106N22Rik	0.278004	0.0605334	-0.438969	0.0127126
Ears2	-0.180823	0.0605808	0.101842	0.249754
Cables1	-0.491379	0.0606606	0.217232	0.30579
Pax9	-0.247591	0.0607371	-0.138212	0.252273
Gmds	0.30557	0.0607583	-0.437709	0.00911772
Daglb	0.190222	0.0607954	0.0950891	0.297193
Eri1	-0.204096	0.0611055	-0.0285779	0.765718
4933432B09Rik	-0.218864	0.0611999	-0.064076	0.537238
D930015E06Rik	-0.203994	0.0612197	0.00363658	0.970107
Aif1l	-0.323377	0.0612973	-0.102309	0.505879
Ccdc68	-0.215817	0.0613149	-0.0969129	0.354394
Med24	-0.163252	0.0613503	-0.0959454	0.236426
Lsm1	-0.231901	0.0614009	-0.182	0.126482
Snx7	-0.19401	0.0614925	-0.159042	0.112841
Znhit1	-0.22286	0.0616801	-0.207564	0.0795472
2310028H24Rik	-0.3877	0.0618256	-0.0987835	0.579396
Slc25a22	-0.251259	0.0618588	-0.0818422	0.490142
Rp2h	-0.194527	0.0620015	0.0155243	0.866105
Trappc6a	-0.22067	0.0621189	-0.0822153	0.440388
Fbl	-0.253473	0.0621877	-0.24826	0.0690974
Anxa10	0.524444	0.0623323	0.418902	0.115214
Dffa	-0.198176	0.0625928	-0.119284	0.228057
Dixdc1	-0.182235	0.0628029	0.0803768	0.361136
Scap	-0.168806	0.0628083	-0.00680146	0.933165
Prss23	-0.20341	0.0628407	0.0307181	0.743903
Nceh1	0.300928	0.0629096	0.282931	0.0777777
Prrg2	-0.210112	0.0629141	-0.0554268	0.578762
Rap1gap2	-0.189248	0.0629849	0.116441	0.216222
Tomm40	-0.19068	0.063067	-0.0262222	0.770862
Rcn2	-0.206552	0.0631678	-0.121956	0.237424
Ttr	0.269923	0.0633874	0.428836	0.00923941
Sclt1	-0.211102	0.063439	-0.160687	0.139274
Rragb	0.201651	0.0635461	-0.141578	0.151926
Phf21b	-0.32681	0.0635462	-0.143692	0.359313
Tns1	-0.298896	0.0636719	-0.0282739	0.841214
Pno1	-0.205962	0.063761	-0.142997	0.1732
Slc25a24	-0.19041	0.0637921	0.00928615	0.920189
Per2	0.230182	0.0638133	0.299866	0.0231449
Macrod2	0.368465	0.0638846	-0.141848	0.456581
Large	-0.172825	0.0639575	0.364443	0.00236667
Far1	0.169083	0.0639735	0.0588841	0.474158
Scfd2	0.261419	0.0639939	-0.117462	0.366213
Nuak1	0.250202	0.064002	0.547173	0.00127464
Casp8	-0.179558	0.0640206	-0.091971	0.301515
Manbal	-0.219039	0.0642374	0.0153608	0.879955
Psmd10	-0.187497	0.0642382	-0.10811	0.250008
Zfp277	-0.25743	0.0642993	-0.0423623	0.7301
Ubac1	0.190688	0.0644235	0.0724581	0.440921
Mtdh	-0.170433	0.0644466	-0.0972462	0.255069
Gtf2f2	-0.22236	0.0644844	-0.065431	0.542536
Txnl1	-0.176651	0.064843	0.0507317	0.551492
Sh3glb1	-0.220561	0.0649009	-0.037606	0.717856
Pgm2l1	-0.253593	0.0649144	0.0502412	0.679068
Tspan11	-0.427595	0.0649162	0.164893	0.394486
1110034A24Rik	-0.2457	0.0649625	-0.186926	0.141973
Pex7	0.215219	0.065186	-0.106357	0.33578
Slc16a1	0.172139	0.0652874	0.0637543	0.454912
Fam116a	-0.183989	0.0654138	0.0977394	0.273558
Epas1	0.185672	0.0655837	0.153037	0.117959
Klhl30	-0.340701	0.0656162	0.00575568	0.97085
Ppap2a	0.403002	0.0657416	-0.244247	0.223633
2610528E23Rik	0.360935	0.0657861	0.145192	0.434824
Ighmbp2	-0.172001	0.065806	-0.0474829	0.569971
Il1r1	0.220768	0.0659243	0.196141	0.0930834
Wdyhv1	-0.176893	0.0659326	-0.0626853	0.467752
Fkbp9	0.240331	0.0659538	0.0207346	0.852076
Hexdc	-0.18236	0.0661016	-0.0442728	0.616755
Mum1	-0.185865	0.0661309	-0.029609	0.741707
Gsn	-0.365424	0.0662126	-0.0714054	0.69819
Tet3	-0.209938	0.0662926	0.0458677	0.642155
Cnnm3	-0.23469	0.0663855	-0.0459702	0.680179
Mrpl46	-0.240509	0.0665291	-0.357323	0.0143035
Frmd4b	-0.209273	0.0665601	-0.0258475	0.79775
Aprt	0.163849	0.0666851	0.457346	0.000450303
Kctd15	0.28387	0.0667485	-0.0162358	0.908626
Manba	0.219508	0.0669636	0.277998	0.0279661
Kpna3	-0.162217	0.0670689	-0.068559	0.394864
Azi1	-0.206563	0.0670784	-0.0733823	0.470157
Immp2l	-0.327642	0.0671019	0.167998	0.334992
P2rx4	0.204415	0.0671844	0.190013	0.0857442
Snx12	0.279163	0.0672118	-0.0620675	0.629619
Adamtsl5	-0.234825	0.0672282	-0.0522987	0.641441
Asb13	0.217548	0.067359	-0.144049	0.205757
Lrrc16a	-0.176375	0.0674054	-0.0354699	0.68383
Itsn1	-0.173936	0.0674714	-0.0306109	0.714956
Xpo1	-0.191859	0.0675706	-0.0416844	0.659372
Rnd2	-0.541431	0.0678326	-0.0955176	0.698072
Gcnt2	0.316008	0.0678832	0.380459	0.0347203
Aldh16a1	-0.173294	0.0679285	-0.160513	0.0880218
Tbc1d1	-0.176883	0.0680782	0.115947	0.215813
Ctla2a	-0.323651	0.068112	-0.227491	0.173647
BC030307	-0.285788	0.0681214	-0.382283	0.0252837
2700062C07Rik	-0.253834	0.068129	0.123642	0.308575
Jup	-0.234747	0.0681342	0.0154702	0.894431
Zfp78	-0.223841	0.0683371	0.0468895	0.664867
Rbm38	-0.299845	0.0683838	-0.05863	0.680764
Csk	-0.211802	0.0685062	-0.0173996	0.864674
Tcfcp2l1	0.187983	0.068604	0.0889088	0.352924
Pax2	-0.197321	0.0686482	-0.101737	0.306125
Prpf40a	-0.181938	0.0687351	-0.0728448	0.420949
Fam53b	-0.207288	0.0687728	0.0912807	0.360875
Dhrs9	0.537002	0.0687742	-0.134607	0.648567
Dph5	-0.211233	0.0688103	-0.0769104	0.463642
Ppa2	0.300521	0.0690714	-0.219364	0.131647
Hexb	0.245142	0.0691507	0.148798	0.22777
Mtmr9	-0.16678	0.0691644	-0.0926753	0.276198
A2ld1	-0.213029	0.0691805	-0.159927	0.153749
Rbms2	-0.223259	0.0691837	-0.0496073	0.651865
Pebp1	0.207607	0.0693053	0.0638026	0.5419
Sympk	-0.165526	0.0693555	-0.0134706	0.868581
Cox18	-0.249504	0.0694884	-0.181525	0.164872
Cpped1	0.175879	0.0698248	-0.0366962	0.68468
Acot7	-0.362643	0.0698593	0.020214	0.913562
Metap1d	0.264697	0.0699292	0.141559	0.281533
Mtfmt	0.244754	0.0699406	0.282216	0.0427141
2310007B03Rik	-0.186343	0.070085	-0.0604088	0.510925
Fuz	-0.224564	0.0701236	-0.0285975	0.791116
Aifm1	0.190026	0.0703246	-0.016416	0.855104
Xylb	-0.174398	0.0703947	-0.0996737	0.266103
Rundc1	-0.19772	0.070442	-0.00605962	0.949179
Cpeb1	-0.415612	0.070495	-0.431262	0.0605194
Rbm33	-0.236725	0.0705147	-0.134676	0.266914
Nphp4	-0.25263	0.0705948	0.143679	0.249346
Dcakd	-0.195893	0.0707179	-0.118629	0.239974
B9d2	-0.375277	0.0710352	-0.279986	0.156242
Rptor	-0.170552	0.0710454	0.0201002	0.814546
Rabac1	-0.176633	0.0711095	-0.0822482	0.358919
Tdrd7	-0.172515	0.0712662	-0.130613	0.153626
Eif2s1	-0.178805	0.0713531	-0.0362695	0.679424
Epha4	0.313679	0.0713836	0.321357	0.0642316
Ints9	-0.21459	0.0716416	-0.0887506	0.412781
Foxn3	-0.229007	0.0717625	0.000944432	0.993167
Rhpn2	0.254882	0.0718284	0.331368	0.0276471
Akr1b3	-0.331711	0.0723078	-0.22248	0.197226
Gne	-0.186544	0.0723142	-0.0708814	0.451395
Tnfrsf21	0.235713	0.0724141	0.312033	0.0257094
Ephb6	-0.160289	0.0724727	-0.104907	0.212469
Pitpna	0.176161	0.0725135	0.206458	0.0420022
Nfatc1	-0.188407	0.0725855	-0.119903	0.223146
Gde1	0.173437	0.0727208	0.010925	0.899536
Crtc1	-0.237059	0.0728502	-0.0924214	0.435874
2310002L13Rik	-0.304185	0.0729281	-0.0936596	0.536131
Nol6	-0.171382	0.0730404	0.157243	0.0888077
Epb4.1l2	-0.176623	0.073128	0.047249	0.601551
Ifi202b	0.17485	0.0731443	0.361859	0.00318596
Polr2e	-0.187437	0.0731609	0.0492649	0.593458
Eif2a	-0.175707	0.0732229	-0.240364	0.0216309
Ptpn11	-0.168159	0.073273	0.0988406	0.260668
Palmd	0.212156	0.073293	0.347872	0.00944239
Ap1ar	0.176319	0.0734185	0.323432	0.00532718
Ptgfrn	-0.186443	0.0734755	0.0825529	0.382514
Lass5	-0.170824	0.0735976	-0.0314392	0.717261
Arhgap23	-0.29625	0.0736772	-0.112179	0.453538
Tert	-0.239285	0.0738105	0.126394	0.300221
Fam108a	-0.287767	0.0739404	-0.085534	0.546908
Mgat5	0.181372	0.0742272	0.108196	0.24747
Tbc1d4	0.320338	0.0745012	-0.268059	0.121044
Rtcd1	-0.199554	0.0746056	-0.125033	0.234063
Rpl36	-0.360609	0.074658	-0.0791615	0.651586
Nudcd1	-0.201001	0.0747386	-0.0103496	0.918471
Fam160a1	-0.185118	0.0747706	0.0953525	0.313258
B4galt7	-0.201197	0.0747749	0.0161441	0.869457
Spry1	-0.269923	0.0754397	-0.0262354	0.842067
Dtx4	-0.190283	0.0755893	0.0498989	0.596269
Fam161b	-0.263665	0.0758841	-0.153808	0.266279
Rras	-0.250606	0.0762077	0.0712452	0.567563
Rab38	-0.252398	0.0763343	-0.174711	0.195913
Zfp438	-0.276448	0.0764201	0.114092	0.39886
0610040J01Rik	0.192255	0.0764227	0.290339	0.0149593
Litaf	-0.224947	0.0764703	0.419248	0.00359432
Foxj1	-0.25679	0.0765758	-0.295531	0.0508622
Usp39	0.176777	0.0766035	0.0461496	0.60668
Dip2a	-0.160585	0.0766095	0.018942	0.8192
Sae1	0.182329	0.0766875	0.103815	0.272798
Chd6	-0.178853	0.0766887	-0.10808	0.254935
Cbll1	-0.239459	0.0767106	-0.0491054	0.679955
H13	-0.202866	0.0767183	0.0884137	0.381186
Cenpo	-0.209755	0.0767921	-0.0908614	0.398631
Rab18	-0.223125	0.076874	0.038039	0.730096
Elf2	-0.207305	0.0768841	0.049988	0.63847
2310079F23Rik	-0.199337	0.0770223	-0.133638	0.20968
Snapc3	-0.190877	0.0773156	-0.0633961	0.517193
Hsd17b11	0.198165	0.0773171	0.145593	0.177384
Blvra	0.215135	0.0773204	0.0786643	0.470004
Wdr60	-0.210697	0.077344	-0.0649898	0.550295
Arfgef1	0.154432	0.0775058	0.106508	0.19734
Zdhhc2	0.199823	0.077621	-0.0358959	0.729844
Pibf1	-0.153531	0.0776528	-0.0621387	0.43698
Tram2	-0.265436	0.0776713	0.0409219	0.752963
Col15a1	-0.222116	0.0777085	0.0928177	0.420755
Pgls	-0.212381	0.0779078	-0.0399566	0.707196
Zc3h12c	-0.173699	0.0780346	-0.0955507	0.296638
Phldb1	-0.241571	0.0781404	0.0168291	0.891005
Mtrf1	-0.159758	0.0782617	0.118657	0.170594
Cbx4	-0.227716	0.0783351	-0.046829	0.682049
Nt5e	-0.278301	0.0784798	-0.0366332	0.79507
Fkbp11	-0.227715	0.0787896	0.00405101	0.971468
Asap3	-0.192482	0.0788556	-0.220404	0.0513981
Tpp2	-0.155273	0.0790073	-0.016921	0.83251
Sertad2	-0.219277	0.0791003	0.186296	0.105577
Mfhas1	-0.212223	0.0791308	0.00200379	0.984824
Lrrc68	-0.241638	0.0791407	-0.0181752	0.881872
Slc2a9	0.265768	0.0791597	0.190452	0.182959
Fdft1	0.203742	0.0792359	-0.119939	0.288949
Faah	0.179575	0.079259	0.173076	0.0894902
Haus6	-0.199145	0.0793195	-0.0259688	0.797841
Suv39h1	-0.18104	0.0794517	-0.127549	0.194427
Ndrg3	0.259388	0.0794701	-0.0628876	0.645247
Atp6v1h	0.280757	0.0796675	-0.0149975	0.912144
Tmem218	-0.325978	0.0796862	-0.258457	0.149736
Aldh6a1	0.185055	0.079707	0.101483	0.306255
Slc26a11	0.234189	0.0798321	0.0956747	0.429415
Ophn1	-0.279774	0.0799658	0.131886	0.391643
Zfp950	-0.201806	0.0800663	-0.0508323	0.620465
Il1rn	-0.241494	0.0801223	-0.0796834	0.518434
Zfp169	-0.209647	0.0801333	-0.155061	0.176452
Dusp12	-0.193472	0.0801527	-0.169776	0.118654
Rpl35	-0.352635	0.0801632	-0.483219	0.026292
Elmod3	-0.21356	0.0802892	-0.149218	0.198779
Plxna2	0.189529	0.0803311	0.260367	0.0253075
Unc45a	-0.178714	0.0805339	-0.0119992	0.895469
Mis18bp1	-0.211965	0.0805352	-0.248753	0.0479997
Smtn	-0.178364	0.0806513	-0.00964159	0.91514
Gpi1	0.208666	0.0806746	0.0318673	0.759637
Renbp	0.162753	0.0808651	0.0777938	0.364334
Rpgr	-0.183955	0.081104	0.015509	0.869737
Smpd3	-0.159533	0.0811554	0.00265498	0.974091
Nostrin	0.213868	0.0811743	0.369143	0.00964687
Clic1	-0.158276	0.0812501	0.0651314	0.429822
Med4	-0.167011	0.0812708	-0.0826455	0.350469
Aldh4a1	0.256559	0.0816998	-0.184673	0.191841
Lipe	-0.182693	0.0817265	-0.10533	0.281707
Tead3	-0.210645	0.0817923	-0.0706318	0.516395
Siah2	0.276182	0.081795	0.595086	0.00216564
Ahdc1	-0.221756	0.0818038	0.0646989	0.560973
Glb1	0.177328	0.0818105	-0.0783746	0.387806
Klhl22	-0.223788	0.0818307	0.0548643	0.631904
Ptger4	-0.241954	0.0820744	0.167095	0.181336
Adck5	-0.176945	0.0821526	0.00416171	0.964347
Atp7b	0.204127	0.0823054	0.0563376	0.586689
Hipk3	0.158887	0.0823759	0.0432764	0.601407
Ift74	-0.213682	0.0826797	-0.0655089	0.564767
Zfp707	-0.236127	0.0828004	-0.0456687	0.703969
Zfp516	-0.179532	0.0828175	-0.0357801	0.697747
Htatip2	0.232578	0.0829183	0.292599	0.037473
Flrt2	-0.264342	0.0830844	0.128441	0.33492
Inpp1	0.178261	0.083091	-0.146078	0.146881
Cat	0.187659	0.0832053	0.140029	0.171124
Psmg3	-0.258848	0.0832507	-0.192769	0.177945
Plp2	-0.270298	0.0834024	-0.0587159	0.669129
Papola	-0.172729	0.0834252	-0.0961188	0.301052
Nnt	0.292204	0.0836562	0.139884	0.355612
Fgd4	-0.234326	0.0837	0.00551477	0.96276
Fmnl1	0.200357	0.0837059	-0.0539392	0.6134
Zfp362	-0.225575	0.083805	0.0142714	0.900039
Mgst3	0.421949	0.0838278	0.056452	0.78341
Map3k4	-0.191693	0.083838	0.0612314	0.554269
Atad2	-0.211143	0.08385	-0.293182	0.0266572
Sdsl	-0.316982	0.0838871	-0.277966	0.122779
Zeb1	-0.199482	0.0839245	0.160372	0.132097
Dgke	-0.213248	0.0840097	-0.151139	0.199
Lbh	-0.345673	0.0840112	0.052939	0.754697
Fdps	0.166272	0.0843461	0.0586606	0.512636
Uros	-0.185776	0.0843547	-0.020482	0.831973
Zbtb8os	-0.258525	0.0843742	-0.0879678	0.512424
Serf1	-0.639964	0.0844186	-0.5467	0.129821
Pole4	0.218703	0.0846686	0.165696	0.170307
Lhx6	-0.297608	0.0848448	0.0844822	0.569132
Cacna1g	-0.187649	0.0848549	-0.0479605	0.62689
Rasa4	-0.167792	0.084947	-0.100201	0.27345
Ccl9	-0.282329	0.085046	0.00170773	0.990389
Golga7	-0.20145	0.085055	-0.118556	0.277838
Srp9	-0.321358	0.0852205	-0.218805	0.214346
Sri	-0.164417	0.0853429	0.158376	0.0914095
Ftsjd2	-0.151588	0.0856246	-0.103757	0.216232
Gtpbp8	-0.250132	0.0856789	-0.138709	0.303771
Mlf1ip	-0.299975	0.085699	0.177861	0.258249
Pdcd4	0.181968	0.0858261	0.033474	0.730329
BC025446	0.438918	0.0858987	0.296542	0.229826
Arf3	0.172885	0.0858997	0.0930975	0.326106
Rnf183	-0.255964	0.0859247	0.0480998	0.709385
1500012F01Rik	-0.170626	0.0859311	-0.197015	0.0569475
Ppt1	0.15079	0.0861756	0.0369616	0.639874
Pwp2	-0.158518	0.0863212	-0.0423519	0.613801
Ltbp3	-0.229088	0.0863459	-0.0881944	0.468545
Tep1	-0.166486	0.0865989	-0.0310801	0.724203
Dram1	-0.248591	0.0866257	0.0811695	0.542165
Dirc2	0.208072	0.0867177	0.179446	0.132523
Ptk7	-0.225537	0.0870401	0.151132	0.219181
Nrg1	-0.209273	0.0871529	0.187697	0.100623
Cib1	-0.172947	0.087242	-0.00293617	0.973986
Nln	-0.203773	0.0875066	-0.0284876	0.793086
Dhrs3	0.461707	0.0875305	0.0297835	0.903559
Myo7b	-0.202985	0.087627	0.018143	0.868738
Cadm4	-0.313063	0.0876609	0.184982	0.275208
Lamp2	0.17026	0.0878198	0.224496	0.0335816
Ctsz	0.193378	0.0879216	-0.0282866	0.773879
Hmg20b	-0.210343	0.0879564	-0.0514447	0.640366
Adamts10	-0.164664	0.0883796	0.0122928	0.887325
Kank1	0.474031	0.0885044	0.411783	0.123661
Serpinb1a	-0.215321	0.0886083	0.0809632	0.479598
Ehf	0.198372	0.0886091	0.357398	0.00803114
Foxp4	-0.209311	0.0886136	-0.0597973	0.588055
Helb	-0.14642	0.0887915	-0.0751223	0.34837
Smoc2	-0.767325	0.0888316	-0.694143	0.118585
Pik3ip1	-0.183203	0.0888509	0.00686054	0.943068
Prkar2b	0.381568	0.0888747	-0.0712913	0.724377
Rhobtb2	-0.155381	0.0889393	-0.101974	0.239215
Sfswap	-0.14934	0.0889882	-0.0782808	0.33889
Paics	-0.166382	0.089048	-0.00709166	0.936711
Fcf1	0.172385	0.0891632	0.0683214	0.463568
Dohh	-0.215017	0.0891681	-0.0825899	0.4721
Ap1s2	-0.219606	0.0892089	-0.0567176	0.623443
Atp8a1	0.406593	0.0892472	0.208885	0.329973
Fbxl19	-0.170776	0.0893122	0.0485582	0.592952
Cgnl1	0.303896	0.0893351	-0.0154991	0.919257
Zfp28	-0.170769	0.0894217	-0.0543491	0.550455
Nin	-0.160447	0.0894324	0.0527293	0.546387
Tmem97	0.153882	0.089552	-0.218513	0.0273653
Bcl2l13	-0.172636	0.089781	0.0490488	0.590365
Mfge8	-0.157219	0.0897989	0.075352	0.392726
Tssc1	-0.206199	0.0899435	-0.200403	0.0960684
Lgals8	-0.162657	0.0900306	-0.108834	0.232566
Lipt2	-0.288106	0.0901005	0.869271	0.00124445
Mbd3	-0.184846	0.0901784	-0.151204	0.154619
Ptp4a2	0.18966	0.0903294	0.153442	0.162212
Abcb10	0.155237	0.0907103	-0.0186628	0.82139
Lsm11	-0.204067	0.0908396	-0.0961506	0.386645
Xrn2	-0.166913	0.0908968	-0.0752021	0.41321
Shroom1	-0.186377	0.0909031	-0.106788	0.300332
Rasa1	-0.151133	0.0909053	-0.0127193	0.874574
Fas	0.341146	0.0909182	0.170109	0.352118
Srm	-0.210266	0.0910279	-0.0275165	0.802911
Got2	0.212578	0.0910342	-0.151956	0.201296
Sp4	-0.168427	0.0910437	-0.171575	0.0878367
6330416G13Rik	-0.229088	0.0916144	-0.120544	0.337361
Pde4dip	-0.148292	0.0917293	0.0725328	0.379992
5830418K08Rik	-0.267234	0.0917703	-0.0944304	0.507757
Ube2t	-0.481972	0.091806	-0.485175	0.093007
Lrrk2	-0.173245	0.0918769	0.0329212	0.730933
Kctd13	-0.325749	0.0919789	-0.0172629	0.917545
Taf12	-0.192182	0.0920404	0.0142314	0.887551
Rasa3	0.286374	0.0920559	-0.0883686	0.544912
Ndrg1	-0.155043	0.0922162	-0.0522155	0.535764
Rcl1	-0.172536	0.0922684	-0.130316	0.186654
Foxred1	-0.1881	0.092281	-0.104832	0.314931
Cabin1	-0.146379	0.0923277	-0.0647966	0.422269
Stard9	-0.336118	0.0924021	-0.0953729	0.611676
Tsg101	-0.191372	0.0924932	-0.0121612	0.903971
Nprl3	-0.171004	0.0926334	-0.0453045	0.623922
Ddx49	-0.157743	0.0927198	-0.146623	0.114807
Col6a2	0.225588	0.0928795	-0.134812	0.261396
Pdlim7	-0.197896	0.0930454	0.197628	0.0774352
Galk2	0.185368	0.0930752	0.0434565	0.656701
Tmem220	-0.268903	0.0932271	0.017381	0.900974
Zfp628	-0.303121	0.0932513	-0.142023	0.389299
Slc9a8	-0.175778	0.0932527	-0.00385382	0.967349
BC055324	-0.219277	0.0933611	-0.0553117	0.64411
Psmb2	-0.286611	0.093443	-0.0800346	0.615951
Ppic	-0.16023	0.0935906	-0.0547095	0.534791
Ctu1	-0.168258	0.0935953	-0.22068	0.040523
Ston2	0.161522	0.0936603	0.0538014	0.547258
Erp44	-0.208963	0.0936954	0.0323534	0.773303
Dock11	0.213475	0.0938256	0.000117889	0.99915
Wdr67	0.141712	0.0938979	0.134603	0.109125
Yipf1	0.361739	0.0939419	-0.00165615	0.992767
Mon1a	-0.291855	0.0941092	-0.153684	0.338799
Slc9a9	0.276373	0.0941279	-0.358315	0.0284061
Map3k13	-0.288504	0.0943704	-0.000431854	0.997773
Sfxn4	0.302011	0.0944923	-0.0410894	0.805132
Atp5c1	0.195644	0.0945162	-0.0988227	0.359631
Klf7	-0.178614	0.0947676	-0.0786418	0.424422
Ankrd32	-0.197663	0.0948375	-0.108531	0.329122
Svip	0.209588	0.0949782	-0.082531	0.499778
Gm14399	0.221424	0.0951502	0.0761516	0.531686
Snx18	-0.169252	0.0951663	0.0461109	0.611172
Scaf4	-0.189778	0.0951921	-0.0361713	0.722372
Slc12a2	0.177172	0.0952904	-0.129952	0.181915
Asah2	-0.146443	0.0953617	0.0490665	0.545668
Pam16	-0.163432	0.0953782	-0.0551166	0.537425
Eya1	-0.559255	0.0955819	-0.0197613	0.9438
1700029J07Rik	-0.192735	0.0956717	-0.228795	0.0590812
9830001H06Rik	-0.191423	0.0957858	0.139113	0.199753
Seh1l	-0.182425	0.0959697	-0.105567	0.30502
Ttbk2	-0.161034	0.0962103	0.0179546	0.837231
4930534B04Rik	0.353763	0.096264	0.101163	0.585034
Plin2	-0.168907	0.0963244	0.0380538	0.688977
Hadhb	0.192134	0.0963534	0.0806201	0.46402
Pgpep1	-0.156447	0.096469	0.0849734	0.323064
Dmwd	-0.183205	0.0965748	-0.043182	0.663648
Akna	-0.193929	0.0965837	-0.244928	0.0464225
Rai1	-0.208644	0.0967242	-0.0431852	0.700979
Ptges3	0.1728	0.0970067	0.0618037	0.531616
Chst1	0.1707	0.0970097	0.0956899	0.330883
Dnajc1	-0.155572	0.0970415	-0.0261253	0.757039
Trp53bp2	-0.148395	0.097149	-0.138523	0.118578
Fuk	-0.159902	0.0972805	-0.0329217	0.707261
Pvrl1	0.252868	0.0973244	0.630509	0.00121637
Lrrc49	-0.155467	0.0974216	-0.128055	0.159162
Arhgef7	-0.148975	0.0974362	0.122608	0.154993
Rnf122	-0.235659	0.0976299	0.027862	0.823144
Porcn	-0.234248	0.097662	-0.0524941	0.682172
Sept15	-0.258267	0.0976767	-0.0794486	0.585509
Rnf157	-0.210572	0.0976963	0.0301047	0.79212
Add1	-0.166652	0.0978298	0.00969312	0.916168
Tomm7	-0.166273	0.0979392	-0.382364	0.00300638
Ndufv2	0.290226	0.0979751	0.013077	0.932988
Myo1d	-0.170095	0.0980388	-0.0679997	0.477611
Pak1ip1	-0.186796	0.0982068	-0.094488	0.370098
Zfp64	-0.2379	0.0982784	0.00523636	0.966933
Mrpl18	-0.162004	0.0983599	-0.178027	0.0764957
Zfp229	-0.18676	0.0986242	-0.0387719	0.702858
Akap1	0.159612	0.0986763	0.100904	0.271829
Dock6	-0.16268	0.0987095	0.0120834	0.892269
Rpgrip1l	-0.140956	0.0987593	-0.030136	0.698848
Sestd1	-0.187248	0.0989467	-0.00750379	0.940925
4931414P19Rik	-0.228027	0.0989596	-0.0896121	0.476604
Eif6	-0.187002	0.099062	0.0193669	0.847103
Rbfox2	0.140789	0.099088	0.268443	0.00763534
Ddr1	-0.151942	0.0991279	0.0476583	0.570125
Secisbp2	-0.163737	0.0991361	-0.086351	0.352217
Wdr8	-0.142972	0.0996108	0.0300843	0.707084
Oxsr1	-0.148096	0.0996582	0.149596	0.099744
Fbrsl1	-0.227457	0.0996656	-0.0888743	0.480758
Psmd9	-0.176939	0.0998423	-0.169093	0.116253
Cab39l	0.189577	0.0999063	-0.0989892	0.340197
Rod1	-0.161566	0.0999802	-0.0633873	0.484575
Gan	-0.243957	0.100206	0.0359703	0.787336
Csnk1g2	-0.1709	0.100268	-0.077411	0.421001
Mrps30	-0.202623	0.100308	-0.118531	0.306155
Bin3	-0.159649	0.100317	0.0671839	0.451076
Fbxo9	0.158906	0.100349	0.134203	0.155927
Qtrt1	-0.162562	0.100549	0.0381774	0.671522
Tceanc	-0.223905	0.100567	-0.106271	0.398203
Msi2	0.39304	0.10069	0.0705578	0.754239
Prr12	-0.196542	0.100712	-0.0548507	0.612662
Znrd1	0.168546	0.100719	0.262545	0.0202294
Sfxn2	0.162045	0.100742	0.0127448	0.888285
Thg1l	-0.240906	0.100807	-0.162302	0.244907
Vopp1	0.222859	0.100811	0.263771	0.0597279
Wwp2	-0.19964	0.10091	0.0112094	0.921389
Zswim3	-0.182729	0.100964	-0.000955448	0.992311
Slc16a12	0.303714	0.101076	0.131877	0.443955
Baz2b	-0.180908	0.101307	0.0520441	0.60686
Tyms	-0.204248	0.101374	-0.308856	0.0269046
Acad8	0.150266	0.101419	0.0507417	0.553688
Irs1	-0.164116	0.101466	0.00346272	0.969237
Mdga1	-0.240804	0.101523	0.091432	0.479756
Cmas	-0.187583	0.101584	0.0440282	0.666305
Rac1	-0.196993	0.101732	0.00654503	0.951881
Pla2g6	-0.227445	0.101871	0.0621907	0.624725
C030039L03Rik	0.33646	0.101879	0.446694	0.0386161
Ptar1	-0.17567	0.101911	-0.151399	0.15046
Dhx40	0.147714	0.101984	-0.0151943	0.854385
Sec63	-0.16781	0.102216	-0.00371553	0.968017
Cdr2l	-0.192602	0.10224	-0.0628628	0.557746
Zfp691	-0.199792	0.10224	0.0155374	0.885821
Atp1a1	0.190777	0.102245	0.164704	0.145127
Sel1l3	0.155344	0.102606	0.11603	0.206944
Usp16	-0.140786	0.102651	-0.119812	0.155992
Nfic	-0.238119	0.102755	-0.0825254	0.532939
Nradd	-0.176498	0.102791	0.0283175	0.769732
Pcsk9	0.177	0.102796	0.0163887	0.866638
Cox7b	0.164593	0.10317	-0.0228767	0.798951
Gtf3a	-0.165203	0.103173	-0.0741186	0.430078
Cbfb	-0.204926	0.103248	-0.0126206	0.910426
E030030I06Rik	-0.295183	0.103356	-0.561191	0.0109911
Hipk2	-0.254355	0.103512	0.0226829	0.8689
Pam	0.258054	0.103755	0.24305	0.118423
B3galtl	0.280243	0.103823	-0.269963	0.124286
Asns	0.158567	0.103839	0.0331219	0.705954
Syap1	-0.142615	0.103861	0.0522818	0.51639
Rnf38	-0.177317	0.1039	-0.126643	0.226236
Ccdc90b	-0.285073	0.103938	-0.411752	0.0309834
Gcat	-0.161862	0.103964	-0.00130733	0.988303
Acaca	0.154375	0.103966	0.106698	0.240938
Prr5	-0.33053	0.10398	-0.0731792	0.684468
Mtmr14	-0.167451	0.104051	0.118338	0.225009
Pofut2	-0.172737	0.104124	0.0199918	0.835408
Malt1	-0.153178	0.104286	-0.0112907	0.894568
Scpep1	0.193068	0.1043	0.12256	0.269134
Chsy3	-0.280539	0.104448	-0.0388712	0.799466
Per3	-0.166407	0.104767	-0.14988	0.139437
Trip12	-0.144375	0.104819	-0.0362967	0.657774
Rnaset2b	0.862829	0.104865	-0.679921	0.234599
Snupn	-0.169269	0.105092	0.0584251	0.555307
Arhgap40	0.370899	0.105135	-0.52577	0.0177188
Tmem176a	0.193774	0.105513	0.128663	0.262637
Hlx	-0.190726	0.105552	-0.0866946	0.426069
Evi5l	-0.137353	0.105666	-0.0957142	0.239414
2310022A10Rik	-0.176558	0.105767	0.0254721	0.793458
S100a10	0.302323	0.105776	0.585711	0.00744423
Rapgef6	-0.145828	0.10582	0.0200061	0.809491
Map4k4	-0.151041	0.105924	0.131275	0.150282
Slc25a38	-0.168214	0.106161	0.070249	0.464723
Akt1s1	-0.245009	0.106252	-0.0964013	0.486669
Rfx2	-0.24081	0.106414	-0.0057241	0.9655
Col1a1	-0.177972	0.106592	-0.170289	0.122674
Zfp212	-0.200818	0.10664	-0.0494463	0.660257
Bbs9	0.305372	0.106851	0.0409907	0.804236
Aldh1a7	0.609951	0.106893	0.243397	0.462055
Zfp444	-0.209045	0.107029	-0.0150501	0.896486
Clcn5	0.168978	0.107029	0.051175	0.587318
Tmem123	-0.258375	0.107053	0.410346	0.0128427
Arpc1b	-0.150273	0.107083	0.00104837	0.990091
Zfp330	-0.209054	0.1073	0.0299585	0.794373
Dfna5	-0.487952	0.107414	-0.341567	0.2389
Acat3	0.203485	0.107473	-0.149697	0.226032
Ikzf2	-0.261258	0.107554	0.0236919	0.867597
Eml2	-0.1693	0.107568	0.0849558	0.388825
Uckl1	-0.202963	0.107604	-0.0329403	0.771255
Prps1l3	0.281768	0.107678	-0.205159	0.193548
Caml	-0.159568	0.107759	-0.0722639	0.434393
Fbxw17	-0.174098	0.107769	-0.0469446	0.63471
Stx7	0.169317	0.10783	0.228076	0.0408016
A730011L01Rik	-0.193683	0.107925	0.0594524	0.579609
AW209491	-0.15335	0.107929	0.0272731	0.753095
Tradd	-0.141601	0.10794	-0.0811535	0.329154
Snrpe	-0.216097	0.108093	-0.246227	0.0775471
Cox10	-0.170343	0.108121	-0.180385	0.0932404
Anapc16	-0.202287	0.108122	-0.181523	0.143969
Tnrc6b	-0.170256	0.10818	-0.0201303	0.833357
Fhl1	0.215521	0.108448	-0.0630895	0.631224
Dus4l	-0.183715	0.108564	-0.0165305	0.87209
Tsen15	-0.20073	0.108707	-0.103585	0.374867
Ptov1	-0.179663	0.108735	-0.0697233	0.498702
Pcx	0.351518	0.108763	-0.37783	0.0620785
Zfhx3	-0.179939	0.108828	0.228469	0.040962
Arhgap27	-0.224444	0.108871	-0.0562578	0.659953
Armc5	-0.164236	0.108898	-0.0583055	0.535437
Alkbh4	-0.209646	0.108919	-0.184853	0.152555
Dgkz	-0.18104	0.109091	0.0455712	0.657874
Grasp	0.176049	0.109144	0.524108	0.000524859
Rab10	-0.185807	0.109426	-0.00331073	0.974536
Anxa11	0.305396	0.10955	0.177351	0.332915
Ccdc107	-0.162563	0.109602	0.0447847	0.623267
Acot13	0.208557	0.109782	-0.0323695	0.781426
Syt14	-0.20707	0.109796	-0.107369	0.376324
Pigx	0.282649	0.109887	0.143257	0.382453
Actr6	0.193067	0.110211	0.166596	0.161405
Zfp618	-0.163892	0.110219	-0.0652215	0.491125
Pskh1	-0.16833	0.110255	0.0948102	0.323142
Alb	0.262368	0.110291	0.260518	0.109762
Map3k10	-0.216654	0.110328	-0.0621235	0.614038
Zfpm2	-0.210616	0.11065	-0.0490071	0.681068
Depdc1a	-0.687157	0.110746	0.0396538	0.912257
Bicc1	0.277232	0.110759	0.236491	0.166305
Shisa5	-0.167108	0.111039	0.11716	0.249378
Usp46	0.300373	0.111155	0.186801	0.300416
Nme7	0.16251	0.11149	0.0947499	0.317806
Taco1	0.455358	0.111578	0.261593	0.340386
Dll1	-0.169744	0.11158	-0.0553795	0.570962
Tomm5	0.287078	0.111602	0.0422202	0.808701
1110020G09Rik	0.17102	0.111642	0.0637784	0.527555
Ihh	-0.171946	0.111757	-0.313845	0.0140367
Ppih	0.225919	0.111804	0.0660826	0.627293
Sgtb	-0.255637	0.111836	-0.082842	0.574923
Plekhm3	-0.153911	0.111849	-0.0783269	0.390346
Eme1	-0.319773	0.111941	-0.67033	0.00884549
Eftud2	-0.169831	0.112193	-0.164499	0.119755
Epb4.1l4a	-0.150005	0.112194	-0.0147013	0.864532
Zc3h7b	-0.136554	0.112267	-0.0368247	0.642157
Slc25a27	-0.167708	0.112411	-0.116649	0.249747
Znhit3	-0.210375	0.112447	-0.195004	0.138418
Ccdc88c	-0.149479	0.112498	-0.0472617	0.588909
Haus8	-0.188078	0.112613	0.105651	0.339425
Clpp	-0.167715	0.112637	-0.130572	0.203823
Mthfsd	-0.167045	0.113033	-0.103184	0.302962
Igsf3	-0.169737	0.113098	0.289718	0.0146679
Lancl1	0.182464	0.113103	-0.0463808	0.669474
Gm2382	-0.344824	0.113191	-0.0947757	0.624976
Slc29a2	0.179821	0.113247	0.132951	0.230775
Epn3	-0.190381	0.113335	-0.0302408	0.780395
Mkrn1	-0.151079	0.113411	-0.0587716	0.506411
Arhgef11	-0.139453	0.113418	0.0932916	0.270692
Fgd6	-0.142662	0.113447	-0.0498425	0.550885
Zfp808	-0.242821	0.113479	-0.158513	0.277085
Micall2	-0.166054	0.113526	0.0452106	0.637401
Sept11	-0.230081	0.113781	0.0154209	0.906919
Slc25a23	0.156563	0.113791	-0.222015	0.0449656
Qk	-0.156073	0.11402	-0.0782878	0.397456
Ascc2	-0.140647	0.114023	0.0276601	0.733785
Abcb1a	0.171766	0.114059	-0.414737	0.00157558
Vill	-0.152114	0.114079	0.0895127	0.323222
Ldlrap1	-0.159002	0.114241	-0.00624309	0.945108
Trak1	-0.171388	0.114285	-0.0217091	0.828016
Zfp828	-0.1611	0.114383	-0.00389326	0.966275
Gtf2ird1	-0.159652	0.114389	0.0247243	0.790168
Garnl3	-0.328411	0.114513	-0.0844995	0.655826
Mier2	-0.155584	0.114789	-0.0766745	0.406154
Lrfn3	-0.231197	0.114907	-0.123498	0.36694
Snrk	-0.180701	0.115595	-0.00909952	0.929714
Rara	-0.204624	0.115825	-0.0255605	0.826885
Polr2f	-0.193031	0.115854	-0.20992	0.0902946
Gtdc1	-0.306944	0.115947	-0.557741	0.0141488
Rab2b	-0.200407	0.115974	-0.165224	0.185512
Anks3	-0.160637	0.116035	-0.116849	0.235972
Anxa1	0.27891	0.116191	0.497186	0.013926
Extl2	0.14674	0.116261	0.139299	0.134335
Ccdc80	-0.156862	0.116353	-0.00332874	0.971401
Bcr	-0.222834	0.116377	0.0703724	0.5881
Pcbp3	-0.214924	0.116416	-0.0127063	0.918758
Fam134b	-0.169975	0.116416	-0.385196	0.0042988
Gnaq	-0.182766	0.116586	-0.0139006	0.894552
Slc36a4	0.152296	0.116683	0.132711	0.165694
Zcchc7	-0.181469	0.116706	-0.204335	0.0845687
Ppp1r14b	-0.237493	0.116838	-0.171853	0.238202
Stoml1	-0.147105	0.117054	-0.0150564	0.86045
Pkia	-0.24713	0.11726	-0.0650194	0.648596
Fam53a	-0.227962	0.117261	-0.0467195	0.722325
Erich1	-0.155754	0.117411	0.00569528	0.949335
Zfp951	0.287773	0.11747	0.157067	0.379749
Lims2	0.176202	0.11754	0.170146	0.130448
Wdr1	-0.157863	0.117581	0.748339	4.50908e-05
Csrp1	-0.329581	0.117614	0.810701	0.00445869
Lzts2	-0.213209	0.117677	-0.0187551	0.877942
Wbscr22	-0.158947	0.117862	-0.122343	0.214637
Cachd1	-0.136312	0.117893	0.108787	0.19395
Rnf217	-0.190893	0.118033	-0.0575098	0.60599
Tpcn1	0.178479	0.118046	0.182128	0.111093
Auts2	-0.372924	0.118062	-0.140718	0.513407
Mphosph6	0.15092	0.118079	0.318274	0.00599853
4930473A06Rik	0.253911	0.118153	-0.0267521	0.850212
Ybey	-0.183168	0.118183	-0.266054	0.0384211
Prkar2a	0.178445	0.118302	0.150313	0.178258
Tle6	-0.168027	0.118501	-0.133799	0.201493
Slc4a7	-0.133244	0.118575	-0.117654	0.161897
Twistnb	-0.196935	0.118615	0.0038199	0.973052
Ankrd28	-0.166628	0.118631	-0.141371	0.176804
Samd4b	-0.170529	0.118765	0.0148532	0.880269
Rpia	-0.167233	0.119181	0.164728	0.118422
Tmem189	-0.178686	0.119687	0.0457797	0.656933
Gatsl2	-0.215555	0.120047	0.110333	0.379408
Zfp213	-0.19308	0.120329	-0.0119969	0.914492
Apool	-0.19278	0.120452	-0.0314766	0.784828
Adprh	-0.157194	0.120511	-0.135543	0.173194
Lrrc41	0.138288	0.120513	0.102464	0.234442
Bcap31	0.20575	0.120523	0.0931232	0.442599
Zfp282	-0.165562	0.120732	-0.0543445	0.57971
Foxf2	-0.190446	0.120963	-0.131847	0.263651
Mdk	-0.20695	0.120983	0.137709	0.258807
Zfp566	-0.192464	0.121004	-0.094637	0.416645
Lmcd1	-0.193617	0.12117	0.260476	0.0369474
Cbx7	-0.169507	0.121231	0.00124732	0.99003
Uqcrq	-0.202158	0.121292	-0.175857	0.171778
Lgmn	0.217145	0.121578	0.0306553	0.806147
Cspp1	-0.149071	0.121631	-0.0654149	0.468052
Smarcad1	-0.135234	0.121744	-0.00224099	0.977707
Rplp2	-0.206242	0.121978	-0.125741	0.319753
Lrrk1	-0.14625	0.122002	-0.0389699	0.656443
1810022K09Rik	-0.170085	0.122393	-0.204655	0.0755344
Ehd1	-0.167344	0.122442	0.225204	0.0410174
Pbrm1	-0.171146	0.122568	-0.125712	0.239695
Mapk8	-0.183333	0.122587	0.00826279	0.939702
Gab2	-0.157585	0.122615	0.10967	0.273636
Twf2	-0.183892	0.122782	-0.0458772	0.680575
Tst	0.214415	0.122784	0.0287758	0.824683
Zfand6	-0.195814	0.123142	-0.159437	0.197944
Nhp2	-0.245857	0.123234	-0.184832	0.230889
Mastl	-0.141102	0.123242	-0.0844814	0.331992
Ndrg4	-0.156412	0.123249	-0.156344	0.124228
Acot9	-0.145241	0.123315	0.0699564	0.439602
Lysmd2	0.229738	0.123316	-0.0362055	0.798205
Zbtb20	-0.146776	0.123389	0.136219	0.139468
Nsmce1	0.190976	0.123589	-0.0333887	0.766578
Spata6	-0.142956	0.123675	-0.0425302	0.622277
Ccnh	-0.174905	0.123714	-0.0736036	0.485624
Thap6	-0.166072	0.123761	-0.0835264	0.409483
Etf1	0.194792	0.123814	0.385806	0.00851891
Opa3	-0.205384	0.124026	0.0573814	0.63095
Phtf2	-0.153246	0.12421	-0.0250998	0.784196
Ap2b1	-0.186207	0.12444	0.025767	0.82213
Pop4	-0.17189	0.124544	0.0429512	0.673432
Clk3	-0.158927	0.124569	-0.0633564	0.510528
Stim1	0.253121	0.124798	0.078371	0.597011
Gpd2	0.245075	0.124834	0.111104	0.445117
Wbp11	-0.184948	0.124908	-0.068458	0.539919
Herpud1	0.14637	0.124985	0.17743	0.0718687
Dync1i2	-0.142787	0.125087	0.0218278	0.801715
Pot1b	-0.237746	0.125088	-0.0949526	0.510888
Ptrh1	-0.259755	0.125129	-0.0888428	0.56886
Pik3c2b	-0.132915	0.125248	-0.0735747	0.37043
Slc12a6	-0.139575	0.125412	0.0615593	0.468345
Wipf1	-0.260956	0.125439	-0.158936	0.323146
D19Bwg1357e	-0.13613	0.125592	0.0575214	0.486539
Inf2	-0.222377	0.125722	-0.0688968	0.607811
Tmem201	-0.158942	0.125723	-0.0841566	0.389759
Ifrd1	-0.197748	0.125803	-0.145139	0.245217
Sirt4	-0.160272	0.125885	-0.0946513	0.341369
Pxmp4	0.278527	0.125989	0.0332654	0.84873
Akirin2	0.127642	0.126094	0.107842	0.185747
Ccdc122	0.224054	0.126571	0.0574429	0.677577
Ngdn	-0.168289	0.126624	-0.00473395	0.962669
Foxa1	-0.211517	0.127301	-0.136466	0.302439
Anks1b	-0.185204	0.127352	-0.0446225	0.687814
Ehmt1	-0.130894	0.127388	-0.00722448	0.927449
Nans	-0.14697	0.127535	-0.0832085	0.363321
Trex1	-0.165552	0.127553	-0.128937	0.223508
Gtf2h3	0.149488	0.127656	0.105238	0.26836
Smyd3	0.224559	0.127745	0.114574	0.423073
Usp53	-0.127306	0.127915	0.0193639	0.802014
Pitpnm3	0.169374	0.128026	0.0927738	0.387438
Cttnbp2nl	-0.169994	0.128061	0.297663	0.0145135
Dhx57	-0.143029	0.128069	-0.0119967	0.890271
Pcbd2	0.187307	0.128479	-0.419514	0.0100986
Nmral1	-0.154283	0.128512	-0.171572	0.0995581
Hat1	0.296641	0.128547	-0.26651	0.133128
Abca3	0.156968	0.128588	0.0864007	0.369161
Nfkb1	-0.145859	0.128622	0.180818	0.0683015
Cep78	-0.174827	0.128752	0.0197686	0.851538
Pdgfc	-0.145394	0.128809	-0.0338342	0.700565
Ap1b1	0.179191	0.128875	0.0927304	0.396547
Tbc1d19	-0.156697	0.128925	0.00323255	0.973213
Xpo6	-0.138189	0.1292	0.0384485	0.651387
Triobp	-0.178754	0.129389	0.031151	0.774472
Wars2	-0.142922	0.129514	-0.12224	0.188796
Timp3	0.532309	0.129763	1.30937	0.00219673
Serpinh1	-0.148265	0.129792	0.0124999	0.888971
Cyp2c68	0.718793	0.129808	0.443077	0.299959
Vps45	0.141944	0.129893	-0.106212	0.234718
Mppe1	-0.177244	0.13003	-0.221514	0.0692237
1500001M20Rik	0.23396	0.130081	0.0103613	0.943118
Chchd10	-0.14498	0.130083	-0.0517119	0.560975
Pigh	-0.16958	0.130245	-0.0563977	0.585568
Psph	-0.137684	0.130329	-0.192564	0.047326
Syngr1	-0.162338	0.13034	0.0871942	0.37488
Nqo2	0.168253	0.130984	0.00986786	0.924327
Pmm1	-0.193759	0.131024	-0.0900088	0.455473
Dock9	0.36757	0.131072	-0.0731953	0.725133
AI661453	-0.192987	0.131409	-0.0131595	0.909445
Etaa1	-0.21999	0.131871	-0.118003	0.390218
Usp12	0.184087	0.132154	0.193757	0.116472
Fbxo33	0.188709	0.132241	0.259355	0.0500251
Sesn2	-0.158604	0.132263	0.00821237	0.931909
4930455C21Rik	0.182143	0.132537	0.0111531	0.921811
5730494M16Rik	-0.178184	0.13257	-0.266359	0.0384374
Trim46	-0.163039	0.13292	-0.0776269	0.446628
Atp5f1	0.165671	0.132943	-0.0516278	0.601325
Dvl2	-0.159752	0.133093	-0.0892498	0.376226
Mmp10	0.326368	0.133123	0.474567	0.0406041
Dbr1	-0.154612	0.133145	-0.147723	0.151877
Spred2	-0.192486	0.133363	-0.237692	0.0774622
Arl2	-0.173483	0.13348	-0.110674	0.316527
Nsun5	-0.204427	0.133604	-0.120052	0.35306
Tmem14a	0.381796	0.133695	-0.227056	0.322011
Sgk3	0.163326	0.133727	-0.100333	0.343788
Ak5	0.215715	0.133797	-0.170473	0.218329
Zkscan17	-0.137914	0.133929	-0.074945	0.390096
Prdx2	-0.14844	0.134092	-0.115256	0.233
1110049F12Rik	0.241377	0.134265	0.0298887	0.843797
Brd7	-0.132023	0.134376	-0.113232	0.192088
Plod2	-0.133392	0.134456	0.00627481	0.939766
2310035C23Rik	-0.150774	0.134506	-0.118233	0.227745
Zdhhc8	-0.149934	0.134558	-0.0602596	0.519204
Kif3a	-0.1519	0.134563	0.000559996	0.995273
Ppp2r1b	-0.139682	0.134851	-0.0876942	0.326598
Numa1	-0.135285	0.134926	0.0171286	0.838526
Rp9	0.167679	0.135055	0.158634	0.155887
Arrb1	0.177753	0.135068	0.212667	0.0820818
Zfp365	0.163138	0.135165	0.116363	0.272352
Oxnad1	-0.151252	0.135252	0.0532928	0.56884
Gm16517	-0.378704	0.135402	-0.358769	0.155453
Rbbp6	-0.220084	0.135462	-0.119722	0.388739
Dnajc17	-0.380685	0.13547	-0.137467	0.569866
Igfbp3	-0.192915	0.135733	0.0250456	0.829671
Aldh2	0.154003	0.135755	-0.00257378	0.977888
Sub1	0.151058	0.135765	0.0964969	0.328683
Cryl1	0.68149	0.135766	-0.11834	0.753987
Pigl	-0.124829	0.135778	-0.0305857	0.694151
4632415K11Rik	-0.159845	0.135781	-0.0627774	0.529411
Polr3gl	0.307542	0.135989	0.359901	0.0884237
Zfp609	-0.137333	0.136007	-0.048671	0.570397
Lpin1	-0.150223	0.136053	-0.0698829	0.461375
Greb1l	-0.126461	0.136165	0.0492198	0.53417
Gm8113	-0.216214	0.136486	-0.124509	0.365473
Pigp	-0.167179	0.136605	-0.116996	0.280316
Polr3e	-0.158516	0.136621	-0.0315598	0.746711
Cdc42bpa	-0.139943	0.136711	0.0408077	0.642615
1110059G10Rik	-0.186695	0.136758	-0.0412074	0.720067
Igbp1	0.152374	0.136797	0.0644728	0.496521
Adck3	0.291147	0.136858	-0.0364276	0.844243
Mllt1	-0.164141	0.136946	0.0316851	0.755486
Wdfy3	-0.135064	0.136968	0.0995225	0.264644
Btd	0.226516	0.137268	0.127808	0.367298
Tmem39a	-0.151058	0.13733	0.0765691	0.416735
1810035L17Rik	-0.182054	0.137403	-0.171453	0.161982
Zfp398	-0.140727	0.137527	-0.14026	0.139649
Plekhh3	-0.161283	0.137653	0.0678413	0.493714
Zfp462	-0.166606	0.137927	0.106705	0.304722
Rpa2	-0.136121	0.138175	-0.238808	0.0214097
Kpna4	-0.171493	0.138182	-0.0735195	0.496421
Ppp1r16a	-0.15194	0.138187	-0.0815749	0.400628
Lpcat4	-0.170005	0.138483	-0.0314928	0.764453
Fam82b	-0.172274	0.138583	-0.232894	0.0604734
Dhx30	-0.131194	0.138635	-0.0216905	0.791494
Igf1r	-0.135105	0.138636	0.15806	0.0842088
Ckap2l	-0.263463	0.138681	-0.238283	0.174863
Oma1	0.131226	0.138763	-0.120822	0.166177
Rrp9	-0.141903	0.138811	-0.136569	0.153218
Btrc	-0.216641	0.138863	0.109991	0.404893
Jmjd1c	0.157572	0.138897	0.128807	0.217388
Nmi	0.203604	0.139143	0.164434	0.218775
Hmbox1	-0.226486	0.139427	-0.19918	0.187906
Nupl2	-0.177104	0.139465	-0.0808811	0.471236
Ccbl2	0.158387	0.139546	0.0191185	0.843297
Crybg3	-0.140692	0.139554	0.0971802	0.30157
1110021L09Rik	-0.184405	0.139713	-0.0879614	0.45544
Kif18a	-0.146818	0.13975	-0.156168	0.119994
Dlgap4	-0.195899	0.139798	0.0851964	0.478359
Klhdc4	-0.176113	0.139934	-0.133503	0.248481
P2ry2	0.173944	0.139995	0.0364472	0.744441
Carf	-0.157196	0.140116	0.0475049	0.630286
Sec22c	-0.225509	0.140416	-0.145418	0.320062
Chst15	0.313127	0.140444	0.213539	0.301205
Hltf	-0.131684	0.140488	-0.0441581	0.598127
Trim7	-0.297385	0.140907	0.193759	0.282787
Fubp3	-0.132032	0.14099	-0.100372	0.250687
AI597468	-0.164791	0.141089	-0.159031	0.156495
Gcdh	-0.154128	0.141102	-0.029691	0.759681
Gphn	0.328173	0.141112	-0.108732	0.573221
Syt12	-0.581215	0.141221	0.146968	0.652437
C130022K22Rik	-0.218401	0.141563	-0.1285	0.363871
Smox	-0.277005	0.141571	0.102173	0.549587
Cflar	-0.145766	0.14162	0.158681	0.101167
Gamt	0.208776	0.141957	0.136188	0.327349
Zfp551	-0.187456	0.142133	-0.344303	0.02124
Aldh9a1	0.132545	0.142265	-0.138931	0.131244
Esd	0.137041	0.1423	-0.153145	0.103415
Larp4	0.128686	0.142317	0.0185417	0.822445
Rad51l3	-0.152035	0.142387	-0.100069	0.315507
Zhx3	0.157578	0.142454	0.149042	0.163595
Fam36a	-0.177881	0.142477	-0.182241	0.138099
Mrpl37	0.155016	0.142501	-0.00657357	0.948089
Med27	0.194492	0.142537	-0.0846711	0.476681
1110059E24Rik	-0.247302	0.142651	-0.0828569	0.597335
Zfp652	-0.146109	0.142699	-0.123404	0.20873
Plekha3	-0.171363	0.143081	-0.0285754	0.789694
Ildr2	0.200254	0.143098	0.123832	0.347848
Lrrc59	-0.156348	0.143291	-0.0412436	0.678219
Zranb3	0.37237	0.14355	-0.195116	0.386732
Nek9	-0.140133	0.143945	0.0051031	0.954111
Agpat6	0.127876	0.144098	0.0580361	0.475886
Abtb2	-0.361346	0.144153	0.110532	0.607083
Timeless	-0.144749	0.144258	-0.0804813	0.393836
Aen	-0.168925	0.144628	0.11783	0.272775
Elmo1	-0.135406	0.144671	-0.06176	0.482547
Pole2	0.171761	0.144779	0.0745444	0.494739
Tuft1	-0.200672	0.145143	0.330205	0.0304065
Tnks1bp1	-0.129675	0.145238	0.0296313	0.719627
Srp19	-0.23586	0.145371	-0.274641	0.102991
Intu	-0.18048	0.145495	-0.088402	0.449819
Aptx	-0.192858	0.145611	0.0320737	0.788922
Ubxn6	-0.166944	0.145681	-0.116117	0.2951
4931428F04Rik	-0.229789	0.145837	-0.137581	0.359869
Lactb	0.160225	0.145845	-0.0184635	0.859192
Pnp	0.156665	0.14616	0.14787	0.165311
BC017647	-0.167231	0.146173	-0.0631475	0.556375
1810006K21Rik	-0.143747	0.146277	-0.0969993	0.309243
Mms22l	-0.169279	0.146408	-0.141705	0.214438
Zfp668	-0.185665	0.146495	-0.041915	0.721562
Arpc5	-0.153846	0.146517	-0.0334984	0.732882
Syt8	0.18711	0.146531	0.288433	0.037717
Rad51ap1	0.2412	0.146534	-0.828641	0.00154735
Lphn2	0.120268	0.146576	-0.0148288	0.848533
Nasp	0.12917	0.146638	0.00679781	0.933366
Cyb5r4	-0.183986	0.146756	-0.0558079	0.634077
Ppp1r12c	-0.153251	0.147397	0.0374373	0.702457
Padi2	-0.155984	0.147472	0.134643	0.217515
Leo1	-0.139173	0.147501	-0.00434499	0.961596
Neto2	-0.178209	0.14751	-0.0211797	0.852366
Mrpl39	-0.135998	0.14767	-0.117335	0.205569
Ino80e	-0.153658	0.147773	-0.013317	0.89117
Ces1g	0.689238	0.148017	-0.649382	0.101215
Hells	-0.162657	0.148046	-0.226628	0.0587168
Akirin1	-0.171644	0.148099	-0.0187573	0.862906
Hmgn3	0.251038	0.148128	0.0975767	0.538292
4930422G04Rik	-0.207221	0.148162	-0.204801	0.153005
Pink1	-0.182757	0.148182	-0.104975	0.383019
Lims1	-0.185319	0.148204	-0.261085	0.0563762
Cpsf6	-0.151444	0.148269	-0.115108	0.259803
Gnb1	-0.148736	0.1484	-0.101959	0.304863
Gm16515	-0.225585	0.148443	0.0233149	0.868202
Slc22a15	-0.148358	0.148469	-0.033139	0.726879
Ttc26	-0.123257	0.148524	0.0457985	0.566702
Ptges2	-0.157706	0.148704	-0.0817596	0.429581
Hiatl1	0.139299	0.148707	0.116702	0.214254
Il17ra	-0.130994	0.148764	0.0500927	0.55398
Brf2	-0.169298	0.148793	-0.137908	0.23134
Ndufa13	-0.176863	0.148803	0.0562159	0.620434
Tor1aip1	-0.160089	0.148906	0.00362405	0.971442
Psmg4	-0.277349	0.148936	-0.421049	0.0378041
2300009A05Rik	-0.21775	0.149061	-0.146657	0.312053
Palm	-0.197614	0.149283	0.109572	0.389748
Mapt	0.175752	0.149361	0.0686408	0.553141
Ralgps1	0.132373	0.149438	-0.087621	0.321322
Gorab	-0.143348	0.149486	-0.18289	0.0807684
Orc2	-0.130006	0.149603	-0.0786991	0.362538
Acox2	-0.130742	0.14974	-0.000187997	0.998212
Cbfa2t2	-0.170539	0.149849	0.00743176	0.94504
2510039O18Rik	-0.161733	0.14991	-0.0405183	0.696573
Rrbp1	-0.119609	0.15011	0.0567699	0.47096
A230051G13Rik	-0.208863	0.150114	-0.145791	0.298115
Smg7	-0.142662	0.15034	0.0026404	0.977059
BC013529	0.145776	0.150368	0.108102	0.274544
RP23-115O3.9	-0.203139	0.150533	-0.0571114	0.661283
Zdhhc16	-0.167139	0.150541	-0.149899	0.192782
Supt4h1	-0.183271	0.150571	-0.233022	0.0830491
Agpat5	0.177696	0.150894	0.0202353	0.865801
Bsdc1	-0.12501	0.15093	0.203293	0.0306817
Tfdp1	0.148657	0.150971	0.103332	0.309353
Atp6v0d1	0.159874	0.150998	0.205486	0.0753534
Ccdc138	-0.125144	0.151072	0.0592876	0.47037
C130039O16Rik	-0.156008	0.151101	0.305428	0.0104187
Anxa6	-0.185394	0.15129	0.0514645	0.678703
Kif16b	-0.133492	0.151322	0.142345	0.139631
Anxa3	-0.147847	0.151511	0.255325	0.031934
Arhgef18	-0.193035	0.151562	0.0235772	0.848613
Shkbp1	-0.157564	0.152236	-0.104526	0.324327
Cox4nb	-0.193455	0.152378	-0.115898	0.369136
Cenpw	0.205919	0.15253	0.161227	0.257555
Fam172a	0.150765	0.152543	0.152772	0.148629
Gns	0.128631	0.153068	0.123815	0.16566
Tnk2	-0.140075	0.153154	0.0443378	0.627586
Kctd3	-0.140485	0.153511	-0.000629905	0.994465
Wdr76	-0.14594	0.153562	-0.0482023	0.616415
Ormdl1	0.173768	0.153595	0.0328904	0.774449
Arpc4	-0.21853	0.153767	0.177747	0.210429
Gata4	-0.160145	0.153982	0.0317204	0.756898
Ampd3	-0.303004	0.154046	-0.220843	0.281612
Mapre3	-0.320259	0.15405	0.0544994	0.78848
Acvr1b	-0.145301	0.154152	-0.0228942	0.807928
Zc3h4	-0.159501	0.154322	-0.0691031	0.513429
Cdyl	-0.208358	0.154332	-0.0851045	0.533075
Sec61b	-0.397519	0.154346	-0.577794	0.0479264
Commd7	-0.187757	0.154402	-0.135014	0.291094
Ttll1	0.127885	0.154621	0.464409	0.000619271
Tsen2	0.130422	0.154829	-0.0983594	0.276021
Stk38l	-0.161587	0.154889	0.0881238	0.400125
Rps4x	-0.129327	0.155007	-0.37838	0.00213909
Exosc2	-0.255339	0.155071	-0.0595528	0.716372
Phospho1	-0.205224	0.155178	-0.0406853	0.758709
Prodh	0.203636	0.155324	-0.302677	0.0583863
Arsb	0.245906	0.15536	-0.028477	0.853465
Crim1	-0.22075	0.155479	0.155102	0.292887
Gabarapl1	0.130207	0.155553	0.195988	0.0460844
Fig4	0.161076	0.155631	-0.00800606	0.937571
Opn3	-0.230459	0.155663	-0.135658	0.380915
Atp6v1f	-0.143393	0.155788	-0.0746933	0.437253
Irf2	-0.148208	0.155819	-0.0123143	0.898012
Snapc1	-0.142833	0.155857	-0.00638574	0.945362
Rprd1a	-0.147977	0.155988	-0.103215	0.307001
Ptprj	0.141296	0.156203	0.0995926	0.304554
Ttf2	-0.143726	0.156296	-0.0475525	0.617845
Prmt3	0.127989	0.15633	-0.0200859	0.812934
Stx18	-0.164017	0.156462	0.0920277	0.388346
Hdac4	-0.16404	0.156482	-0.0217381	0.839773
Cog1	-0.143461	0.156513	-0.0580009	0.54267
Map3k11	-0.150688	0.156852	0.0880738	0.372193
Raly	-0.150852	0.156876	-0.0155109	0.875888
Tpm3	-0.156218	0.15699	0.0579113	0.566771
Cdc42ep4	-0.229124	0.156999	0.0366497	0.801017
Adh5	0.127029	0.157021	-0.00733882	0.928453
Hs3st3b1	0.22328	0.157023	0.0456351	0.766103
Clmn	-0.138563	0.157107	-0.0370963	0.684038
Gtf3c5	-0.12535	0.157229	0.0102057	0.901365
Myeov2	0.267985	0.157243	-0.0643495	0.705166
Mtap7d1	-0.174738	0.157324	0.0543374	0.638325
Trrap	-0.228633	0.1574	-0.0693546	0.64661
Card14	-0.166707	0.157548	-0.16791	0.156313
Osbpl5	0.128514	0.157805	0.195334	0.0455737
1110057K04Rik	0.178454	0.157833	-0.0803071	0.504804
2010305A19Rik	-0.166158	0.157854	-0.0585305	0.595006
Atrnl1	0.207427	0.157875	0.0706796	0.599243
Dusp7	-0.153828	0.157929	-0.0362754	0.719568
Uqcrh	0.148751	0.158026	0.177137	0.0996869
Aqr	-0.130241	0.158121	-0.10519	0.242151
Rela	-0.162243	0.158288	0.16579	0.135349
Ddx10	-0.158244	0.158299	-0.0415661	0.695922
Pgap2	0.186515	0.158492	-0.0518285	0.682182
Atp5j	-0.184112	0.1585	-0.0958059	0.438886
N4bp2	-0.120163	0.158523	-0.00943696	0.905422
Med10	-0.144907	0.158716	-0.0551632	0.567649
Chd7	-0.12454	0.158764	0.10568	0.219698
Rhbdd1	0.186426	0.159003	0.157604	0.222787
Dab2	-0.1615	0.159007	-0.416757	0.00458477
Zyx	-0.155763	0.159067	0.147807	0.164872
Fam63b	0.116377	0.159194	0.0862015	0.284865
Ctnnbl1	-0.227283	0.159216	0.0129835	0.93334
Dhrs7	0.159942	0.159232	0.0523341	0.616204
Rab5c	-0.165809	0.159332	-0.0674409	0.544024
Pdia5	0.371083	0.159341	-0.205947	0.368462
Eif2ak4	-0.131412	0.159354	-0.014812	0.864895
Atf6	0.163645	0.159524	0.257857	0.0414643
Sgpp1	0.189845	0.159525	-0.192524	0.162502
Acsl5	0.169502	0.159549	0.0716658	0.5206
Pkhd1	-0.161417	0.159616	-0.0117987	0.913686
Dhx35	-0.125082	0.159648	-0.121838	0.169289
Skap2	-0.197246	0.159849	-0.224245	0.112488
Wipf2	-0.156218	0.159877	-0.064174	0.539174
Hlcs	0.197968	0.160133	-0.0583647	0.663219
Atl2	0.170081	0.160262	0.0572271	0.618443
Nosip	-0.17278	0.160285	-0.061653	0.593556
Ddx19a	-0.176009	0.160423	-0.099508	0.405237
Sart3	-0.116812	0.160454	-0.0657688	0.408769
Mbd1	-0.150835	0.160606	-0.0402958	0.687026
Abca5	-0.143131	0.160963	0.0611666	0.530036
Dctn1	-0.13397	0.161167	0.0132643	0.882113
Slc25a16	0.148089	0.161223	0.0899742	0.377959
Aff4	-0.119959	0.161335	-0.0134367	0.866388
Chchd3	-0.154126	0.161379	-0.250495	0.0365906
Alg14	0.285465	0.161495	0.363734	0.0859807
Fahd2a	-0.139927	0.161965	-0.163773	0.113945
Zc3h18	-0.13975	0.162082	-0.0194648	0.834556
Lrrc8e	-0.199477	0.16224	-0.284775	0.0652063
Nav1	-0.166701	0.162306	0.119231	0.283603
Mkl2	0.157297	0.162443	0.0619258	0.564333
Sun2	-0.150069	0.162666	0.071637	0.478455
Parvb	-0.169007	0.16272	0.0105892	0.924144
Rnpc3	-0.164309	0.162765	-0.165226	0.164578
Amotl2	-0.138969	0.16289	-0.100117	0.301595
Pion	-0.206586	0.163081	0.0487887	0.726988
Pja2	-0.121823	0.163193	-0.00800063	0.921907
Pdss2	-0.133668	0.163617	-0.123787	0.194068
Esyt2	0.123409	0.16363	0.185713	0.0500183
Slc9a5	-0.159863	0.163904	-0.0627186	0.561329
Rdh11	0.141283	0.164015	-0.0329174	0.727832
Ube3a	-0.118942	0.164112	-0.0376797	0.639706
Fscn1	-0.214235	0.164124	0.139796	0.3359
Arhgef17	-0.12071	0.164241	0.0576144	0.480991
Tmem38a	0.179154	0.164336	0.0172887	0.889563
Exoc6	0.174446	0.164357	-0.0627012	0.579443
Sugp1	-0.145178	0.164456	0.0477374	0.62535
Pcmt1	0.126534	0.164457	-0.00605829	0.943791
Pgrmc1	0.146161	0.164591	0.079077	0.432971
Ugp2	0.163588	0.16468	0.0183526	0.867641
Ercc2	-0.132884	0.164682	-0.0612245	0.500139
Zfp954	-0.155904	0.164695	-0.0918545	0.392969
Arid1a	-0.1911	0.16488	0.00110955	0.992996
Mpp5	-0.143836	0.164965	0.00811848	0.933153
Ahr	0.13175	0.164988	0.0545044	0.550616
Socs6	-0.119554	0.164999	0.123015	0.149884
Cic	-0.162839	0.165091	-0.0308026	0.776635
0610009O20Rik	-0.148453	0.16522	-0.0964813	0.34989
Soat2	0.171454	0.16536	0.102439	0.386896
Flywch1	-0.140517	0.165444	0.000415784	0.996447
Blmh	0.151889	0.165519	-0.0683677	0.510062
Cenpk	-0.16193	0.165768	-0.0847631	0.446388
Trpc2	-0.199446	0.165769	-0.119786	0.384493
Sh3d19	-0.127512	0.16582	0.0100165	0.9068
Rngtt	-0.14231	0.165824	-0.0843871	0.391877
Fcgrt	-0.180457	0.165887	-0.0556535	0.651124
Lgr4	0.197187	0.165971	-0.024089	0.859123
Mcat	-0.151384	0.166352	-0.114782	0.283157
Crlf3	-0.172145	0.166433	-0.0820622	0.490336
Prkca	-0.158225	0.166941	0.0890387	0.400672
Ubxn8	-0.124403	0.167036	-0.179589	0.0614033
[truncated: 7,428 more rows]

## Sheet: significant ∆GSI(TGFb2h)
GENE	logFC(TGFb2h_veh)	P.Value(TGFb2h_veh)
Btbd11	-1.51582	2.15852e-06
Mtap2	-1.39755	0.00950392
Mast4	-1.3626	1.78107e-06
Cacna2d1	-1.3297	3.01498e-06
Plxna4	-1.2795	1.50101e-05
Clstn2	-1.2545	1.68366e-05
Ass1	-1.22957	0.0466245
Gfra1	-1.09589	0.000323693
Msn	-1.07706	8.28312e-06
Sorcs2	-1.06638	1.57597e-05
Ncam1	-1.04465	5.49835e-05
Odz4	-1.04002	0.000253181
Dpm3	-1.00913	0.00398805
Prg4	-1.00518	0.0003098
Igfbp7	-0.967523	0.000976081
Cpe	-0.90411	0.00302097
Slc24a3	-0.902012	3.02182e-05
Iqsec1	-0.886467	5.01031e-05
Lamb3	-0.855928	3.56624e-05
3110009E18Rik	-0.848194	0.00070528
Fhod3	-0.816858	0.00783979
Nckap5	-0.812233	2.55285e-05
Ephb1	-0.808682	3.83465e-05
Adam12	-0.802864	0.00105468
Cotl1	-0.790541	0.00580765
Vash1	-0.780039	0.00218981
Lman1l	-0.766414	4.74533e-05
Cald1	-0.74409	4.23219e-05
Fbln2	-0.743664	0.000326591
Aldh1l1	-0.738504	0.000780502
C1qtnf1	-0.732523	0.000470485
Sh3kbp1	-0.726859	0.000129056
Sh2d3c	-0.686535	0.0296313
Camta1	-0.685697	0.000535536
Robo1	-0.681214	0.000274049
Krt80	-0.676725	0.000246209
Col16a1	-0.666959	0.000121531
Lmnb1	-0.664848	0.000699519
Ptprm	-0.651261	0.00165005
Atp6v1g1	-0.649681	0.000894564
Tnc	-0.636872	0.000150784
Capg	-0.634194	0.00010744
Fxyd5	-0.629572	0.00165848
Dpysl3	-0.627643	0.0166521
Hivep1	-0.626753	0.000166947
Pls3	-0.619024	0.00814376
Fn1	-0.617558	0.00241835
2010107H07Rik	-0.611749	0.0203848
Ltbp1	-0.609251	0.00217347
Bok	-0.603188	0.00029821
Prdm5	-0.592839	0.00102536
Pkp1	-0.589303	0.0011758
Mtpn	-0.587688	0.00266107
Nebl	-0.587172	0.0119906
2210408I21Rik	-0.584653	0.00133321
Csgalnact1	-0.579472	0.00472264
Ror1	-0.576378	0.00351217
Fermt1	-0.574419	0.000430765
5730469M10Rik	-0.564741	0.0043899
Snai1	-0.563001	0.00325142
Itga2	-0.558828	0.000283903
Enpp3	-0.55554	0.0419833
Arid3a	-0.546991	0.000391526
Dock4	-0.541724	0.00397929
Slco3a1	-0.540366	0.00258587
Wisp2	-0.538658	0.0251103
Gpm6b	-0.535411	0.00214331
Itgb1	-0.534321	0.000333766
Actn1	-0.533238	0.0131822
Tspo	-0.525619	0.00199578
Cdkn2a	-0.52515	0.00184464
Cdkl3	-0.523734	0.0114068
Igfbp4	-0.522579	0.00143801
Pcdh19	-0.51887	0.000269553
Zfp185	-0.515115	0.0031132
Evl	-0.514563	0.000302823
Lamb1	-0.514236	0.000840608
Dact2	-0.513416	0.0355543
Amotl1	-0.510124	0.000648973
Vgll3	-0.507426	0.0421074
Dennd1a	-0.501766	0.00185535
Cd47	-0.501747	0.00596377
Hal	0.501115	0.0151153
Oxr1	0.501649	0.00169371
Odz3	0.505194	0.0139638
Aff2	0.506768	0.002368
Gstm2	0.509489	0.00840948
Htra1	0.510698	0.018455
Eml6	0.511036	0.0201468
Habp2	0.511205	0.00227931
Tbc1d16	0.511463	0.0108677
Cdca7l	0.51296	0.00503158
Agt	0.513277	0.00243335
Iqgap2	0.517726	0.0163562
Pik3c2g	0.518859	0.00336107
Slc22a23	0.521969	0.000627929
Smarca2	0.522672	0.000829504
Stt3b	0.52274	0.000939605
Gsta4	0.527644	0.00358525
Tmem181a	0.534294	0.0106244
Hrsp12	0.534491	0.00170646
Pgm2	0.536026	0.00814834
Nkain4	0.539098	0.0216444
Pbld2	0.544653	0.0052237
C4bp	0.545603	0.00023867
Lyplal1	0.546156	0.000788587
Pola1	0.548023	0.00826284
Smagp	0.548802	0.000906567
Psat1	0.560591	0.000217687
Acss2	0.562188	0.000527752
Sult1c2	0.563764	0.000479132
Suclg2	0.568881	0.0382603
Inca1	0.572974	0.00758687
Nudt6	0.573079	0.00869135
Slc39a10	0.576277	0.000339878
Efcab2	0.576407	0.0261869
Slc18a1	0.577282	0.00212455
Slc16a10	0.577514	0.00925811
Adh7	0.579026	0.000794272
Mgst2	0.586526	0.00216428
Macrod1	0.586567	0.00328331
Ngef	0.589797	0.0014022
Rab3b	0.593138	0.0202924
Mgat3	0.600801	0.000289823
Cybb	0.601934	0.00140083
Nr1h4	0.607135	0.0115787
Akr1c19	0.620491	0.0162552
Pstpip1	0.625637	0.00670578
Pter	0.626159	0.0158523
Deptor	0.626428	0.00532925
Acaa1b	0.626787	6.08789e-05
Antxr1	0.626824	0.00138575
Sema4f	0.628003	0.000501126
Adap1	0.638534	0.00123351
Stxbp6	0.639932	0.00286012
Elovl6	0.64194	0.000568188
Grb14	0.646587	0.0139292
Ccnd2	0.650005	0.000186125
Dnm3	0.650717	0.00483844
Prrg1	0.652109	0.0256033
Tfb1m	0.654237	0.000410099
Sema3e	0.655281	0.000145024
Gyg	0.656187	0.00237665
Pgk1	0.664195	0.00468898
Ephx1	0.664228	0.000443143
Thrb	0.676341	0.000897025
Sfxn5	0.678622	0.00143817
Cd59a	0.681566	0.00882508
Rab6b	0.683947	0.000114794
Mep1a	0.689678	0.000392363
Afm	0.69433	5.53288e-05
Egln3	0.694397	8.28933e-05
Sgpp2	0.700179	0.0282779
Ptgr1	0.70263	8.46628e-05
Atoh8	0.707491	0.00214754
AI480653	0.710816	0.000901315
Slc17a1	0.712459	0.000961976
Add3	0.723962	0.00165367
Slco1a5	0.727112	0.00208368
Enpp2	0.729387	0.00309987
Gclc	0.752937	8.5541e-05
Pgcp	0.753236	0.0140859
Dio1	0.754704	0.000228181
Cyp4b1	0.763851	0.000294755
Itm2b	0.766565	0.000145048
Gas2	0.769228	0.00182352
Oxct1	0.796882	0.000265571
Pcsk6	0.798876	0.000162843
Ranbp3l	0.800217	0.00244052
Ano3	0.806027	0.00169638
Pls1	0.80769	0.000173773
Calml4	0.813734	0.0242319
Pdxk	0.828508	7.44497e-05
Dtd1	0.836194	0.00919603
Cdh13	0.854751	0.0123499
Bckdhb	0.88702	0.00422126
Slc39a11	0.887336	0.0118563
Man1a	0.896146	0.00164557
Ccdc3	0.904746	0.000670375
Mme	0.91622	0.00452682
Txndc16	0.922532	0.000348247
Cpm	0.956989	0.00208573
Kcnh7	0.993541	0.000587756
Cyb5	1.00541	0.000324096
Aldh1a1	1.00757	7.08793e-05
Ddc	1.01077	0.000189584
Bphl	1.02191	0.000493996
Neu2	1.02236	0.00012121
Bace2	1.03043	0.000660247
C1rl	1.0473	6.486e-05
Thsd7a	1.06526	8.04389e-05
Agmo	1.08866	0.00020405
Cmbl	1.09011	0.00250386
Sord	1.09421	1.08904e-05
Asph	1.09753	2.18004e-05
Abcc4	1.11655	0.000134277
Arhgap26	1.14656	0.000147715
Cadps	1.18478	0.00196024
Mgmt	1.2157	9.17242e-05
Ugt1a6a	1.23559	0.000232922
Sema3c	1.25165	2.15933e-06
Klhl13	1.28861	0.000148395
Slco2a1	1.34735	2.26653e-06
1110032A04Rik	1.38553	0.000243054
Adh1	1.69886	0.00275192
Vat1l	1.82221	4.56335e-06
Angpt1	2.3002	2.51754e-05

## Sheet: significant ∆GSI(TGFb12h)
GENE	∆GSI(TGFb12h_veh)	P.Value(TGFb12h_veh)
Dpm3	-1.34451	0.000680816
Nusap1	-1.30168	0.00847607
Depdc1b	-1.23525	0.000610279
Fancd2	-1.22107	7.55161e-07
Ndufaf2	-1.06228	0.0216297
Esco2	-1.0219	0.0146919
Btbd11	-0.989377	2.30018e-05
9930013L23Rik	-0.957747	8.62937e-05
Prr11	-0.936042	0.00884101
Iqsec1	-0.893642	5.2077e-05
Atoh8	-0.869817	0.00228727
1700054N08Rik	-0.833078	0.000651848
Rad51ap1	-0.828641	0.00154735
Rgs10	-0.819378	0.018026
Ccnb2	-0.818259	1.17275e-05
Tmeff2	-0.812961	0.00243249
Fanci	-0.811905	4.01167e-05
Nsl1	-0.792747	0.00722853
Gng10	-0.790248	0.000232175
Cit	-0.787061	0.0031876
Exo1	-0.764459	0.0143493
Baiap2l2	-0.748746	0.0123757
Kif15	-0.731798	0.000677228
Hal	-0.679405	0.00182059
Rpl36a	-0.678758	0.00391545
Eme1	-0.67033	0.00884549
Mcm5	-0.628585	0.00263674
4930547N16Rik	-0.61258	0.00743707
Gins2	-0.595981	0.000696403
Bard1	-0.595682	0.000929288
Phyh	-0.593017	0.0192032
Fn3k	-0.591645	0.00936584
Akr1c14	-0.590797	0.000340061
Mfsd4	-0.589681	0.00196612
Itgb7	-0.586285	0.00078339
Enpp3	-0.584883	0.0332048
Cda	-0.583533	0.0424555
Aff2	-0.581212	0.000558099
Sec61b	-0.577794	0.0479264
Lsm3	-0.576755	0.0022499
Amdhd1	-0.576233	0.00453232
Hspb11	-0.574284	0.0257052
Cpn1	-0.573903	0.000871706
Kntc1	-0.570634	0.0262716
Pola1	-0.568014	0.00286697
Plk1	-0.566289	0.00036902
Pacrg	-0.564861	0.0117857
E030030I06Rik	-0.561191	0.0109911
Cacna1a	-0.560642	0.00066134
Gtdc1	-0.557741	0.0141488
Cenpa	-0.554798	0.0322961
Sgol1	-0.550713	0.0297617
Tmem191c	-0.548243	0.0013832
Kif18b	-0.534277	0.00845556
Cenpp	-0.53145	0.0312856
Lman1l	-0.529206	0.000526746
Arhgap40	-0.52577	0.0177188
1110058L19Rik	-0.522315	0.0217918
Cenpi	-0.517252	0.00343372
Glrb	-0.517078	0.0433378
Akr1c19	-0.516415	0.0305035
Rps24	-0.513688	0.00412079
Dhfr	-0.509794	0.0288263
Mast4	-0.505857	0.00105649
Ppp2r2b	-0.503475	0.00098709
Akap2	0.50057	0.00949036
F5	0.502704	0.00868345
Plac8	0.504967	0.000857338
Fam102b	0.522983	0.00658314
Iffo2	0.523028	0.0209476
Grasp	0.524108	0.000524859
Gpr123	0.529004	0.00104731
Sh3yl1	0.533209	0.00429086
Asf1b	0.535176	0.00189073
D16Ertd472e	0.537057	0.000718463
Spata13	0.54075	0.00373721
Ntn4	0.544437	0.00321737
Nuak1	0.547173	0.00127464
Itm2b	0.551403	0.000915082
Fank1	0.552163	0.0403424
Ano1	0.557026	0.00543638
Rsu1	0.568959	0.0364367
Itga1	0.576199	0.000522718
3110082I17Rik	0.57696	0.0307544
Pag1	0.58479	0.000966168
S100a10	0.585711	0.00744423
Ptgds	0.591975	0.00350088
Gc	0.594999	0.0112756
Siah2	0.595086	0.00216564
2310046K01Rik	0.60152	0.00153226
Slc2a1	0.604463	0.000137364
Bace2	0.614761	0.0115099
Ctsh	0.617595	0.00202838
Sema4f	0.621435	0.00056153
Ambp	0.623503	0.000739483
Ezr	0.624471	0.000237871
Anxa2	0.627998	0.00590242
Il34	0.628349	0.000235703
Pvrl1	0.630509	0.00121637
Cybb	0.672949	0.000718558
Acaa1b	0.673489	3.62759e-05
Cd9	0.675787	0.000477616
Plaur	0.697372	9.81956e-05
Sfxn5	0.699264	0.00119394
Havcr2	0.709948	0.0334779
Dusp13	0.74185	0.0377307
Wdr1	0.748339	4.50908e-05
Afm	0.766105	2.80991e-05
Lgr6	0.774957	0.0268099
Csrp1	0.810701	0.00445869
Lipt2	0.869271	0.00124445
Cotl1	0.879263	0.00106499
Ska1	0.881768	0.0412424
Vcl	0.903896	3.37326e-05
Dio1	1.00834	3.97127e-05
Habp2	1.01025	4.31834e-05
Dstn	1.20884	1.62178e-05
Timp3	1.30937	0.00219673
