# Supplementary material for: Co-transcriptional splicing efficiency is a gene-specific feature that can be regulated by TGFβ
Source: Commun Biol. 2022 Mar 28;5:277. doi: 10.1038/s42003-022-03224-z (PMC8960766; doi:10.1038/s42003-022-03224-z)
Supplement: Supplementary file 7 — Supplementary Data 4 [file 42003_2022_3224_MOESM7_ESM.xlsx]

## Sheet: Figure 1
Figure 1b
ISIc	n =	77572
ISIj	n =	77572
Figure 1c
Each decil	n =	7997
Figure 1e
Introns of the same gene	n =	7151
Random introns	n =	7151
Figure 1f
Introns of the same gene	n =	9056
Random introns	n =	9056

## Sheet: Figure 2
Figure 2b
Each decil	n =	946
Figure 2d
	n =	4 biologically independent samples

## Sheet: Figure 3
Figure 3a, c, e
	n =	9456
Figure 3b, d, f
Genes with Low GSI	n =	946
Genes with High GSI	n =	942
Figure 3k
	n =	8953
Figure 3l
	n=	9456
Figure 3m
	n=	1892
Figure 3n
	n=	1892
Figure 3o
Genes with Low GSI	n =	939
Genes with High GSI	n =	940

## Sheet: Figure 4
Figure 4a
ΔGSI (2h TGFβ vs veh)	n =	9456
Log2(FCChRNA-seq 2h TGFβ)	n =	9530
Figure 4b
Decreased GSI	n =	82
Increased GSI	n =	125
Figure 4c
veh	n =	82
2h	n =	80
12h	n =	80
Figure 4a
	n =	9456
Figure 4b
Decreased GSI	n =	82
Increased GSI	n =	125
Figure 4c
veh	n =	82
2h	n =	82
12h	n =	82
Figure 4d
veh	n =	125
2h	n =	123
12h	n =	123
Figure 4f
2h TGFβ	n =	80
12h TGFβ	n =	79
Figure 4g
2h TGFβ	n =	125
12h TGFβ	n =	123

## Sheet: Figure 5
Figure 5a
	n =	9456
Figure 5b
Decreased GSI	n =	65
Increased GSI	n =	53
Figure 5c
veh	n =	65
2h	n =	63
12h	n =	63
Figure 5d
veh	n =	53
2h	n =	51
12h	n =	51

## Sheet: Figure 6
Figure 6b, 6c, 6d, 6f, 6g, 6h
	n =	4 biologically independent samples

## Sheet: Figure S1
Figure S1a
Each decil	n =	9359
Figure S1b					Figure S1c
Intron 1	n =	7513			Intron 1	n =	8937
Intron 2	n =	7146			Intron 2	n =	8794
Intron 3	n =	6711			Intron 3	n =	8179
Intron 4	n =	6174			Intron 4	n =	7402
Intron 5	n =	5658			Intron 5	n =	6687
Intron 6	n =	5103			Intron 6	n =	5976
Intron 7	n =	4616			Intron 7	n =	5377
Intron 8	n =	4170			Intron 8	n =	4849
Intron 9	n =	3695			Intron 9	n =	4270
Intron 10	n =	3266			Intron 10	n =	3761
Intron 11	n =	2882			Intron 11	n =	3303
Intron 12	n =	2556			Intron 12	n =	2925
Intron 13	n =	2253			Intron 13	n =	2564
Intron 14	n =	2003			Intron 14	n =	2263
Intron 15	n =	1767			Intron 15	n =	2005
Intron 16	n =	1574			Intron 16	n =	1784
Intron 17	n =	1409			Intron 17	n =	1585
Intron 18	n =	1233			Intron 18	n =	1372
Intron 19	n =	1106			Intron 19	n =	1247
Intron 20	n =	987			Intron 20	n =	1102
Last intron	n =	7520			Last intron	n =	9272

## Sheet: Figure S2
Figure S2
Genes: 2-5 introns	n =	2046
Genes: 6-10 introns	n =	2216
Genes: 11-15 introns	n =	1313
Genes: 16-20 introns	n =	713
Genes: 21-25 introns	n =	403
Genes: 26-35 introns	n =	309
Genes: >35 introns	n =	145

## Sheet: Figure S3
Figure S3
Genes with 1-3 introns	n =	1860
Genes with 4-6 introns	n =	2037
Genes with 7-9 introns	n =	1669
Genes with 10-12 introns	n =	1238
Genes with 13-15 introns	n =	816
Genes with 16-18 introns	n =	556
Genes with 19-21 introns	n =	412
Genes with 22-24 introns	n =	269
Genes with 25-27 introns	n =	194
Genes with 28-30 introns	n =	109

## Sheet: Figure S4
Figure S4
Each decil	n =	946
