# Supplementary material for: Co-transcriptional splicing efficiency is a gene-specific feature that can be regulated by TGFβ
Source: Commun Biol. 2022 Mar 28;5:277. doi: 10.1038/s42003-022-03224-z (PMC8960766; doi:10.1038/s42003-022-03224-z)
Supplement: Supplementary file 8 — Supplementary Data 5 [file 42003_2022_3224_MOESM8_ESM.xlsx]

## Sheet: Figure 1b
ISIc	ISIj
0.382304	0.407407
0.629113	0
0.774364	0.8
0.311819	0.857143
0.14056	0.75
0.87853	0.769231
0.846237	0.8
0.582337	0
0.340986	0
0.696495	0.857143
0.936001	0.976744
0.711932	0
0.745157	0.444444
0.880424	0
0.210133	0
0.91796	0
0.638277	0.833333
0.73704	0
0.912708	0
0.671936	0.947368
0.88616	1
0.916998	0.888889
0.863832	1
0.880565	0.888889
0.897792	0.823529
0.875382	0.833333
0.640035	0.9
0.886469	0.938776
0.872634	0.927536
0.86072	0.923077
0.76581	0.8
0.777508	0.871287
0.908031	0.772727
0.658127	1
0.789061	1
0.744519	0.571429
0.749076	0.4
0.764539	0.916667
0.838638	0.981818
0.174692	0
0.574623	0
0.891257	0.897436
0.770158	0.923077
0.731923	0.914286
0.63679	0.688312
0.845236	0.4
0.754013	0.8
0.798917	0.818182
0.805228	0.285714
0.734352	0.742857
0.549136	0.526316
0.806145	0.920863
0.739002	0.83871
0.587856	0.615385
0.700158	0.333333
0.661571	1
0.68764	0.786885
0.836427	0
0.681645	0.702703
0.865096	0
0.596652	0.888889
0.396599	0.6
0.334814	0.206897
0.487174	0.75
0.746068	0.721088
0.553276	0.4375
0.605013	0.654545
0.897864	0.875
0.752288	0.863636
0.7996	0.828283
0.696353	0.25
0.873285	0.907563
0.856353	0.85879
0.863635	0.625
0.795701	0.75
0.961629	0.769231
0.870178	0
0.678343	0.704762
0.842294	0.571429
0.0895495	0
0.784391	0.827586
0.339106	0.909091
0.349787	0
0.674935	0.833333
0.890634	1
0.940534	0.9375
0.738317	0.923077
0.760907	0.705882
0.775773	0.571429
0.767588	0.25
0.679355	0
0.925973	1
0.949337	0.982659
0.781882	0.8
0.586004	0
0.870857	0
0.42899	0.586207
0.756583	1
0.746047	0.75
0.897945	0.909091
0.719865	0.806452
0.823079	0.848485
0.88137	0.727273
0.872471	0.934579
0.822388	0.842105
0.828007	0.875
0.94227	0.846154
0.867192	0.857143
0.427684	0
0.810565	0.8
0.637299	0.571429
0.74137	0.5
0.960584	0
0.782425	0.272727
0.595675	0.862745
0.573534	0.782609
0.70091	0.6
0.8423	0.682927
0.434441	0
0.658276	0.636364
0.860584	0
0.949054	0.914286
0.838684	0.962963
0.680161	0
0.707908	0.545455
0.910357	1
0.774318	0.909091
0.792763	0
0.906508	0.625
0.736584	0.5
0.256058	0.25
0.584394	0.4
0.783964	0
0.79328	1
0.8053	0.927835
0.669458	0.444444
0.790745	0.878049
0.795916	0.909091
0.666888	0.697674
0.684926	0.571429
0.535314	0.375
0.540244	0.307692
0.911144	1
0.882489	0.924528
0.768274	0
0.830835	0.888889
0.710161	0.875
0.816162	0.857143
0.75584	0
0.671025	0
0.709682	0
0.706447	0.75
0.903749	0.666667
0.694802	0.695652
0.928336	1
0.61112	0.666667
0.867845	0.894737
0.93163	0.965517
0.631319	0.470588
0.905995	0.965517
0.628803	0.681481
0.8228	0
0.879844	1
0.925579	0.976744
0.737856	0.740741
0.660479	0.666667
0.887746	0
0.759758	0.5
0.89438	0.989691
0.906632	0.809524
0.445177	0.967742
0.853088	0.842105
0.712134	0
0.838776	0.717949
0.870902	0.931818
0.82271	0.851852
0.879844	0
0.678954	0.6
0.849281	0.736842
0.701923	0.666667
0.697921	0.809524
0.641602	0
0.492271	0
0.63583	0.761905
0.880071	0.947368
0.597846	0.666667
0.650978	0.333333
0.868553	0
0.764257	0.782609
0.732877	0
0.834886	0.915663
0.427622	0
0.735052	0.864865
0.76507	0.6
0.299223	0.4
0.867049	0.914286
0.82531	0.857143
0.811851	0.875
0.461436	0.285714
0.940568	1
0.880576	0.843137
0.65372	0.153846
0.924459	1
0.698127	0.789474
0.71659	0.615385
0.721517	0
0.912689	0.965517
0.957266	0
0.848924	1
0.629566	0.909091
0.179832	0.631579
0.842033	0.941176
0.851024	0.651163
0.901466	0.875
0.878363	0.941176
0.700376	0.935484
0.513745	0.454545
0.758964	0.645161
0.386779	0.869565
0.906682	0.987952
0.924312	0
0.973352	1
0.927918	0.896552
0.695675	0.526316
0.728193	0.444444
0.879021	0.925926
0.642869	0.222222
0.866401	0.95
0.963628	1
0.965703	0.96875
0.532565	0.219512
0.834207	0.820513
0.76545	0.869565
0.879563	0.637681
0.949466	0.987654
0.82501	0.947368
0.760789	0.933333
0.950604	0.957746
0.940789	0.957746
0.851658	0.920635
0.740723	0.84058
0.147723	1
0.499495	0.59375
0.967925	0.966741
0.829556	0.857143
0.66983	0.571429
0.721041	0
0.584842	0.5
0.927129	0.733333
0.694182	0.690909
0.862755	0.829268
0.587418	0.111111
0.670308	0
0.20447	0.24
0.585662	0.5
0.677919	0.444444
0.835821	0.777778
0.808903	0.977778
0.886243	0
0.694505	0.54902
0.921764	0.97561
0.288232	0.588235
0.655046	0.0606061
0.724686	0.9375
0.619753	0.526316
0.626611	0.926829
0.882301	0.928571
0.888838	0.914286
0.784688	0.896552
0.637106	0.8
0.601576	0.181818
0.915714	0.833333
0.774389	1
0.913938	0.842105
0.727502	0.857143
0.760519	0.734694
0.461674	0.307692
0.941572	0.928571
0.805966	0.897436
0.581043	0.857143
0.931743	1
0.74528	0.745098
0.65327	0.8
0.722718	0
0.805482	0
0.263945	0.645161
0.899938	0.985075
0.779488	0.6
0.882561	0.926829
0.839753	0.5
0.744875	0.761905
0.802493	0.916667
0.83719	0.952381
0.703593	0
0.68823	0.5
0.751255	0
0.670048	0.916667
0.888284	0
0.87936	0.75
0.859041	0.844444
0.852354	1
0.483104	0.4
0.700368	0.714286
0.701381	0
0.762624	0
0.961677	0.888889
0.816142	0.909091
0.884309	0.875
0.825001	0.863636
0.314961	0
0.93697	0
0.751781	0
0.851839	0.969697
0.813854	0
0.376705	0.235294
0.880879	1
0.933724	0.888889
0.737484	0.893617
0.554557	0.733333
0.629856	0.111111
0.794825	0.923077
0.960124	1
0.566994	0.285714
0.8079	0.25
0.692649	0
0.913259	0.666667
0.503457	0
0.784745	0.947368
0.962814	0.979452
0.884498	0.818182
0.901168	1
0.740481	0.628571
0.722687	0.875
0.892967	0.871795
0.895687	1
0.715017	0.941176
0.939901	0.970297
0.823202	0.733333
0.744352	0.666667
0.920432	0.912281
0.850326	0.769231
0.779712	0.727273
0.774253	0.5
0.562805	0.5
0.885644	0.892857
0.844958	0.761905
0.883943	0.958333
0.660794	0.807018
0.941344	0.975845
0.764273	0.876404
0.733742	0.923077
0.800829	0.9375
0.947865	0.978723
0.626477	0.4
0.905262	0.954545
0.787343	0.785714
0.859303	0.9375
0.848796	0.827586
0.842136	1
0.944461	0.938776
0.909243	0.957746
0.958488	1
0.475545	0.875
0.900796	0
0.857055	0.857143
0.824606	0.896552
0.588854	0.604651
0.772943	0.913043
0.93358	0.911765
0.79987	0.910256
0.772963	0.5
0.741879	0.666667
0.789449	0.777778
0.857937	0.666667
0.820427	0.91358
0.565196	0.444444
0.880393	0.2
0.246418	0
0.712323	0
0.867748	0.923077
0.554913	0.8
0.881805	0.923077
0.806618	0.888889
0.822436	0
0.951854	0.909091
0.589057	0.322581
0.960843	0.967742
0.862173	0.965517
0.841206	0.941176
0.726999	0.918919
0.901756	0.893617
0.970117	0.956522
0.744092	0
0.669241	0.926829
0.864332	0.727273
0.537642	0.5
0.847559	0.93617
0.807253	0
0.719432	0.764526
0.899531	0
0.766769	0.979592
0.82296	1
0.834807	0.875
0.923521	0.871795
0.88673	0.977444
0.28875	0.548387
0.701497	0.769231
0.48526	0.758621
0.90406	1
0.894195	0.727273
0.705532	0.909091
0.850635	0.820513
0.901643	0.90566
0.40025	0
0.846106	1
0.979175	0.980392
0.787924	0
0.856442	0.216396
0.748083	0.333333
0.0172518	0.16
0.590138	0
0.852393	0.909091
0.768165	0
0.84661	0
0.761257	0.9375
0.889171	0.666667
0.864538	0.933333
0.915262	0
0.856834	0.888889
0.858496	0.909091
0.54307	0.421053
0.963919	0.980392
0.829798	0.777778
0.645188	0.692308
0.671335	0.5
0.924088	0.90625
0.859938	0.938776
0.903545	0.727273
0.917883	1
0.790894	1
0.792448	1
0.757193	0.875
0.467784	0
0.206564	0.592593
0.864043	0.980392
0.657254	0.761905
0.877849	0.923077
0.60502	0.679245
0.618891	0.84
0.668912	0.4375
0.758871	0.853933
0.647869	0.4
0.667032	0.842105
0.662893	0.571429
0.661029	0
0.214026	0.5
0.911214	0.903226
0.690048	0.871795
0.786754	0.934426
0.924549	0.893617
0.662043	0.5
0.795014	0.758621
0.902471	0.909091
0.681851	0.666667
0.648885	0
0.843262	0.913043
0.679731	0
0.599502	0.62069
0.681592	0.470588
0.626405	0.888889
0.787646	0
0.896926	0.903226
0.618037	0.363636
0.847354	0.8
0.827342	0.8
0.777295	0
0.946598	0
0.801435	0.92
0.442994	0.495413
0.384713	0.285714
0.812663	0.797203
0.820299	0
0.775686	0.8
0.694232	0.9
0.842881	0.956522
0.962512	0.978417
0.786076	1
0.901047	1
0.979335	1
0.892028	0
0.825212	1
0.94059	0.966667
0.875802	0.947608
0.50605	0.752941
0.791524	0.857143
0.627598	0
0.740221	0
0.875236	0.702703
0.0950858	0
0.502142	0.342857
0.7535	0.333333
0.818304	0.583333
0.977161	1
0.807087	0.810811
0.716815	0.702703
0.834741	0.916667
0.748731	0.833333
0.923483	0.916968
0.868757	0.882353
0.975056	0.943396
0.501751	0.285714
0.85403	0.820513
0.885287	0.896552
0.894585	0.923077
0.696699	0.869565
0.552847	1
0.670485	0.915254
0.74921	0.25
0.832284	0.962264
0.825341	0.789474
0.855752	0.933333
0.757014	1
0.956495	0.985915
0.833502	0
0.43837	0
0.801042	0.4
0.86772	1
0.473693	0
0.729292	0
0.859006	0.876712
0.971865	0
0.957968	0.933333
0.800827	0.666667
0.918117	0.727273
0.540402	0
0.603101	0.741935
0.976851	1
0.77524	0.782609
0.814873	0.820513
0.699375	0.608696
0.776382	0.75
0.773345	0.981132
0.713576	0
0.848317	0.867925
0.824561	0.8
0.869128	0.821429
0.485572	0.571429
0.776081	0.533333
0.156521	0
0.364044	0.137931
0.92248	0.923077
0.723802	0.65
0.695122	0.863636
0.935255	0.988506
0.678333	0
0.851859	0.627451
0.815402	0.658537
0.7594	0.75
0.733567	0.4
0.869681	0.571429
0.714097	0.91358
0.636348	0.4
0.857034	0.923077
0.556397	0.888889
0.711456	0
0.819848	0.833333
0.669639	0.583333
0.627028	0.711111
0.615113	0.8
0.914021	0
0.711075	0.75
0.844796	1
0.576479	0.461538
0.560729	0.538462
0.92729	0.969697
0.71563	0.862745
0.468088	0
0.945746	0.980392
0.367276	0.142857
0.728751	0.76
0.920725	0.875
0.958592	0.961538
0.823025	1
0.817772	0.666667
0.784646	0.888889
0.922183	0
0.4889	0.545455
0.980994	1
0.83868	0.652174
0.447129	0.84507
0.771125	0
0.893333	0.666667
0.771222	0.862745
0.799876	0.923077
0.679146	0.363636
0.558104	0.444444
0.936916	0.923077
0.827139	0.769231
0.646518	0.75
0.932059	0.666667
0.812217	0.902778
0.605047	0.5625
0.779762	0.913793
0.866241	0.666667
0.521794	0.645161
0.896388	0.909091
0.736275	0.888889
0.745802	0.875
0.738127	0.714286
0.924042	0.857143
0.472772	0.645161
0.688461	0.564103
0.807982	0.740741
0.464892	0
0.606198	0.444444
0.935784	0.978723
0.425671	0.666667
0.817657	0.896552
0.459412	0.666667
0.785546	0.851064
0.555392	0.551724
0.456947	0.75
0.448883	0
0.777286	0
0.8806	0.666667
0.792814	0.851064
0.622918	0.75
0.491731	0
0.803709	1
0.927989	0.857143
0.708511	0.727273
0.936999	0.942029
0.810692	0.666667
0.837304	0.285714
0.823982	0.4
0.624571	0.8
0.70728	0.8
0.753573	0.857143
0.931478	0.957983
0.905808	0.947368
0.85409	1
0.814856	0.921053
0.973221	0.99533
0.8204	0.888889
0.836861	0.8
0.796425	0.675676
0.694826	0.666667
0.795799	0
0.776971	0.535826
0.756646	0
0.792569	0.666667
0.860169	0.933333
0.90984	1
0.574941	0.75
0.607054	0.705882
0.644599	0.776119
0.398389	0
0.892861	0.961538
0.855973	0.631579
0.558361	0.473684
0.383739	0
0.969502	0.981818
0.612307	0.833333
0.913657	1
0.592739	0
0.845239	0.925926
0.659517	0.594595
0.211941	0.714286
0.667824	0.181818
0.452588	0
0.760291	1
0.724926	0.916667
0.875327	0.8
0.871995	0.933333
0.727277	0.117647
0.872299	0.9
0.904552	0.87037
0.832335	0.5
0.835544	0.803419
0.439565	0.666667
0.299773	0.516129
0.553005	0.7
0.857305	0.5
0.460337	0
0.713717	0
0.630472	0.461538
0.786579	1
0.934774	0.983607
0.547708	0.333333
0.7914	0.769231
0.810835	0.833333
0.891516	0.988235
0.682415	0.941176
0.834989	0.888889
0.745818	0
0.882224	0.956522
0.401448	0.5
0.526448	0
0.911311	0.8
0.913102	0.888889
0.691238	0.4
0.843709	0
0.40985	0
0.703983	0.631579
0.96513	0.95082
0.791891	0.925926
0.7178	0.333333
0.703352	0
0.765108	0.777778
0.946547	0
0.79692	0.857143
0.726562	0.823529
0.54923	0
0.898928	0.96
0.919005	0.9529
0.77205	0.909091
0.788454	0.961039
0.816292	0.864865
0.375249	0.275862
0.935959	0.918919
0.224187	0
0.623324	0
0.946908	0.985915
0.790616	0.941176
0.755287	0.684685
0.693874	0
0.296902	0.761905
0.579041	0
0.630144	1
0.878032	0.953642
0.587162	0.333333
0.917731	0.912281
0.491243	0.666667
0.89549	0.941176
0.611335	0.5
0.583402	0.666667
0.874368	0.923077
0.44537	0.588807
0.916967	0.941176
0.723449	0.96
0.515688	0.565217
0.637305	0.666667
0.670812	0.736842
0.648366	0.545455
0.79634	0.666667
0.863256	0.923077
0.16549	0.106952
0.832293	0.772727
0.773642	0.933333
0.419531	0.8
0.844266	0.857143
0.705328	0.666667
0.916046	0.75
0.576135	0.133333
0.917049	0.666667
0.764738	0
0.323037	0.8
0.922559	0.888889
0.698272	0.878049
0.897835	0.899083
0.820382	0.166667
0.914023	1
0.696032	0.642857
0.846687	0.777778
0.791658	0.818182
0.897964	0
0.654538	0.8
0.786188	0.939394
0.819606	0
0.914539	0.930233
0.956482	0.989768
0.185101	0.731707
0.706819	0.869565
0.654289	0
0.936152	0.963563
0.796518	0.933333
0.476265	0
0.884963	0.888889
0.826555	0.842105
0.76456	0.714286
0.0244436	0.4
0.482668	0.857143
0.537693	0
0.796444	0.916667
0.487332	0
0.921539	1
0.798288	0.835443
0.70508	0.363636
0.385465	0
0.879953	0.909091
0.929807	0.888889
0.147452	0.222222
0.536537	0
0.184641	0.315789
0.612565	0.875
0.930788	0.925373
0.916158	0.93617
0.798811	0.833333
0.883181	0.900901
0.538795	0.666667
0.754078	0.666667
0.23878	0.666667
0.425199	0
0.829669	0.4
0.709504	0.730769
0.908271	0
0.819648	0.962963
0.286096	0
0.635354	0.746667
0.896958	0.902655
0.787314	0
0.917544	0.967742
0.88806	0.981818
0.683163	0.571429
0.765566	0
0.88533	0
0.519864	0.444444
0.608656	0.5
0.742827	0.533333
0.906624	0.980769
0.493574	0
0.579462	0.25
0.708825	0
0.82151	0.608696
0.695281	0.555556
0.878554	0.615385
0.420292	0.733333
0.440276	0.571429
0.92077	0
0.829137	0.909091
0.752644	0.93617
0.711316	0.666667
0.0666545	0
0.821822	0.814815
0.655511	0.461538
0.844689	0.833333
0.947518	0.75
0.701607	0.611111
0.842555	0.727273
0.559184	0.878049
0.936566	0.970874
0.933179	0.949153
0.863058	0.873563
0.544482	0.5
0.687509	0.947368
0.762247	0.933333
0.934681	1
0.88244	0
0.74262	0.933333
0.885091	0.903226
0.8261	0.8
0.80923	0.857143
0.614957	0.833333
0.824078	0.833333
0.780997	0.911392
0.574746	0
0.660911	0.333333
0.861774	0.666667
0.950034	0.955224
0.830054	0.742857
0.770615	0.615385
0.690331	0.923077
0.733209	0.888031
0.607537	0
0.858085	0
0.741053	0.65
0.738002	0.727273
0.539355	0
0.717097	0.833333
0.885524	0.864865
0.866472	0.615385
0.508397	0.689655
0.122827	0.511628
0.86346	0.8125
0.843453	0.926829
0.390997	0.666667
0.953161	0.948718
0.342491	0
0.883315	0.923077
0.772964	0
0.9368	0
0.757764	0.222222
0.132278	0.5
0.969993	1
0.73355	1
0.650053	0
0.740693	0.625
0.728025	0.666667
0.92438	0.857143
0.845657	0.428571
0.864094	0.930233
0.782212	0
0.726967	1
0.7081	0.666667
0.829577	0.285714
0.928404	0.952381
0.938129	0.941176
0.885481	0.5
0.681168	0.464455
0.792618	0.939394
0.977941	0.974026
0.528963	0.333333
0.754122	0.871429
0.892329	0
0.694653	0.4
0.633926	0.861111
0.868816	0
0.780936	0.962963
0.923438	1
0.920814	1
1	1
0.688944	0
0.74465	0.804294
0.234323	0
0.425727	0.631579
0.243867	0.333333
0.921786	0.95
0.777575	0
0.84454	0.941176
0.757455	0.842105
0.793827	0.761905
0.73106	0.75
0.557892	0.695652
0.919164	0.857143
0.889877	0.974359
0.83872	1
0.827411	0.888889
0.807883	0.625
0.767091	0.666667
0.741943	0.727273
0.92251	0.924566
0.703993	0
0.697749	0.775701
0.841013	0.888889
0.920832	0.983607
0.755884	0.909091
0.949458	0.962712
0.773841	0.925373
0.970873	0.985915
0.527352	0
0.284077	0
0.494367	0
0.498182	0
0.929285	1
0.797679	0.6
0.789802	0.75
0.414307	0
0.378032	0
0.373057	0.643678
0.713643	0.608696
0.328704	0.363636
0.907137	0.307692
0.616259	0.714286
0.854462	0.888889
0.804131	0.896552
0.756542	0.887218
0.767534	0.545455
0.82985	0.540541
0.761869	0
0.790559	0
0.926435	0
0.788352	0.894737
0.348978	0.85
0.886906	1
0.764958	0
0.604975	0.5
0.778469	0.8
0.822543	0.933333
0.613629	0.606061
0.838832	0.846154
0.791862	0
0.243423	0.383562
0.39206	0
0.539063	0.736842
0.348688	0
0.557148	0
0.707668	0.333333
0.975322	0.983694
0.917275	0.957746
0.535151	0.739726
0.815531	0.898876
0.699881	0.380952
0.767589	0.754717
0.682869	0.861538
0.361845	0.7
0.738984	0.866667
0.88438	0
0.840859	0
0.91244	0.957746
0.533814	0.631579
0.247424	0.642857
0.157891	0.333333
0.855902	0
0.692291	0.888889
0.832038	0
0.8274	0.470588
0.742522	0.857143
0.73142	0.740741
0.835262	0.903226
0.944756	0.862069
0.82866	0.8
0.856555	0.818182
0.79898	0.971429
0.826224	0.93617
0.629108	0.833333
0.950482	0.772727
0.818983	0.972973
0.857319	0.941176
0.705008	0.777778
0.825402	0.9
0.848194	0.545455
0.508206	0.571429
0.80817	0.615385
0.714785	0.787879
0.374031	0
0.859927	0.9
0.481288	0.666667
0.259823	0.928571
0.86052	0.5
0.791188	0.727273
0.677271	0.823529
0.831762	1
0.842709	0.666667
0.739031	0.666667
0.612991	0.870968
0.302963	0.5
0.888525	0.808511
0.913513	0.871795
0.720741	0
0.667778	0.923077
0.188616	0.516129
0.869784	0.866667
0.319514	0.833333
0.877143	0.894737
0.831056	0.9
0.787362	0.8
0.794769	0
0.756845	0.835821
0.866212	0
0.793588	0.870968
0.809058	0.85
0.382933	0.275862
0.678679	0.5
0.662356	0.769231
0.835245	0.9375
0.907589	0.954955
0.579709	0
0.735596	0.8
0.139531	0
0.235814	0.441176
0.735803	0.9375
0.879474	0
0.686995	0.421053
0.83926	0.666667
0.824657	0.908297
0.876488	0
0.620176	0.866667
0.78903	0.875
0.905275	0.920635
0.936266	1
0.467136	0.833333
0.878342	0.897959
0.816891	0.666667
0.880171	0.823529
0.940412	0.986207
0.843041	0
0.497304	0
0.688981	0.571429
0.900669	1
0.827707	0.807018
0.847959	0.722222
0.839596	0.9375
0.649224	0.769231
0.7318	0.647059
0.885521	0
0.81361	0.823529
0.755139	0.285714
0.862781	0.857143
0.897948	0.870968
0.820207	0
0.849346	0.896552
0.676526	0.693548
0.539918	0.363636
0.523679	0.75
0.476867	0.521739
0.634063	0.6875
0.804187	1
0.159362	0
0.716482	0.142857
0.847035	1
0.720373	0.962963
0.10353	0
0.871485	0.666667
0.598205	0
0.809052	0.61674
0.555864	0.825688
0.845429	0.814815
0.577994	0
0.910735	0.953846
0.530588	0.666667
0.885006	0.941176
0.842087	0.870588
0.8983	0.913043
0.748413	0
0.937148	0.931818
0.745834	0.8
0.653379	0.545455
0.864312	1
0.693788	0.903226
0.907597	0.95
0.676299	0.846154
0.318825	0.707692
0.826439	0.695652
0.423917	0.664336
0.12534	0.571429
0.726223	0.631579
0.861559	0.909091
0.585925	0.7
0.661924	0.893617
0.921079	0.941176
0.931869	0.897959
0.593259	0.666667
0.872858	0.944444
0.72983	0.8
0.722989	0.8
0.75041	0.5
0.874286	0.923077
0.701801	0.8
0.591605	0
0.792837	1
0.733649	0.666667
0.536231	0.8
0.459792	0.666667
0.75835	0.877551
0.451507	0.714286
0.408681	0.551724
0.910545	0.863905
0.595168	0.5
0.901084	0.976744
0.800528	0.709677
0.704029	0.571429
0.926741	0.9
0.805675	0.962963
0.586141	0
0.831451	0.916667
0.794498	0.88
0.842762	1
0.56116	1
0.883672	1
0.88527	1
0.878466	0
0.775412	0
0.941829	0.980392
0.694588	0
0.869243	0.666667
0.908184	0.75
0.515219	0.695652
0.576613	0.586207
0.82099	0.909091
0.741313	0
0.66078	0
0.677768	0.571429
0.717389	0.923077
0.944645	0.954545
0.761865	0
0.925226	0.909091
0.514891	0.857143
0.875957	0.890323
0.799093	0.916667
0.656546	1
0.470295	0.285714
0.871381	0.909091
0.497305	0.363636
0.835623	0.910891
0.571736	0.696629
0.917542	0.927152
0.858484	0.818182
0.770835	0.588235
0.796879	1
0.789726	0.90566
0.880226	0
0.765431	0.529412
0.47761	0.583333
0.688996	0.711864
0.669387	0.684211
0.909541	1
0.863846	0.755396
0.855384	0.8
0.693029	0.4
0.73466	0.7
0.805122	0.846154
0.891177	0.8
0.881608	0.8
0.571832	0.833333
0.924775	0
0.895665	1
0.560975	0.666667
0.921343	0.973684
0.959542	0.8
0.63112	0
0.64293	0.6
0.146137	0.436526
0.729251	0.913043
0.676593	0.918919
0.626994	0.5
0.730534	0.583333
0.916055	1
0.939696	0.977778
0.830072	0.8
0.916721	0.923077
0.379574	0.363636
0.864102	0.952381
0.719098	0.970297
0.739758	0
0.761	0.941176
0.615996	0.564103
0.621571	0
0.860899	0.909091
0.642414	0.4
0.704234	0.885714
0.711379	0
0.84187	1
0.924632	0.911392
0.688577	0.857143
0.530738	0.52349
0.718118	0.888889
0.885978	1
0.556147	0.947368
0.307429	0.875
0.765222	0.761905
0.4302	0
0.855487	0.772727
0.744677	0.909091
0.655761	0.904762
0.752346	0
0.574462	0.333333
0.959117	0.939394
0.791516	0
0.64519	0.4
0.940989	0.884211
0.372616	0.222222
0.778341	0.866667
0.66483	0.666667
0.757678	0.666667
0.738306	0.7
0.832175	0.914729
0.929321	0.947368
0.213652	0.25
0.804044	0
0.49526	0.5
0.785606	0.897959
0.882891	0.833333
0.825244	0.8
0.698897	0.857143
0.362141	0
0.791022	0.857143
0.476869	0.555556
0.584093	0
0.695675	0.85
0.464674	0.5
0.942275	1
0.716723	0.5
0.805454	0.833333
0.864665	0.888889
0.767703	0.881517
0.749106	0
0.747208	0.496124
0.9582	0.933333
0.563562	0
0.653929	0.833333
0.827507	0.8
0.745905	0.846154
0.809118	0
0.883322	0
0.803836	0.592593
0.836761	0.75
0.487115	0
0.438263	0.434783
0.847732	1
0.816051	0
0.563236	0.4
0.31906	0.416667
0.748007	0.666667
0.713497	0
0.727977	0.615385
0.674439	1
0.624586	0.786885
0.376849	0
0.839875	0.8
0.757323	0.925926
0.700549	0.64
0.884089	0.972973
0.746647	0
0.644142	0.666667
0.752852	0.945055
0.887423	0.97561
0.884141	0.888889
0.635514	0.764706
0.92181	0
0.892441	0.941176
0.821603	0.909091
0.820454	0.95
0.832013	0.9375
0.663069	0
0.832076	0.867925
0.78074	0.75
0.674193	0
0.896191	0.857143
0.927464	1
0.831276	0.9
0.739527	0
0.652861	0.72381
0.791963	0.842105
0.943279	0.958904
0.755093	1
0.94137	0.974359
0.946174	0.333333
0.863725	0.903226
0.0142283	0.285714
0.96321	0
0.637405	0.791667
0.695541	0.88
0.600325	0.545455
0.763597	0.857143
0.111318	0.555556
0.30696	0
0.742839	0.860215
0.937163	1
0.763031	0.805195
1	1
0.570263	0.823529
0.807065	0.666667
0.886225	0.923077
0.929957	0
0.675027	0.842105
0.819104	0.857143
0.852207	0.847059
0.745818	0.714286
0.829715	0.903226
0.382487	0.461538
0.754081	0.852941
0.687193	0.56
0.140407	0.52381
0.472961	0.909091
0.597586	0.857143
0.907382	0.954545
0.887599	0.857143
0.35578	0
0.692801	0
0.858852	0.756757
0.801445	0.482759
0.818869	0.875
0.798298	0
0.218053	0.444444
0.816522	0.823529
0.724667	0.744526
0.811339	0.896552
0.906751	1
0.583659	0.631579
0.757045	0.783217
0.838751	0.833333
0.791512	0.857143
0.758927	0.322581
0.701202	0.766355
0.555564	0.75
0.913405	0.857143
0.72468	0.909091
0.956763	0.929364
0.973194	1
0.94256	0.973684
0.764761	0.976744
0.58301	0.363636
0.393631	1
0.127387	0.636364
0.831455	0.888889
0.756298	0.705882
0.940245	0.978723
0.306247	0.737589
0.27749	0
0.558269	0.526316
1	1
0.71181	0.736842
0.812608	0.833333
0.804189	0.571429
0.84403	0.910569
0.493488	0.363636
0.83146	0.865672
0.665416	0
0.6915	1
0.850742	0.962963
0.773984	0.96
0.701081	0.521739
0.50446	0
0.798223	0
0.791172	0.9
0.810501	0.909091
0.91287	0.936416
0.885724	0.931507
0.904527	0.901961
0.72863	0.8
0.521075	0.30303
0.511138	0.75
0.891909	1
0.46212	0.714286
0.556083	0.75
0.910932	0
0.843187	0.875
0.49738	0
0.812689	0.9
0.601801	0.75
0.64099	0
0.961108	0.971206
0.875201	0
0.835932	0.818182
0.957058	0.957143
0.723494	0.571429
0.561547	0.666667
0.794184	0.8
0.75781	0.571429
0.655348	0.787879
0.450536	0.8
0.684966	0.666667
0.720167	0.4
0.853595	0.818182
0.914243	0.913043
0.331499	0
0.966351	0.983213
0.886421	0.903704
0.813199	0.838095
0.705715	0.5
0.441523	0.615385
0.83651	0.846154
0.856732	0.936709
0.577441	0.4
0.72445	0.806452
0.888019	0.9
0.81768	0.758621
0.458111	0.375
0.726612	0.375
0.744058	0.4
0.941674	0.941176
0.810858	0.965517
0.632336	0
0.70261	1
0.865056	1
0.874582	0.992248
0.552848	0.153846
0.818868	1
0.190512	0.821053
0.793355	0.952381
0.884342	0.983607
0.634239	0.913043
0.733087	0.888889
0.517083	0.285714
0.516831	0.784314
0.893065	0.9375
0.349591	0.586207
0.56086	0.4
0.626095	0
0.895155	0.918919
0.507711	0.967742
0.889796	0.949309
0.92259	1
0.635655	0.444444
0.809424	0.877778
0.947264	0.974359
0.816594	0.909091
0.603118	0
0.528998	0
0.669938	0.666667
0.938399	1
0.527074	0.888889
0.763713	1
0.821944	0.892308
0.7319	0.882883
0.687403	0.333333
0.340729	0.5
0.792	0.816901
0.659291	0
0.429298	0
0.613029	0.666667
0.738482	0.6
0.716291	1
0.864642	0.943396
0.721454	0.938776
0.795459	0.814815
0.964287	0.923077
0.883744	0.857143
0.481293	0
0.598259	0.555556
0.823309	1
0.495489	0.533333
0.830051	0.810127
0.617659	0
0.835825	0.666667
0.56465	0
0.737153	0.833333
0.213738	0.230769
0.874634	0.887456
0.467898	0.782609
0.771811	0.847458
0.805961	0.742827
0.727465	0.75
0.71447	0.903226
0.585055	0.710526
0.861526	0.914286
0.840644	0.956522
0.75914	0.75
0.850144	0
0.76373	0.947368
0.415002	0.413793
0.699679	0
0.771473	0.947368
0.874275	0.866667
0.845145	0.758621
0.796098	0.820513
0.524	0.714286
0.502618	0.833333
0.805016	0.871795
0.725334	0
0.439213	0.222222
0.403525	0.516129
0.516863	0.514286
0.423541	0.755556
0.892879	1
0.877987	0.979592
0.836351	0.8
0.855289	0.954545
0.748398	1
0.813282	0.666667
0.799788	0.486486
0.845854	0.888889
0.803521	0
0.789896	0.88
0.821121	1
0.829255	0
0.628447	0.857143
0.835087	0.818182
0.87848	0.875
0.865178	0.857143
0.618998	0.75
0.0981179	0.633663
0.403412	0.4
0.818481	0.769231
0.609727	0.272727
0.771585	0.865385
0.715423	0.833333
0.809931	0.814815
0.926936	0.705882
0.967801	1
0.749247	1
0.953081	0.992
0.828928	0.907407
0.841961	0.941176
0.764413	0.315789
0.57265	0.727273
0.772207	0.8
0.935714	0.909091
1	1
0.480614	0
0.679441	0.571429
0.92297	0.914798
0.786755	0.983051
0.353416	0.5
0.38132	0
0.613137	0.727273
0.499589	0
0.576996	0.833333
0.45813	0.75
0.561151	0.238095
0.777854	0.8
0.598268	0
0.724523	0.923077
0.767333	0.909091
0.728879	0
0.632993	0.571429
0.602598	0.5
0.747799	0.782609
0.960543	1
0.87401	0.851064
0.314672	0.5
0.86875	1
0.809816	0
0.868417	0.990476
0.640006	0.944444
0.930298	1
0.250479	0.47482
0.45027	0
0.54934	0
0.76153	0.738462
0.675194	0.832
0.675882	0
0.835836	0.916667
0.709399	0.701754
0.945185	0.963665
0.61517	0.48
0.785519	0.903226
0.678735	0.697674
0.65102	0.666667
0.926249	0.874091
0.930895	0.9375
0.914748	0.896552
0.427326	0.421053
0.842749	0.842105
0.658063	0.851064
0.931586	0.93012
0.523069	0.776119
0.765165	0.791209
0.898742	0.921053
0.890992	0
0.679915	0.545455
0.947376	0.888889
0.929857	0.947368
0.751988	0.222222
0.799469	0.105263
0.849101	0
0.886441	0.810811
0.846163	0.825397
0.541447	0.933333
0.892985	0.733333
0.803989	0.83871
0.926464	1
0.689194	0.833333
0.657628	0
0.799872	0
0.928921	0.85
0.733362	0.8
0.140185	0.744681
0.830468	0.988244
0.822846	0.666667
0.763489	0
0.649532	0
0.697445	0.8
0.804842	1
0.828072	0.890566
0.767752	0.75
0.921755	1
0.754462	0
0.715068	0.814815
0.807548	0.921348
0.832051	0.4
0.474354	1
0.860006	0.976744
0.372201	0.417323
0.872495	0.823529
0.488063	0.6
0.90413	1
0.782183	0.888889
0.739976	0.692308
0.848004	0.957746
0.665537	0
0.857167	0.9
0.681226	0.666667
0.441424	0.47619
0.775306	0.666667
0.691426	0.909091
0.933244	0.857143
0.602045	0.936709
0.753467	0.909091
0.867164	1
0.729621	0.894737
0.734102	0.913043
0.9038	0.900901
0.234793	0.624851
0.765975	0.75
0.68968	0
0.683765	0
0.880024	0.733333
0.888552	0.875
0.940156	0
0.921611	0.941176
0.536975	0.869565
0.552432	0.666667
0.795695	1
0.499874	0.416667
0.807637	0
0.410873	0.0253165
0.928327	0.83871
0.529321	0.0740741
0.761326	0.8
0.728237	0.965517
0.815052	0.877193
0.880437	0.967033
0.790448	0
0.859872	0
0.850431	0.965517
0.835119	0.857143
0.820511	0.765957
0.634176	0.73913
0.618981	0.631579
0.411763	0.0769231
0.761454	1
0.50763	0
0.0296513	0.352941
0.864102	0.944444
0.447347	0.628571
0.733629	0.823529
0.119636	0.444444
0.446029	0.742857
0.779575	0.875
0.717592	1
0.478844	0
0.384438	0.75
0.773846	0.853933
0.545991	0.774194
0.771802	0.8
0.819774	0.909091
0.763393	0.714286
0.530222	0.363636
0.616386	0.827586
0.439044	0.444444
0.6052	0.488889
0.915981	0.952381
0.346852	0.857143
0.628588	0.363636
0.130251	0
0.779832	0.952381
0.513452	0.769231
0.886872	0.891566
0.719921	0.666667
0.265257	0.48
0.60098	0.689655
0.938144	0.953846
0.451698	0.536585
0.756727	0.470588
0.938525	0.972973
0.792672	0.897959
0.606475	0.526316
0.774556	0.888889
0.384476	0.25
0.85841	0.962963
0.903218	0.952381
0.889687	0.941176
0.888698	0.5
0.588109	0.181818
0.679912	0.7
0.950153	0.962963
0.840707	0.931507
0.706138	0.72
0.838527	0.875
0.807923	0.967742
0.640407	0.4
0.738745	0.75
0.708328	0
0.453307	0.210526
0.818354	0.754717
0.561288	0.669491
0.270127	0.333333
0.901583	0.923077
0.720385	0.888889
0.571831	0.625
0.545538	0.307692
0.705153	0.571429
0.85172	0
0.794945	0.923077
0.881231	0.9
0.413084	0.333333
0.529575	0.791667
0.782287	0.8
0.725504	0.734177
0.502643	0.928571
0.881359	0.901961
0.801788	1
0.693698	0.571429
0.556309	0.571429
0.662056	0.909091
0.860683	0.909091
0.912481	0.909091
0.875187	1
0.618919	0.888889
0.778749	0.956522
0.357165	0.507463
0.500873	0.727273
0.68666	0
0.41458	0.888889
0.576864	0.625
0.74895	0.823529
0.775898	0.790698
0.819523	0.875
0.867547	0.647059
0.88897	0.864865
0.589247	0.8
0.762366	0.869565
0.510012	0.625
0.928548	0.901068
0.664644	0.912281
0.955885	1
0.907907	0.785714
0.739852	0
0.636584	0.682927
0.213804	0.52381
0.795332	0.941176
0.355546	0
0.552642	0.693878
0.878395	1
0.807869	0.826087
0.8019	0.941176
0.345358	0.5
0.727222	1
0.692573	0.9
0.970494	0.923077
0.412966	0.25
0.590935	0
0.295086	0.555556
0.842406	0.857143
0.785437	0.307692
0.382413	1
0.558079	0.75
0.668418	0.571429
0.863568	0.615385
0.806283	0.746988
0.742687	0.888889
0.7809	0.307692
0.708896	0.764706
0.946051	0.875
0.725163	0.181818
0.908463	0.954955
0.926279	0.981595
0.929559	0
0.833523	1
0.862407	0.941176
0.868774	0.727273
0.706463	0.947368
0.878453	0.8
0.910793	0
0.827213	0.978723
0.726008	0.666667
0.887242	0
0.823242	0.833333
0.773751	0.72381
0.818896	0.956522
0.708964	0.862069
0.845993	0.939394
0.546383	0.808511
0.953124	0.988095
0.44148	0
0.66679	0.947368
0.871759	0.75
0.944502	0.5
0.671193	0
0.218464	0.285714
0.894265	0.95
0.729376	0.833333
0.739423	0.962963
0.879603	0.857143
0.525561	0.855172
0.892911	0.666667
0.904945	0.956811
0.505575	0.893617
0.898491	0.444444
0.383002	0.577778
0.438023	0.918605
0.844793	0
0.475311	0.769231
0.96871	0.967742
0.756743	1
0.642048	0
0.622974	0
0.226366	0.75
0.82682	0.814815
0.727892	0.761905
0.880442	0.925926
0.86822	0.888889
0.417059	0
0.608754	0.380952
0.664426	0.744186
0.770968	0.816327
0.802244	0
0.68179	0.782609
0.842717	0
0.535332	0
0.634678	0.571429
0.133289	0.0769231
0.519461	0.666667
0.939291	1
0.91585	0.93617
0.370444	0
0.733514	0.5
0.69585	0.666667
0.794419	1
0.725512	0.888889
0.76392	1
0.832021	0.8
0.699507	0.8
0.772578	0.740741
0.472827	0.4
0.48518	0.727273
0.931107	0.871795
0.799839	0.714286
0.733576	0.909091
0.542674	0.755556
0.849225	0.666667
0.785492	0.5
0.895315	0.929936
0.883271	0
0.82542	0.8
0.746825	0.814815
0.848664	0.727273
0.240633	0.695652
0.962513	1
0.72405	0
0.892096	0.917647
0.594784	0.461538
0.425857	0
0.614448	0.62069
0.674063	0.47619
0.846269	0
0.390884	0.5
0.368559	0.776119
0.799229	0.976
0.919967	0.8
0.739924	0
0.929942	0.959889
0.721358	0.923077
0.842053	0.8
1	1
0.915015	0.666667
0.682013	0.666667
0.861821	0.909091
0.839515	0.885714
0.700062	0.0740741
0.59923	0
0.569597	0
0.833815	0.785047
0.803981	0.863636
0.611823	0.761905
0.175202	0.666667
0.746644	0.2
0.494149	0.588235
0.767636	0.666667
0.778755	0.666667
0.746125	0.612903
0.479955	0.363636
0.622868	0.727273
0.52902	0
0.50122	0.235294
0.810493	0.8
0.738325	0.444444
0.76844	0.75
0.887467	0
0.825199	0.786885
0.752646	1
0.72753	0.5
0.73342	1
0.744262	0.444444
0.914354	0.97561
0.658562	0.666667
0.809537	1
0.803429	0.814815
0.881607	0
0.824838	0.666667
0.442214	0.571429
0.862134	0.890961
0.799451	0.777778
0.695264	0
0.734838	0.666667
0.880645	0.8
0.706774	0.918919
0.952414	0.972112
0.534009	0.5
0.7068	0.909091
0.796975	0.947368
0.0544505	0
0.618458	0.926174
0.820368	0.7
0.73784	0
0.794397	1
0.512354	0
0.400691	0.818182
0.300508	0.627451
0.587208	0
0.865216	0
0.925855	0.915663
0.724658	0.969697
0.723645	0.428571
0.965955	0.888889
0.829025	0.777778
0.730006	0.8
0.905935	0.978261
0.649273	0.555556
0.451714	0.4
0.606892	0.83871
0.772309	0.72
0.200994	0.844037
0.775362	0.869565
0.690868	0.75
0.485413	0.941176
0.74296	1
0.497504	0.666667
0.175604	0.333333
0.754531	0.333333
0.745627	0
0.601514	0.583333
0.407917	0.636364
1	1
0.724023	0.857143
0.883709	0.823529
0.345656	0.365385
0.358998	0
[truncated: 75,573 more rows]

## Sheet: Figure 1c
ISIc depending on distance to polyA site
819318 bp - 56877 bp	56877 bp - 33508 bp	33506 bp - 22845 bp	22843 bp - 16150 bp	16150 bp - 11534 bp	11534 bp - 8131 bp	8131 bp - 5544 bp	5544 bp - 3502 bp	3502 bp - 1824 bp	1823 bp - 10 bp
0.763965	0.784607	0.66534	0.838068	0.784956	0.865093	0.758351	0.792937	0.82051	0.860587
0.974621	0.864313	0.72297	0.884368	0.776242	0.548752	0.516491	0.747312	0.688745	0.770528
0.677654	0.847444	0.858464	0.641512	0.751821	0.922077	0.656817	0.747309	0.452149	0.583568
0.976122	0.853266	0.835868	0.486512	0.883518	0.878434	0.895782	0.725951	0.8996	0.524218
0.982083	0.836082	0.621505	0.800482	0.902202	0.571926	0.592013	0.304773	0.723468	0.850245
0.937863	0.440015	0.885806	0.762847	0.808639	0.850137	0.844147	0.959645	0.88527	0.682402
0.939358	0.752115	0.890641	0.881835	0.762398	0.582618	0.71694	0.883553	0.688844	0.970316
0.899244	0.898793	0.839563	0.879697	0.809528	0.912567	0.913196	0.808311	0.628292	0.930651
0.963172	0.827805	0.810568	0.667495	0.804305	0.767996	0.538364	0.666354	0.355344	0.879069
0.950931	0.841719	0.878886	0.886909	0.803271	0.302541	0.728152	0.9193	0.640642	0.702613
0.886123	0.707958	0.833486	0.558785	0.594745	0.168912	0.607512	0.917708	0.554891	0.35268
0.652859	0.872588	0.960959	0.828735	0.710947	0.792895	0.542188	0.644899	0.879016	0.793789
0.934255	0.766311	0.761987	0.976713	0.493613	0.769815	1	0.622937	0.607615	0.792975
0.878591	0.741072	0.945589	0.743741	0.88983	0.742317	0.884791	0.532889	0.821707	0.699653
0.946	0.599859	0.765374	0.663227	0.77951	0.659101	0.797466	0.797857	0.812144	0.69497
0.967834	0.88496	0.606777	0.598447	0.756628	0.593522	0.750592	0.784318	0.78308	0.375367
0.940917	0.573669	0.536827	0.827478	0.865133	0.940949	0.954781	0.766251	0.672466	0.86997
0.950965	0.780731	1	0.646743	0.86005	0.875446	0.917832	0.554542	0.637907	0.75175
0.948991	0.857205	0.790318	0.921196	0.853533	0.762665	0.85598	0.0891773	0.828852	0.58905
0.911604	0.72798	0.451625	0.882106	0.647954	0.735005	0.655609	0.878089	0.783622	0.859453
0.652233	0.72606	0.772845	0.701715	0.905476	0.877569	0.61461	0.77771	0.74987	0.584442
0.849857	0.727839	0.93972	0.386363	0.78723	0.763695	0.356492	0.532825	0.728705	0.575361
0.923618	0.896734	0.694264	0.838999	0.758143	0.644268	0.749396	0.765751	0.708418	0.510081
0.92393	0.313322	0.875996	0.826261	0.654615	0.81665	0.609833	0.619559	0.676638	1
0.884274	0.849025	0.526664	0.785534	0.849114	0.620901	0.577349	0.496697	0.663973	0.846625
0.928945	0.638733	0.723086	0.809611	0.768795	0.608313	0.434011	0.188473	0.636458	0.580476
0.546468	0.944722	0.606115	0.803497	0.640556	0.570197	0.88009	0.91105	0.415211	0.343024
0.522034	0.951652	0.835517	0.658672	0.908017	0.896531	0.722779	0.801068	0.322122	0.307513
0.689657	0.0689916	0.930883	0.958667	0.795994	0.965197	0.300395	0.891241	0.737311	0.838476
0.658629	0.754162	0.788735	0.741216	0.890982	0.862819	0.93246	0.772369	0.679086	0.738038
0.732177	0.937528	0.504705	0.765636	0.638529	0.733714	0.411255	0.928636	0.670226	0.658553
0.814759	0.823709	0.924485	0.847384	0.298291	0.647897	0.187724	0.855549	0.130993	0.646323
0.814277	0.807413	0.801818	0.644295	0.830873	0.483343	0.774975	0.844986	0.931858	0.86258
0.780642	0.842852	0.907379	0.547403	0.824268	0.97443	0.696025	0.725142	0.866089	0.857218
0.901763	0.506954	0.794084	0.872412	0.807583	0.973161	0.462756	0.710082	0.764773	0.743362
0.937996	0.572482	0.49816	0.727125	0.780639	0.836611	0.802934	0.689364	0.756365	0.648439
0.900155	0.844232	0.900818	0.832257	0.78296	0.600763	0.479027	0.618691	0.644846	0.335226
0.96607	0.931589	0.769344	0.579622	0.924267	0.575004	0.935792	0.563076	0.607689	0.911777
0.950402	0.866847	0.4978	0.573807	0.846662	0.906608	0.698546	0.741722	0.485061	0.867555
0.96085	0.562166	0.679601	0.681465	0.909349	0.803573	0.647077	0.823914	0.472239	0.690152
0.85946	0.904241	0.87861	0.824546	0.889881	0.721271	0.61089	0.810032	0.417981	0.33685
0.890844	0.906008	0.723188	0.75985	0.866931	0.432642	0.551266	0.657467	0.891986	0.0920489
0.914351	0.970984	0.525212	0.81722	0.828979	0.955408	0.861585	0.187723	0.884151	0.84837
0.90149	0.509883	0.733121	0.853801	0.763518	0.772604	0.775367	0.800791	0.770902	0.845726
0.953874	0.644488	0.882962	0.815977	0.760629	0.752648	0.682385	0.734859	0.740325	0.778762
0.876703	0.776676	0.624381	0.749935	0.750212	0.618892	0.406033	0.719952	0.715088	0.670916
0.839273	0.804079	0.334359	0.86121	0.420247	0.584575	0.845885	0.668704	0.688655	0.653311
0.875006	0.718473	0.499413	0.711968	0.6853	0.863303	0.826868	0.660484	0.622053	0.572397
0.82034	0.879848	0.910014	0.704744	0.806137	0.859202	0.745686	0.90025	0.465063	0.469914
0.773525	0.860181	0.832111	0.618104	0.940782	0.744183	0.6397	0.505703	0.424468	0.100033
0.89645	0.291248	0.81673	0.739845	0.917178	0.303837	0.863961	0.341	0.365017	0.853747
0.945133	0.820304	0.842431	0.723789	0.858245	0.675648	0.826487	0.93518	0.886653	0.790286
0.850524	0.869078	0.767661	0.921992	0.771652	0.607851	0.80929	0.90693	0.856033	0.78937
0.963743	0.96871	0.710706	0.837278	0.828936	0.887857	0.690533	0.752507	0.827151	0.705651
0.862647	0.889906	0.883498	0.665146	0.922225	0.76482	0.189229	0.645044	0.754698	0.93279
0.958187	0.899035	0.750277	0.469602	0.83339	0.723371	0.940287	0.512654	0.654679	0.882342
0.906819	0.879567	0.789771	0.959033	0.678832	0.640816	0.930717	0.469848	0.653099	0.589518
0.947651	0.7527	0.949764	0.556163	0.798958	0.465406	0.855996	0.381321	0.915743	0.577243
0.892256	0.732006	0.960008	0.919723	0.692251	0.881474	0.757613	0.759146	0.877947	0.573862
0.921968	0.911369	0.704163	0.683693	0.836379	0.860214	0.742528	0.730372	0.831438	0.78563
0.885905	0.870855	0.906641	0.837691	0.809179	0.927808	0.236299	0.375814	0.774572	0.744711
0.976069	0.807594	0.524394	0.777637	0.401674	0.822757	0.785067	0.29889	0.748355	0.682702
0.935604	0.943293	0.261431	0.89569	0.845348	0.699071	0.657535	0.83627	0.853217	0.856041
0.882716	0.850225	0.90024	0.830404	0.796159	0.900696	0.445992	0.747658	0.743317	0.684257
0.867045	0.941646	0.787522	0.811252	0.684548	0.449985	0.101028	0.649855	0.638104	0.592577
0.954104	0.899576	0.660994	0.528888	0.679035	0.760794	0.703186	0.610737	0.387523	0.486347
0.721314	0.793665	0.44373	0.805074	0.868122	0.719476	0.555185	0.606773	0.343244	0.135636
0.737489	0.496444	0.713397	0.821643	0.663217	0.611099	0.896039	0.573273	0.788813	0.916144
0.905998	0.953622	0.805522	0.800681	0.870729	0.59305	0.881286	0.154262	0.775481	0.575938
0.848248	0.93109	0.720961	0.812299	0.799487	0.898269	0.69458	0.843054	0.732973	0.949522
0.849689	0.784091	0.663771	0.775001	0.851276	0.604719	0.874762	0.615088	0.608963	0.850246
0.951676	0.912145	0.97356	0.90767	0.851097	0.932882	0.7745	0.608202	0.492267	0.881296
0.868185	0.763032	0.860323	0.679271	0.67242	0.788742	0.724642	0.291554	0.869827	0.797776
0.897071	0.50178	0.689015	0.842016	0.388372	0.408472	0.681484	0.802027	0.855371	0.764145
0.889659	0.521421	0.565123	0.725307	0.862603	0.973856	0.661633	0.873803	0.676985	0.74805
0.892718	0.896969	0.798808	0.971959	0.811724	0.875979	0.299259	0.815705	0.586073	0.726517
0.850712	0.895014	0.814097	0.913229	0.860977	0.760831	0.383702	0.795166	0.482554	0.697275
0.914089	0.855864	0.872532	0.980356	0.79627	0.700312	0.90997	0.538784	0.855086	0.633597
0.943911	0.744393	0.849198	0.676594	0.776916	0.614455	0.676775	0.825595	0.851194	0.608664
0.942931	0.760754	0.641591	0.647895	0.902491	0.907794	0.417254	0.50966	0.785387	0.57844
0.90359	0.910143	0.915387	0.732495	0.690588	0.766291	0.87009	0.335891	0.773052	0.499668
0.975778	0.623177	0.749893	0.787418	0.382844	0.559745	0.795864	0.826901	0.724425	0.950653
0.923195	0.98418	0.686858	0.898342	0.786548	0.866289	0.909122	0.781602	0.651065	0.773141
0.928535	0.526061	0.743586	0.490188	0.684621	0.826343	0.852232	0.731017	0.405386	0.755896
0.95876	0.825369	0.913042	0.265474	0.826286	0.602034	0.83539	0.594132	0.810902	0.707945
0.926414	0.637444	0.71887	0.900488	0.53786	0.546874	0.77498	0.739942	0.78471	0.691518
0.940904	0.850574	0.53426	0.888249	0.818504	0.906109	0.760527	0.656198	0.700995	0.621503
0.947787	0.854426	0.929016	0.833603	0.698445	0.435619	0.634667	0.874231	0.621014	0.587784
0.857584	0.512271	0.763662	0.790534	0.687768	0.816845	0.832947	0.714471	0.566255	0.500503
0.933342	0.615363	0.98114	0.804695	0.494477	0.618687	0.797029	0.699568	0.797943	0.0745877
0.875328	0.124179	0.561904	0.653567	0.858973	0.854553	0.63776	0.278435	0.700129	0.690692
0.739198	0.108592	0.909269	0.771488	0.691685	0.849745	0.539042	0.742671	0.557299	0.660419
0.955595	0.762129	0.840475	0.817409	0.842843	0.823237	0.907955	0.607079	0.541936	0.568995
0.92637	0.790319	0.658912	0.803804	0.847951	0.78649	0.85577	0.930434	0.880838	0.422714
0.95029	0.723629	0.562863	0.8965	0.835374	0.741136	0.737577	0.886138	0.859475	0.876061
0.918731	0.767543	0.883806	0.6913	0.895205	0.67872	0.727245	0.81488	0.821999	0.848528
0.78318	0.797299	0.582607	0.953164	0.555518	0.590242	0.797853	0.699327	0.748239	0.824668
0.903398	0.827778	0.546803	0.844535	0.919364	0.969952	0.672408	0.887188	0.67599	0.818897
0.979276	0.619163	0.912089	0.817476	0.864835	0.870253	0.256288	0.872188	0.673761	0.597317
0.883591	0.705857	0.88452	0.699541	0.873533	0.744028	0.791291	0.838992	0.580375	0.252204
0.925726	0.802794	0.868512	0.876871	0.668032	0.746737	0.728142	0.783191	0.893312	0.935952
0.974536	0.805556	0.784324	0.623845	0.91569	0.650167	0.496736	0.7655	0.686551	0.759566
0.862048	0.939943	0.719042	0.610921	0.858697	0.958364	0.727418	0.868771	0.743942	0.623104
0.689654	0.768416	0.947567	0.871116	0.908706	0.563742	0.638937	0.827364	0.652384	0.308346
0.838196	0.194423	0.83775	0.589327	0.689196	0.595963	0.512653	0.796098	0.734381	0.862577
0.872597	0.830648	0.784222	0.708116	0.595559	0.896369	0.499588	0.733775	0.704335	0.84212
0.924418	0.890809	0.809785	0.745975	0.355387	0.494275	0.88128	0.627416	0.66	0.69635
0.946869	0.769523	0.809418	0.569837	0.755635	0.821326	0.72609	0.615312	0.544474	0.655819
0.964321	0.488757	0.857084	0.844969	0.944301	0.739464	0.847173	0.8373	0.543493	0.891739
0.95668	0.862469	0.678122	0.84363	0.893035	0.661643	0.829273	0.730001	0.74682	0.867062
0.911778	0.768613	0.838021	0.855759	0.657128	0.628704	0.767197	0.700641	0.356652	0.762513
0.925677	0.876587	0.764756	0.900452	0.366481	0.740589	0.656913	0.659306	0.811275	0.746474
0.90409	0.766001	0.576245	0.741413	0.7086	0.634082	0.913096	0.850682	0.770942	0.679571
0.916501	0.673061	0.864617	0.806845	0.650484	0.485741	0.859351	0.773767	0.749592	0.472392
0.817858	0.708654	0.838312	0.787834	0.897781	0.751802	0.805814	0.428081	0.658505	0.976315
0.842278	0.876298	0.801511	0.673473	0.800526	0.605496	0.789592	0.682819	0.650052	0.867536
0.944731	0.828329	0.735503	0.800927	0.726993	0.880188	0.768549	0.672481	0.313592	0.851195
0.929949	0.566068	0.865489	0.792168	0.920174	0.731069	0.94367	0.784452	0.960653	0.84998
0.920296	0.500203	0.612832	0.236814	0.899349	0.325402	0.833699	0.197426	0.798275	0.835749
0.891582	0.966802	0.885348	0.666365	0.894849	0.904733	0.671436	0.86883	0.637466	0.736245
0.945085	0.944304	0.655708	0.652244	0.815155	0.876576	0.651206	0.847348	0.625469	0.712522
0.960943	0.610638	0.73284	0.838412	0.570446	0.858335	0.500559	0.650133	0.541453	0.547056
0.884836	0.730479	0.605817	0.604664	0.23434	0.884054	0.25063	0.673157	0.450007	0.525671
0.880678	0.879473	0.896671	0.755861	0.824029	0.880295	0.922064	0.590371	0.177416	0.502416
0.909489	0.849049	0.966267	0.659002	0.988129	0.719896	0.849393	0.379184	0.0088443	0.305885
0.90026	0.92884	0.544373	0.861928	0.652219	0.710335	0.774195	0.861979	0.949878	0.910194
0.915339	0.639663	0.8433	0.699551	0.747796	0.581821	0.540466	0.826196	0.811725	0.852309
0.862659	0.668562	0.695344	0.857104	0.331256	0.944109	0.561451	0.788311	0.776872	0.775653
0.834531	0.934634	0.862239	0.829547	0.263592	0.787665	0.557023	0.756662	0.706426	0.654248
0.859654	0.725284	0.800332	0.812759	0.551683	0.773488	0.526875	0.904458	0.647734	0.624748
0.936752	0.861491	0.84079	0.688838	0.412915	0.7438	0.461318	0.811301	0.590507	0.895219
0.65498	0.682515	0.886022	0.357307	0.802961	0.568074	0.704212	0.728861	0.589993	0.767688
0.904344	0.897165	0.583307	0.251723	0.709488	0.9148	0.557384	0.69541	0.931897	0.714169
0.907807	0.722146	0.864016	0.81206	0.613388	0.684776	0.500035	0.636075	0.788468	0.61642
0.950895	0.899974	0.858498	0.895657	0.815244	0.608951	0.853154	0.642907	0.639878	0.451711
0.922439	0.820944	0.850614	0.777601	0.767779	0.545666	0.787883	0.73009	0.510546	0.406951
0.92959	0.941231	0.634481	0.712193	0.691294	0.71018	0.739138	0.636749	0.383107	0.798009
0.868957	0.861282	0.924219	0.629929	0.8929	0.508637	0.566496	0.396993	0.901418	0.689801
0.943568	0.954919	0.565067	0.714972	0.843959	0.650488	0.840319	0.316076	0.727374	0.626536
0.958533	0.895019	0.840418	0.585139	0.903723	0.587647	0.763598	0.942686	0.902673	0.885581
0.957911	0.800915	0.835707	0.767832	0.885704	0.706179	0.213959	0.909291	0.841058	0.855228
0.946832	0.890143	0.799548	0.602516	0.804613	0.0574035	0.80874	0.870438	0.705845	0.830104
0.914841	0.832996	0.598143	0.852255	0.83671	0.815018	0.720328	0.839285	0.550533	0.731032
0.776583	0.881346	0.958482	0.835539	0.778797	0.873373	0.888072	0.823301	0.832129	0.727912
0.729612	0.7752	0.867415	0.771014	0.721984	0.664293	0.845384	0.297004	0.819182	0.654803
0.831609	0.816701	0.748316	0.729598	0.661258	0.610209	0.705008	0.846859	0.686747	0.647041
0.970439	0.780187	0.711548	0.962927	0.577611	0.841675	0.399078	0.822946	0.841104	0.618278
0.951363	0.493717	0.897894	0.754452	0.917738	0.818711	0.754785	0.805721	0.824319	0.61037
0.898832	0.805501	0.603257	0.826095	0.753616	0.480944	0.717206	0.793618	0.723773	0.597828
0.905328	0.817911	0.782036	0.699956	0.752373	0.472927	0.602251	0.757369	0.709848	0.49438
0.780947	0.798631	0.822247	0.406218	0.654175	0.653861	0.598144	0.905907	0.649402	0.491146
0.912579	0.915849	0.862597	0.646532	0.868936	0.631374	0.367013	0.825447	0.495056	0.831675
0.759076	0.835969	0.494615	0.881337	0.893565	0.478112	0.929143	0.812243	0.442987	0.801122
0.763496	0.648533	0.892098	0.632585	0.431237	0.931319	0.910996	0.801999	0.933452	0.755781
0.930264	0.827252	0.821733	0.807545	0.708557	0.838882	0.858948	0.657299	0.401148	0.430543
0.924438	0.911123	0.408297	0.886443	0.52896	0.673508	0.764883	0.693619	0.598157	0.768309
0.912287	0.703724	0.875744	0.867156	0.761847	0.656697	0.591691	0.466661	0.529261	0.67352
0.908245	0.90313	0.895686	0.773837	0.792996	0.846427	0.760597	0.45179	0.755231	0.661146
0.912427	0.840408	0.81168	0.405241	0.789824	0.856327	0.842585	0.937469	0.741011	0.611618
0.90634	0.675152	0.1374	0.935918	0.873594	0.769348	0.827332	0.894216	0.612706	0.494067
0.750749	0.845847	0.709887	0.500955	0.827504	0.175313	0.395601	0.845071	0.914386	0.332833
0.916626	0.781886	0.641253	0.966308	0.828681	0.860744	0.82567	0.828648	0.776748	0.809869
0.806059	0.958354	0.759638	0.959793	0.678718	0.650391	0.812811	0.656846	0.896596	0.779765
0.949236	0.720815	0.518629	0.695526	0.456546	0.601348	0.736121	0.686874	0.87713	0.765952
0.67092	0.880152	0.863932	0.687212	0.816117	0.587198	0.815288	0.659212	0.876569	0.62833
0.948591	0.86063	0.798671	0.608986	0.723505	0.0562725	0.963032	0.514571	0.728227	0.35305
0.932979	0.745445	0.825759	0.838062	0.859991	0.89999	0.753141	0.943401	0.697935	0.82396
0.798035	0.957208	0.782192	0.794017	0.854159	0.769888	0.737806	0.759788	0.678768	0.822268
0.704098	0.942293	0.709661	0.831305	0.668015	0.658474	0.724462	0.594822	0.827125	0.6265
0.887286	0.803526	0.53497	0.771232	0.636069	0.843274	0.863646	0.509145	0.815895	0.358409
0.962939	0.634223	0.630815	0.745703	0.581362	0.809662	0.806393	0.440195	0.573905	0.939968
0.917542	0.843847	0.94396	0.645913	0.83835	0.307522	0.783474	0.954213	0.496776	0.645687
0.885808	0.863657	0.831713	0.8328	0.428775	0.850748	0.773943	0.598377	0.910615	0.145807
0.943493	0.963638	0.710582	0.616527	0.144103	0.771329	0.648269	0.70969	0.880811	0.715684
0.809104	0.882743	0.704009	0.844438	0.917095	0.768488	0.86442	0.813318	0.81536	0.689688
0.853559	0.166001	0.818429	0.898859	0.764614	0.928627	0.836765	0.691645	0.505679	0.529523
0.942775	0.794633	0.873325	0.820175	0.886955	0.874023	0.772468	0.840315	0.864738	0.80941
0.817568	0.688665	0.629875	0.617409	0.758758	0.871823	0.721517	0.670899	0.749459	0.778505
0.941053	0.0281376	0.439676	0.873742	0.755981	0.720054	0.768371	0.729599	0.560303	0.68653
0.936184	0.784454	0.687596	0.770065	0.861002	0.583459	0.725818	0.848998	0.134825	0.408429
0.89868	0.951986	0.83849	0.680757	0.728584	0.369632	0.530439	0.848914	0.977462	0.853396
0.880912	0.834531	0.863732	0.742616	0.602834	0.850493	0.812479	0.336293	0.825808	0.787505
0.0952723	0.866301	0.758857	0.849166	0.426049	0.709779	0.80609	0.906266	0.760074	0.651264
0.954771	0.857885	0.733215	0.880322	0.654639	0.644964	0.359498	0.898111	0.72828	0.761355
0.93085	0.509382	0.902399	0.873546	0.616051	0.880722	0.19583	0.797402	0.591511	0.824492
0.945461	0.637573	0.645008	0.718799	0.736745	0.834306	0.795773	0.692625	0.427318	0.688073
0.868261	0.916241	0.850594	0.807969	0.501537	0.788008	0.655524	0.692408	0.134263	0.912487
0.85334	0.802607	0.876374	0.852267	0.89172	0.77598	0.853944	0.407293	0.897759	0.879904
0.893884	0.671845	0.490255	0.626209	0.874812	0.712661	0.80794	0.66122	0.619926	0.863973
0.872206	0.834792	0.906267	0.838709	0.704096	0.918674	0.906565	0.628951	0.601922	0.837899
0.214222	0.86756	0.904539	0.655609	0.694399	0.888807	0.743995	0.563454	0.912058	0.815655
0.763474	0.595239	0.900058	0.854896	0.904257	0.806558	0.709474	0.458782	0.813885	0.791069
0.740914	0.767056	0.483588	0.643647	0.903713	0.603243	0.144841	0.812956	0.465318	0.738213
0.929134	0.811675	0.951058	0.887095	0.908494	0.897707	0.687627	0.807168	0.91944	0.67482
0.711664	0.929372	0.906419	0.759681	0.528438	0.788745	0.937412	0.78879	0.838336	0.572251
0.78349	0.904224	0.147394	0.808105	0.364385	0.655289	0.934964	0.768221	0.768095	0.565167
0.847422	0.661887	0.697825	0.676159	0.987418	0.587761	0.875492	0.732939	0.765097	0.870811
0.826309	0.922765	0.793556	0.791452	0.718444	0.971495	0.333911	0.944724	0.746539	0.837849
0.908569	0.897003	0.804257	0.670749	0.705953	0.670803	0.196469	0.717707	0.741142	0.822165
0.950929	0.84727	0.898766	0.498694	0.744122	0.776562	0.928458	0.891266	0.736166	0.788977
0.689216	0.751687	0.63246	0.782277	0.649465	0.761443	0.556692	0.764896	0.584407	0.768368
0.848468	0.726168	0.443449	0.653648	0.831724	0.861791	0.366247	0.531476	0.857738	0.696061
0.936752	0.936341	0.716148	0.76513	0.764593	0.779686	0.775	0.414473	0.818982	0.664722
0.860727	0.867806	0.684069	0.74364	0.623392	0.515414	0.757492	0.911852	0.811055	0.523804
0.922311	0.663316	0.888716	0.917415	0.673122	0.805466	0.196491	0.846629	0.785816	0.227794
0.886756	0.743507	0.772458	0.838319	0.787328	0.664926	0.926773	0.740255	0.682462	0.952045
0.826658	0.792343	0.987273	0.84711	0.712714	0.907576	0.526082	0.724581	0.634589	0.888405
0.928734	0.975534	0.603556	0.748623	0.920005	0.803833	0.914563	0.53323	0.823711	0.706701
0.948558	0.803201	0.882651	0.500819	0.882266	0.725403	0.856278	0.883459	0.958083	0.541727
0.707953	0.924847	0.836983	0.867386	0.700013	0.717023	0.947491	0.84216	0.850116	0.192423
0.979996	0.787199	0.869335	0.621477	0.649938	0.686282	0.849582	0.818881	0.41865	0.0841353
0.911867	0.878595	0.810355	0.435148	0.63864	0.455042	0.8018	0.742558	0.410621	0.793024
0.956374	0.972017	0.829553	0.819002	0.633427	0.786856	0.785859	0.598158	0.878314	0.786226
0.893066	0.804664	0.864209	0.755055	0.665768	0.601963	0.734735	0.477226	0.845543	0.774494
0.94113	0.650317	0.893795	0.62796	0.905167	0.27019	0.724415	0.655385	0.839717	0.674183
0.963433	0.837856	0.470622	0.883	0.705914	0.840768	0.428102	0.578519	0.700195	0.591025
0.782334	0.903604	0.776642	0.871432	0.62417	0.273875	0.871884	0.946102	0.583061	0.927688
0.928697	0.679058	0.75174	0.831083	0.590329	0.841792	0.840792	0.771943	0.410021	0.905052
0.918412	0.929081	0.642734	0.628037	0.79285	0.6659	0.836026	0.899932	0.789001	0.828472
0.91547	0.469481	0.796909	0.857274	0.730038	0.926344	0.828006	0.777386	0.545865	0.714461
0.739343	0.956261	0.790089	0.957097	0.816442	0.740048	0.686806	0.743269	0.454963	0.704674
0.853621	0.647952	0.734407	0.80931	0.820851	0.703065	0.908257	0.731339	0.625423	0.625952
0.882937	0.938701	0.709737	0.764313	0.728233	0.685247	0.794644	0.70657	0.597332	0.483763
0.740872	0.628719	0.677522	0.655809	0.692672	0.685243	0.516825	0.304375	0.52254	0.897463
0.865583	0.853942	0.869308	0.956936	0.920727	0.86694	0.866657	0.518738	0.273023	0.873535
0.92665	0.753794	0.934648	0.815746	0.86469	0.595754	0.849962	0.636342	0.841015	0.8397
0.959755	0.862422	0.889983	0.726151	0.814212	0.534362	0.822869	0.615962	0.788761	0.76785
0.705566	0.947684	0.726229	0.51161	0.833669	0.907974	0.777471	0.55172	0.588467	0.727283
0.896215	0.873755	0.559363	0.896622	0.910116	0.758201	0.742202	0.816719	0.539293	0.720192
0.30941	0.7454	0.479142	0.571102	0.811294	0.697925	0.656929	0.60393	0.530511	0.52883
0.871629	0.914638	0.801048	0.844234	0.808761	0.392469	0.793077	0.890009	0.122717	0.893762
0.857574	0.742372	0.797848	0.838164	0.792172	0.75446	0.781791	0.787083	0.815579	0.84798
0.665923	0.76281	0.647137	0.740938	0.782851	0.583452	0.516624	0.825809	0.80454	0.673359
0.891096	0.782365	0.50023	0.438465	0.859888	0.834127	0.45023	0.786413	0.653323	0.637497
0.83937	0.942086	0.863239	0.892847	0.85528	0.793533	0.439164	0.700892	0.643017	0.787654
0.725619	0.711851	0.790266	0.660441	0.920689	0.738639	0.853784	0.635434	0.507686	0.718202
0.951305	0.885143	0.745395	0.415252	0.80833	0.717834	0.756872	0.413892	0.933984	0.685301
0.904359	0.333973	0.861876	0.454885	0.794372	0.651849	0.409324	0.177788	0.847208	0.682264
0.899145	0.638889	0.838162	0.827237	0.878236	0.87065	0.905628	0.857422	0.799196	0.61377
0.922991	0.91885	0.672756	0.987102	0.681022	0.774304	0.828551	0.78664	0.72578	0.260907
0.9232	0.803848	0.77811	0.90831	0.729332	0.86951	0.811455	0.728765	0.672485	0.782904
0.859278	0.807859	0.865562	0.842945	0.525132	0.670277	0.422128	0.64295	0.665337	0.74729
0.917365	0.561342	0.878574	0.899687	0.835314	0.357303	0.388214	0.61139	0.654964	0.617513
0.958143	0.472525	0.942667	0.842135	0.823499	0.744169	0.874432	0.810629	0.511294	0.598355
0.865263	0.925837	0.843595	0.955171	0.775044	0.946477	0.84111	0.745086	0.87759	0.594205
0.972253	0.892859	0.919628	0.916548	0.576543	0.885168	0.829773	0.170289	0.0294737	0.876695
0.790819	0.818316	0.8288	0.880745	0.891075	0.720112	0.775438	1	0.906856	0.815538
0.947316	0.787963	0.176071	0.879074	0.849194	0.753969	0.705588	0.837652	0.807212	0.568905
0.896626	0.836788	0.816825	0.873347	0.790079	0.710071	0.641353	0.672306	0.560154	0.81544
0.8582	0.560155	0.632455	0.809345	0.646872	0.621928	0.873023	0.665302	0.46966	0.812384
0.94728	0.557172	0.838183	0.582998	0.430719	0.46981	0.730292	0.937948	0.467015	0.770216
0.901007	0.650021	0.649702	0.758986	0.959169	0.227554	0.668487	0.889175	0.805161	0.76143
0.897978	0.771741	0.865976	0.912133	0.745733	0.837973	0.779105	0.812617	0.770151	0.714322
0.940349	0.809461	0.621183	0.716629	0.799989	0.69363	0.700934	0.812581	0.768717	0.888602
0.913213	0.840764	0.560108	0.894349	0.62146	0.82264	0.825505	0.869373	0.694453	0.716387
0.947927	0.8936	0.824863	0.767287	0.934917	0.766591	0.791144	0.629575	0.630502	0.53979
0.910402	0.909761	0.85688	0.669984	0.891871	0.713142	0.662996	0.549314	0.580202	0.409765
0.931433	0.235273	0.904352	0.80895	0.843998	0.754269	0.852994	0.465774	0.560713	0.913817
0.945248	0.64279	0.858467	0.665559	0.803744	0.71213	0.616427	0.918836	0.798925	0.848955
0.85829	0.735975	0.78077	0.50041	0.885426	0.62652	0.773394	0.833175	0.735226	0.846072
0.852972	0.603878	0.850177	0.823645	0.590397	0.853323	0.676472	0.562426	0.716329	0.841403
0.944636	0.791468	0.754561	0.720201	0.94928	0.791148	0.592253	0.162982	0.615769	0.8265
0.939065	0.895713	0.834925	0.590531	0.835941	0.730103	0.570686	0.899685	0.302155	0.697159
0.93804	0.770849	0.88393	0.967356	0.745733	0.720233	0.873482	0.696921	0.894236	0.669423
0.908054	0.880229	0.352559	0.683493	0.757539	0.720024	0.867899	0.423182	0.771696	0.658617
0.937325	0.714421	0.6784	0.884749	0.904865	0.708351	0.819061	0.923492	0.699645	0.638559
0.624183	0.841481	0.701803	0.854684	0.820269	0.684242	0.730269	0.815599	0.680813	0.857645
0.972181	0.899054	0.904612	0.9327	0.789806	0.560309	0.689313	0.713087	0.611589	0.807985
0.87326	0.388841	0.95359	0.825909	0.965185	0.509872	0.854799	0.806498	0.534729	0.797141
0.905883	0.745122	0.603778	0.634279	0.793032	0.855777	0.57022	0.633341	0.472002	0.787806
0.881801	0.749132	0.852931	0.612445	0.726748	0.6929	0.392956	0.599103	0.932371	0.600044
0.941794	0.96713	0.464991	0.694654	0.461783	0.923431	0.87491	0.590805	0.898637	0.55786
0.932053	0.91966	0.966501	0.379979	0.700852	0.561546	0.896896	0.416275	0.834179	0.705575
0.749823	0.702271	0.898309	0.678671	0.260236	0.861677	0.834743	0.851859	0.726961	0.666825
0.884413	0.772931	0.180563	0.883488	0.804642	0.851439	0.910162	0.846985	0.726508	0.50527
0.90629	0.777647	0.869884	0.957534	0.716639	0.834497	0.854614	0.764195	0.593835	0.385808
0.94798	0.798258	0.499016	0.955039	0.702487	0.804657	0.480424	0.69442	0.467538	0.897329
0.947298	0.733774	0.811028	0.76824	0.850173	0.622077	0.311225	0.65704	0.438079	0.894576
0.954014	0.857589	0.789033	0.228327	0.761147	0.751333	0.748047	0.198102	0.924537	0.792585
0.93231	0.894717	0.4974	0.950005	0.782711	0.809521	0.246374	0.708377	0.771491	0.717439
0.841504	0.825338	0.773591	0.916428	0.709987	0.858823	0.92466	0.69691	0.747453	0.659011
0.893355	0.855681	0.775916	0.893134	0.968073	0.794055	0.813251	0.684773	0.740394	0.274861
0.922013	0.732086	0.842324	0.696099	0.560838	0.743623	0.889115	0.621434	0.635714	0.182984
0.415272	0.669716	0.606365	0.867892	0.953882	0.707731	0.880566	0.39445	0.560772	0.126616
0.925308	0.41621	0.857565	0.818767	0.896518	0.790568	0.788875	0.761338	0.432613	0.831654
0.848579	0.94052	0.930343	0.748566	0.765605	0.788166	0.736446	0.287305	0.807963	0.804567
0.837618	0.85745	0.645666	0.84448	0.830185	0.248956	0.667172	0.823156	0.690867	0.713624
0.959788	0.853611	0.721193	0.691575	0.619675	0.669537	0.578271	0.812732	0.629551	0.679788
0.955666	0.84402	0.710634	0.840628	0.725397	0.877576	0.576423	0.732132	0.301678	0.488071
0.699873	0.736586	0.514443	0.712006	0.668183	0.785185	0.659057	0.617532	0.922415	0.363538
0.90498	0.894628	0.435378	0.76737	0.840338	0.816137	0.856608	0.829621	0.898798	0.745313
0.949556	0.750737	0.818344	0.726545	0.676126	0.611995	0.784403	0.774757	0.773643	0.499082
0.908009	0.570474	0.880064	0.655526	0.813575	0.532704	0.851673	0.74877	0.741493	0.929508
0.930005	0.897149	0.812665	0.329266	0.583409	0.662365	0.669931	0.706553	0.973985	0.785422
0.932588	0.842688	0.857343	0.79792	0.784172	0.864724	0.655734	0.666206	0.880616	0.775025
0.924268	0.884531	0.880166	0.906102	0.760963	0.823048	0.473525	0.620592	0.714645	0.0341492
0.887527	0.690529	0.762928	0.671961	0.961679	0.809658	0.459219	0.831882	0.898973	0.890048
0.915725	0.847913	0.868955	0.76069	0.899369	0.641962	0.205616	0.830463	0.784913	0.738472
0.94254	0.815805	0.608795	0.337247	0.692644	0.924065	0.973409	0.748297	0.484238	0.71164
0.908475	0.75442	0.397386	0.609297	0.851998	0.710736	0.766412	0.732421	0.297111	0.366277
0.924111	0.699922	0.82848	0.793691	0.849518	0.697591	0.549254	0.543964	0.905905	0.919829
0.937481	0.906779	0.600544	0.771566	0.742497	0.926116	0.527282	0.421688	0.662057	0.911349
0.882648	0.459159	0.868565	0.765434	0.865545	0.860629	0.913191	0.485173	0.654057	0.746445
0.692042	0.974538	0.526945	0.44477	0.739199	0.733602	0.847665	0.846905	0.612165	0.665248
0.915181	0.820104	0.716803	0.670184	0.815822	0.421778	0.868621	0.725132	0.611774	0.549778
0.969138	0.760722	0.51964	0.952159	0.780578	0.420706	0.865989	0.71621	0.60254	0.852317
0.940358	0.762746	0.791841	0.670101	0.865833	0.771358	0.80466	0.602641	0.315801	0.674203
0.886432	0.79392	0.598705	0.85528	0.862436	0.858113	0.695279	0.912025	0.676521	0.520717
0.982013	0.835093	0.31875	0.767965	0.744757	0.547501	0.573312	0.848594	0.0582136	0.783604
0.888667	0.592099	0.789025	0.437665	0.943044	0.851978	0.489113	0.821226	0.791038	0.627888
0.92511	0.911461	0.597858	0.525797	0.808274	0.765751	0.475218	0.819548	0.7498	0.445464
0.872314	0.947535	0.810292	0.836341	0.802816	0.739873	0.889963	0.798471	0.740079	0.140766
0.949449	0.956542	0.919149	0.834006	0.669862	0.463929	0.6947	0.790413	0.737072	0.86668
0.917181	0.948945	0.847251	0.918003	0.848905	0.718059	0.268228	0.702622	0.624138	0.725538
0.927758	0.32578	0.879936	0.762405	0.864138	0.632266	0.749205	0.617715	0.587532	0.910172
0.947518	0.628906	0.832263	0.0758071	0.849174	0.742554	0.6295	0.49894	0.38885	0.822941
0.927176	0.280284	0.836556	0.805339	0.843273	0.686471	0.818111	0.786006	0.954244	0.585901
0.84659	0.681759	0.836497	0.803126	0.56947	0.578072	0.811987	0.647654	0.918445	0.867055
0.969101	0.843465	0.435418	0.771311	0.94962	0.92337	0.794988	0.952624	0.844846	0.77318
0.964085	0.866128	0.828273	0.742283	0.607983	0.797745	0.704516	0.670946	0.786025	0.718319
0.363787	0.881495	0.902234	0.975755	0.351924	0.686531	0.586391	0.966494	0.68467	0.698174
0.851413	0.706591	0.567818	0.879007	0.687991	0.587157	0.776536	0.947309	0.444057	0.594901
0.899937	0.904012	0.900759	0.980834	0.747834	0.314676	0.907775	0.787541	0.199197	0.407768
0.947702	0.921148	0.797401	0.82407	0.746694	0.821007	0.769025	0.749662	0.79871	0.392798
0.935129	0.556042	0.861095	0.935651	0.789099	0.807722	0.619038	0.643787	0.684321	0.114229
0.941281	0.459316	0.766352	0.92657	0.758553	0.783536	0.867689	0.520184	0.827206	0.925343
0.921072	0.47113	0.9169	0.831158	0.86156	0.977482	0.838636	0.829368	0.798297	0.807927
0.944431	0.941222	0.585201	0.867584	0.80991	0.47382	0.775117	0.62531	0.892181	0.687589
0.914369	0.930915	0.829633	0.762651	0.807349	0.577415	0.76619	0.598088	0.667606	0.575909
0.922075	0.51347	0.863566	0.903877	0.689754	0.356864	0.731931	0.542866	0.610807	0.132432
0.898678	0.947037	0.825511	0.875865	0.618141	0.85449	0.49357	0.376548	0.906827	0.948842
0.838388	0.776136	0.0713321	0.828103	0.795349	0.849509	0.770392	0.740011	0.890756	0.934346
0.92549	0.810409	0.797023	0.666911	0.585064	0.789541	0.768768	0.0296187	0.776415	0.899724
0.956554	0.769815	0.768697	0.913244	0.791313	0.75917	0.34789	0.829451	0.700376	0.895967
0.967063	0.279501	0.546801	0.6915	0.724896	0.766302	0.889809	0.743189	0.689255	0.892008
0.923076	0.907571	0.546761	0.652939	0.707733	0.765064	0.874011	0.573142	0.645829	0.797532
0.935544	0.950189	0.816361	0.627266	0.805926	0.735958	0.798419	0.208845	0.531895	0.778329
0.964205	0.833748	0.740598	0.866342	0.687187	0.661988	0.696263	0.876208	0.945598	0.750148
0.953893	0.8608	0.890273	0.902288	0.620202	0.943523	0.485461	0.810775	0.819312	0.68536
0.929507	0.926444	0.830739	0.907952	0.527757	0.874389	0.381301	0.699992	0.742727	0.487235
0.349546	0.829228	0.887014	0.854778	0.960313	0.763242	0.897773	0.650037	0.483898	0.48025
0.934269	0.814315	0.782334	0.710797	0.588483	0.678366	0.843705	0.932829	0.780829	0.00703166
0.88231	0.891594	0.602426	0.778582	0.78595	0.767501	0.758737	0.894709	0.912852	0.929428
0.881485	0.699798	0.96858	0.738355	0.860412	1	0.693852	0.756544	0.776478	0.741287
0.898432	0.954612	0.745667	0.756933	0.844306	0.955213	0.882224	0.808226	0.30721	0.560952
0.915175	0.742628	0.859752	0.729768	0.836256	0.844891	0.855388	0.801759	0.918338	0.470989
0.828989	0.741618	0.833248	0.63249	0.791001	0.84006	0.815328	0.690473	0.854095	0.815145
0.966825	0.774711	0.855865	0.550314	0.504564	0.756378	0.829465	0.576686	0.783558	0.731055
0.834751	0.864755	0.79714	0.73822	0.92562	0.797538	0.819684	0.849985	0.759666	0.692923
0.719477	0.440564	0.845864	0.190582	0.728036	0.724155	0.770544	0.734638	0.670843	0.678185
0.962946	0.782816	0.504429	0.842694	0.891439	0.667149	0.474407	0.691963	0.655516	0.576115
0.958153	0.918304	0.826648	0.666711	0.870122	0.886121	0.278414	0.638319	0.503862	0.816149
0.785093	0.929537	0.735034	0.189214	0.863944	0.855518	0.813624	0.845379	0.923432	0.58477
0.950162	0.840465	0.848842	0.821209	0.804535	0.837175	0.669042	0.701509	0.856703	0.537176
0.861434	0.547295	0.826218	0.433988	0.357323	0.769583	0.85852	0.666666	0.821791	0.415852
0.922226	0.722184	0.678489	0.606117	0.916804	0.757461	0.700687	0.400959	0.728361	0.338384
0.87437	0.675915	0.797795	0.785658	0.768187	0.758347	0.113552	0.939701	0.649762	0.83026
0.923671	0.946383	0.98363	0.654587	0.388713	0.73569	0.864457	0.787365	0.643621	0.790401
0.911868	0.799158	0.830241	0.253937	0.792478	0.604886	0.723806	0.745222	0.624362	0.907601
0.798113	0.926448	0.784381	0.669509	0.833201	0.582553	0.656773	0.627829	0.432788	0.789064
0.882204	0.944538	0.860671	0.817528	0.762093	0.475201	0.635146	0.419496	0.853472	0.691083
0.915959	0.615314	0.862092	0.660237	0.75252	0.836555	0.537997	0.91577	0.814346	0.484812
0.917193	0.881513	0.751997	0.722108	0.695691	0.844107	0.758236	0.810679	0.766978	0.309977
0.964913	0.602153	0.466333	0.765872	0.703059	0.629435	0.599477	0.775595	0.735644	0.0185765
0.970216	0.819471	0.800667	0.603759	0.639307	0.867015	0.222756	0.773203	0.674565	0.839785
0.776703	0.716855	0.313305	0.798171	0.866062	0.850472	0.626223	0.511127	0.492403	0.830986
0.507664	0.663452	0.371282	0.687001	0.706519	0.894219	0.639738	0.46919	0.795987	0.692706
0.535749	0.838076	0.85456	0.921355	0.696543	0.709905	0.454729	0.456783	0.689875	0.464152
0.959096	0.87869	0.882845	0.872058	0.750586	0.442814	0.671528	0.834999	0.41309	0.373663
0.80629	0.891481	0.848954	0.813917	0.751219	0.753059	0.959691	0.679077	0.200798	0.902202
0.884591	0.804215	0.703133	0.706512	0.675738	0.585545	0.741823	0.479958	0.957206	0.685877
0.971433	0.623533	0.539484	0.778571	0.882049	0.816127	0.623263	0.688868	0.791379	0.681543
0.844556	0.899767	0.955534	0.892051	0.227436	0.592796	0.400212	0.686257	0.681496	0.657624
0.790269	0.758275	0.890464	0.863021	0.804129	0.784093	0.838692	0.361235	0.621533	0.563551
0.865781	0.637191	0.652836	0.613648	0.69919	0.802757	0.741974	0.298464	0.511899	0.415035
0.938557	0.839064	0.359469	0.907153	0.938421	0.483696	0.705862	0.938743	0.463048	0.937929
0.8737	0.54893	0.829141	0.53649	0.841679	0.938138	0.651338	0.761425	0.711931	0.846666
0.951053	0.945111	0.669091	0.733298	0.787786	0.780744	0.779802	0.665167	0.675328	0.838386
0.979416	0.849443	0.805774	0.71263	0.748887	0.748558	0.712755	0.541414	0.524809	0.781985
0.866571	0.663179	0.75929	0.685921	0.878201	0.0719189	0.784622	0.844737	0.881824	0.620949
0.861817	0.680548	0.611976	0.648441	0.554318	0.94258	0.430546	0.827229	0.880456	0.942706
0.943408	0.746799	0.943991	0.593704	0.867258	0.445497	0.852795	0.778127	0.840904	0.80376
0.663602	0.805103	0.827971	0.937367	0.949202	0.921704	0.285882	0.711609	0.800073	0.744776
0.906146	0.632104	0.738159	0.792149	0.923942	0.650008	0.209306	0.244175	0.784388	0.723592
0.433091	0.445928	0.554357	0.745098	0.736614	0.836285	0.731137	0.47216	0.745307	0.698978
0.858434	0.937546	0.367785	0.770553	0.691418	0.795082	0.694917	0.454981	0.670963	0.58599
0.902119	0.453088	0.80813	0.74827	0.59079	0.470638	0.565837	0.827787	0.47171	0.116596
0.931107	0.807266	0.764097	0.467691	0.81871	0.411079	0.856618	0.755346	0.0433728	0.896944
0.876879	0.694939	0.633683	0.459384	0.801553	0.646365	0.750758	0.695223	0.818476	0.84957
0.897091	0.77064	0.894487	0.362553	0.567377	0.475539	0.725269	0.351334	0.803123	0.736977
0.951106	0.873394	0.805768	0.617943	0.638182	0.930689	0.572505	0.350598	0.507939	0.721502
0.757324	0.909395	0.878275	0.950325	0.610923	0.838489	0.463397	0.317098	0.925167	0.691461
0.922937	0.839095	0.914499	0.712202	0.85756	0.864081	0.783342	0.833	0.856937	0.671519
0.834826	0.842925	0.844967	0.640081	0.645706	0.816332	0.722258	0.73198	0.80559	0.351365
0.940418	0.94136	0.557561	0.8717	0.929196	0.580685	0.621653	0.690301	0.771043	0.324385
0.950695	0.805333	0.934115	0.828218	0.711315	0.802665	0.952586	0.55633	0.687611	0.954428
0.938567	0.711768	0.90537	0.725461	0.880489	0.794294	0.828402	0.517882	0.523981	0.856376
0.871396	0.920952	0.702632	0.636162	0.926908	0.708609	0.777117	0.459607	0.817666	0.834298
0.877729	0.835073	0.229943	0.861593	0.917825	0.896548	0.435914	0.789666	0.648237	0.724598
0.883004	0.262455	0.94483	0.860956	0.662186	0.701251	0.861772	0.625671	0.539763	0.636344
0.762102	0.79455	0.641505	0.736802	0.903803	0.859231	0.909913	0.623127	0.792793	0.613462
0.961078	0.929666	0.64	0.827262	0.545893	0.660566	0.73604	0.940836	0.641463	0.935386
0.940086	0.736865	0.797723	0.82689	0.0954676	0.87671	0.719275	0.831797	0.614392	0.71938
0.907916	0.715739	0.912313	0.91085	0.438435	0.869613	0.694747	0.740514	0.556789	0.675986
0.897077	0.940588	0.785411	0.73508	0.843133	0.786575	0.613415	0.648025	0.088213	0.661987
0.952113	0.813941	0.595958	0.628794	0.623918	0.744637	0.885313	0.926078	0.00302917	0.625423
0.965535	0.729541	0.947215	0.849025	0.571394	0.699499	0.79462	0.887342	0.80743	0.530415
0.703707	0.70858	0.880393	0.687822	0.675924	0.913342	0.873992	0.833727	0.73509	0.29128
0.662509	0.723614	0.697587	0.837547	0.787998	0.691215	0.757845	0.71847	0.705513	0.0413499
0.94755	0.633579	0.663409	0.810508	0.78603	0.845541	0.720918	0.697675	0.698903	0.853572
0.931229	0.721358	0.795643	0.864821	0.718322	0.626332	0.854189	0.656678	0.687908	0.829832
0.331515	0.900289	0.844568	0.881307	0.847678	0.855285	0.822764	0.581523	0.678272	0.812698
0.838481	0.9654	0.743414	0.695606	0.706307	0.693892	0.720578	0.854152	0.665046	0.801044
0.930838	0.635324	0.944626	0.129787	0.730732	0.386005	0.0728826	0.811742	0.481275	0.780979
0.950367	0.853544	0.814105	0.842999	0.827597	0.709469	0.738753	0.392932	0.263064	0.762592
0.895157	0.704187	0.749302	0.810411	0.702065	0.744052	0.722863	0.952004	0.815037	0.752851
0.916555	0.689211	0.760781	0.79822	0.764865	0.708745	0.535191	0.815105	0.722756	0.728921
0.855128	0.853922	0.592719	0.709174	0.739151	0.672593	0.53825	0.609115	0.529746	0.703405
0.759463	0.577296	0.27601	0.605268	0.484586	0.60701	0.817572	0.939866	0.955944	0.206012
0.958155	0.863887	0.885547	0.896442	0.842033	0.514538	0.766276	0.846997	0.931999	0.290636
0.845009	0.601187	0.502132	0.776485	0.839554	0.398878	0.751359	0.671438	0.857956	0.947949
0.948419	0.882483	0.868522	0.731101	0.667053	0.773814	0.609262	0.840914	0.832434	0.864872
0.774546	0.456403	0.732978	0.641901	0.743984	0.701698	0.833412	0.762496	0.855678	0.823147
0.873066	0.704758	0.649351	0.797808	0.624789	0.857966	0.334749	0.502828	0.800474	0.793535
0.899348	0.712313	0.949081	0.713879	0.779729	0.729077	0.617205	0.494472	0.697059	0.699842
0.872174	0.919932	0.842174	0.846745	0.695202	0.646717	0.976742	0.826599	0.645996	0.934542
0.908874	0.793844	0.839693	0.845967	0.727804	0.602349	0.804894	0.668676	0.504472	0.903737
0.904275	0.700264	0.891846	0.803907	0.565945	0.729352	0.795305	0.532888	0.362191	0.56415
0.903807	0.849856	0.941638	0.763635	0.564205	0.511818	0.715422	0.690426	0.865237	0.793908
0.834319	0.667003	0.7682	0.731625	0.395864	0.891696	0.609104	0.68002	0.80595	0.415645
0.968337	0.781339	0.731579	0.956986	0.676459	0.525001	0.962014	0.587363	0.723462	0.901215
0.87552	0.888856	0.946341	0.767719	0.494296	0.545116	0.651459	0.485828	0.703946	0.893006
0.799484	0.816348	0.764232	0.669386	0.988004	0.798946	0.78392	0.104587	0.673656	0.889862
0.876632	0.73694	0.870556	0.115906	0.844403	0.76616	0.744217	0.93692	0.633918	0.806661
0.860252	0.414725	0.669146	0.569796	0.914512	0.749852	0.660408	0.926403	0.733898	0.734717
0.959028	0.710311	0.77625	0.864304	0.831723	0.68419	0.834505	0.881362	0.614136	0.662492
0.875716	0.870215	0.639001	0.765859	0.692577	0.769098	0.775677	0.826486	0.367332	0.423413
0.479626	0.904108	0.644584	0.640367	0.790543	0.910757	0.659435	0.796487	0.943978	1
0.879676	0.918405	0.886307	0.874505	0.878855	0.5639	0.834605	0.945569	0.749745	0.810573
0.898667	0.708915	0.150771	0.684694	0.9359	0.497571	0.717777	0.858365	0.572215	0.771281
0.937574	0.737221	0.838587	0.686939	0.600537	0.874176	0.637402	0.851091	0.913926	0.702009
0.953747	0.809894	0.695507	0.628976	0.842018	0.825545	0.625169	0.739962	0.871119	0.64481
0.897945	0.803265	0.846099	0.824093	0.809884	0.805385	0.457504	0.693596	0.814323	0.480183
0.927004	0.792915	0.873199	0.814501	0.496805	0.697292	0.949315	0.651422	0.750569	0.822918
0.0763942	0.896471	0.85106	0.86395	0.411618	0.619637	0.784615	0.88799	0.739375	0.799177
0.875819	0.909918	0.559522	0.769243	0.815175	0.616837	0.738472	0.73183	0.702036	0.745533
0.87757	0.949763	0.966684	0.79324	0.494412	0.888163	0.874823	0.682513	0.768725	0.586906
0.819236	0.488565	0.907723	0.751059	0.39803	0.868398	0.822859	0.681547	0.577701	0.528806
0.684395	0.913755	0.694792	0.396832	0.748161	0.636241	0.594855	0.467058	0.471625	0.425628
0.940634	0.351196	0.706433	0.881891	0.852481	0.771202	0.811072	0.830183	0.448079	0.279004
0.890189	0.871606	0.746906	0.722122	0.732124	0.646123	0.222236	0.752885	0.785388	0.274438
0.961205	0.794425	0.831808	0.923078	0.591946	0.912833	0.768046	0.742976	0.781254	0.67535
0.96618	0.938435	0.849422	0.60337	0.924869	0.811151	0.740319	0.641854	0.71039	0.63618
0.940354	0.701169	0.958163	0.770087	0.412559	0.751962	0.732096	0.498992	0.6912	0.80812
0.946275	0.956072	0.852635	0.174203	0.673202	0.693035	0.687731	0.593029	0.813242	0.790704
0.864133	0.346521	0.797054	0.839988	0.429302	0.53127	0.66477	0.453831	0.648795	0.728915
0.941229	0.86404	0.856434	0.650119	0.680161	0.897822	0.441833	0.909247	0.442516	0.624811
0.941671	0.677248	0.140185	0.542986	0.380987	0.794127	0.78669	0.846194	0.36519	0.533554
0.976334	0.750557	0.785395	0.503734	0.868822	0.6658	0.731363	0.79678	0.206125	0.480292
0.867205	0.786934	0.853345	0.871228	0.679316	0.581917	0.804639	0.704905	0.768869	0.929532
0.979707	0.810171	0.958861	0.864442	0.827492	0.853306	0.731804	0.742672	0.749607	0.922343
0.971729	0.818859	0.108029	0.787395	0.75087	0.739353	0.837097	0.736293	0.747449	0.910095
0.888071	0.885989	0.727965	0.722791	0.594259	0.852984	0.221851	0.70141	0.670296	0.867555
0.975101	0.654682	0.8319	0.664408	0.800539	0.764118	0.708189	0.69134	0.477989	0.724143
0.92754	0.883442	0.920246	0.582387	0.739015	0.749406	0.579492	0.446771	0.324214	0.356567
0.917475	0.796054	0.693377	0.781964	0.628642	0.743577	0.29003	0.425575	0.315548	0.845225
0.923544	0.793493	0.856586	0.657152	0.832565	0.787737	0.907749	0.908291	0.856234	0.770429
0.853081	0.855782	0.932367	0.442771	0.733321	0.886509	0.897278	0.652925	0.76221	0.748726
0.963116	0.685726	0.797961	0.852319	0.319915	0.806559	0.869854	0.843755	0.676342	0.780064
0.978032	0.815609	0.790991	0.642634	0.863884	0.758739	0.827655	0.838869	0.902453	0.160846
0.868043	0.715424	0.67381	0.638664	0.795142	0.983906	0.804534	0.830361	0.887509	0.679154
0.874498	0.920602	0.73126	0.780814	0.823487	0.592613	0.26354	0.790831	0.495786	0.538839
0.978827	0.92188	0.77189	0.663109	0.757346	0.8348	0.25894	0.77984	0.900552	0.378301
0.859869	0.828084	0.884453	0.33117	0.84844	0.516678	0.843281	0.36343	0.6745	0.652201
0.806314	0.960755	0.698352	0.820665	0.629309	0.475139	0.824468	0.084399	0.648362	0.824408
0.799881	0.779118	0.881932	0.887431	0.775451	0.914848	0.753917	0.911703	0.549787	0.774086
0.773125	0.773841	0.582657	0.869013	0.751234	0.88747	0.668167	0.682365	0.518021	0.731868
0.836915	0.737894	0.484935	0.536606	0.56677	0.733591	0.743311	0.577674	0.880171	0.714491
0.887533	0.882614	0.806526	0.195425	0.973195	0.869167	0.693885	0.573891	0.852677	0.67534
0.947531	0.702824	0.879847	0.967727	0.335973	0.838184	0.89979	0.938831	0.829919	0.375064
0.978255	0.844907	0.639794	0.720425	0.854754	0.796593	0.838907	0.598309	0.741996	0.859133
0.900301	0.938523	0.794594	0.938914	0.743804	0.674422	0.44743	0.546588	0.680136	0.842201
0.911225	0.973818	0.751473	0.734112	0.615357	0.893549	0.798218	0.771393	0.655846	0.803656
0.819651	0.899513	0.835374	0.97221	0.924652	0.796983	0.762618	0.733189	0.630581	0.793031
0.94844	0.823518	0.754775	0.690319	0.759853	0.824392	0.710822	0.727575	0.851343	0.726762
0.894363	0.791229	0.742838	0.740742	0.628215	0.811763	0.543514	0.711906	0.819672	0.698797
0.924519	0.768131	0.711503	0.646377	0.784273	0.861965	0.945671	0.453154	0.78157	0.845914
0.778592	0.786419	0.90473	0.738064	0.687666	0.931535	0.649577	0.915571	0.778645	0.818071
0.842163	0.839836	0.834943	0.0502179	0.774614	0.906534	0.924133	0.83931	0.734867	0.762266
0.858202	0.823341	0.816593	0.845031	0.765923	0.679674	0.786037	0.749576	0.569953	0.954821
0.956695	0.875215	0.915208	0.832056	0.72603	0.603245	0.761909	0.661488	0.801145	0.901917
0.894612	0.780393	0.717933	0.848924	0.696649	0.924364	0.776752	0.648951	0.767185	0.720557
0.868268	0.708386	0.888913	0.686308	0.855228	0.777874	0.829584	0.625025	0.729962	0.649207
0.944838	0.902234	0.782722	0.629744	0.761453	0.664621	0.550296	0.578515	0.698582	0.614619
0.926213	0.779973	0.729475	0.833023	0.787039	0.584596	0.452799	0.904337	0.656196	0.584931
0.945063	0.768985	0.872148	0.809567	0.657172	0.766334	0.827137	0.878537	0.885576	0.584486
0.766711	0.759448	0.836364	0.807651	0.906147	0.716774	0.806099	0.818719	0.874202	0.534041
0.961287	0.875896	0.88713	0.67603	0.877504	0.780503	0.778116	0.69942	0.843638	0.43081
0.944222	0.963943	0.792598	0.394376	0.840641	0.372486	0.711302	0.562375	0.820065	0.376485
0.901455	0.676073	0.873837	0.379799	0.933549	0.799309	0.59404	0.952762	0.6433	0.692179
0.971296	0.632607	0.778197	0.750057	0.79828	0.777615	0.828965	0.80124	0.598165	0.625875
0.877605	0.925317	0.86121	0.961622	0.66083	0.658756	0.773828	0.791429	0.483003	0.898086
0.891652	0.859808	0.845557	0.788307	0.924359	0.863036	0.76124	0.70605	0.87388	0.89421
0.72051	0.823296	0.802598	0.886723	0.811525	0.73941	0.558786	0.452573	0.747706	0.871308
0.901758	0.402517	0.760222	0.620741	0.829556	0.520731	0.549165	0.815162	0.673767	0.782521
0.861207	0.755475	0.653276	0.591544	0.735622	0.89196	0.824176	0.740897	0.673602	0.737691
0.972669	0.594614	0.881536	0.920344	0.725668	0.879758	0.670284	0.720573	0.670501	0.127971
0.839048	0.577379	0.942057	0.819476	0.432343	0.724747	0.58074	0.677066	0.348621	0.895052
0.741428	0.849614	0.882887	0.529209	0.948007	0.63772	0.786148	0.662241	0.755755	0.889938
0.862909	0.724329	0.758824	0.941337	0.749835	0.874221	0.778417	0.800336	0.652333	0.795703
0.592063	0.0218749	0.647831	0.886341	0.811812	0.783276	0.751253	0.789247	0.824295	0.268367
0.919283	0.78481	0.565357	0.866313	0.782752	0.579808	0.748957	0.74383	0.776871	0.946619
0.903332	0.935021	0.883612	0.815984	0.540066	0.961054	0.646999	0.725695	0.732094	0.894344
0.976871	0.625696	0.926235	0.321611	0.44657	0.563065	0.345962	0.902008	0.614829	0.824285
0.93561	0.757961	0.640389	0.964266	0.848161	0.388213	0.574384	0.813565	0.826731	0.182846
0.93276	0.885121	0.643339	0.868826	0.893791	0.849009	0.519055	0.809813	0.71579	0.96483
0.96932	0.77052	0.605303	0.808544	0.606067	0.785349	0.771478	0.709232	0.692688	0.852755
0.891941	0.88722	0.772338	0.83464	0.178699	0.696989	0.766417	0.899316	0.626935	0.842743
0.966547	0.685444	0.635258	0.78125	0.820496	0.748969	0.738273	0.682176	0.49691	0.823266
0.918619	0.866739	0.730394	0.788907	0.804856	0.641634	0.58784	0.590276	0.416362	0.789769
0.955371	0.795359	0.893166	0.777373	0.593829	0.693154	0.902415	0.409247	0.57435	0.712411
0.902083	0.864304	0.916286	0.790898	0.700609	0.804401	0.680341	0.828747	0.572871	0.630417
0.890502	0.952353	0.849112	0.742404	0.830332	0.661757	0.830387	0.725699	0.804214	0.475643
0.950364	0.901942	0.656313	0.838047	0.825574	0.612419	0.791946	0.354666	0.739516	0.945378
0.862078	0.844691	0.613038	0.598475	0.817135	0.563311	0.772593	0.148559	0.7161	0.836909
0.839906	0.912006	0.610526	0.859427	0.706897	0.850544	0.729063	0.844742	0.479063	0.769835
0.909472	0.675558	0.92585	0.777717	0.973714	0.645958	0.696676	0.93588	0.251281	0.440304
0.909555	0.866657	0.686083	0.769767	0.765616	0.531778	0.647908	0.823138	0.742339	0.905973
0.941104	0.707977	0.844141	0.707658	0.699081	0.767524	0.418817	0.816307	0.91253	0.88701
0.780715	0.803575	0.696375	0.930862	0.663651	0.737385	0.888792	0.741669	0.839495	0.786864
0.943791	0.803453	0.408992	0.780496	0.816857	0.913621	0.788716	0.452292	0.835887	0.707011
0.721524	0.921351	0.218968	0.432999	0.611267	0.783677	0.841481	0.312449	0.748198	0.671693
0.923583	0.869494	0.859595	0.804186	0.64442	0.747932	0.824176	0.0749225	0.650562	0.913963
0.73101	0.561142	0.694147	0.571484	0.781767	0.730201	0.768443	0.915385	0.642024	0.893429
0.902019	0.900047	0.569171	0.61815	0.740187	0.831785	0.66882	0.728535	0.781013	0.611572
0.961585	0.674859	0.849344	0.76162	0.726924	0.752428	0.481339	0.637068	0.73861	0.506794
0.937716	0.924761	0.712292	0.981437	0.976781	0.868749	0.431847	0.628561	0.728634	0.907755
0.917089	0.74009	0.876992	0.854165	0.842597	0.703774	0.32995	0.969127	0.632396	0.876587
0.907793	0.74433	0.750697	0.835215	0.631849	0.657806	0.858949	0.624595	0.465413	0.833011
0.749931	0.873242	0.781814	0.861063	0.834121	0.506326	0.823154	0.548689	0.354551	0.788697
0.865465	0.816325	0.725015	0.808694	0.698593	0.90467	0.772895	0.940766	0.223775	0.139937
0.93154	0.299885	0.764648	0.285834	0.678241	0.550065	0.570786	0.572727	0.802507	0.679866
0.965941	0.636046	0.889074	0.630219	0.927625	0.524092	0.654353	0.571201	0.71618	0.653139
0.895862	0.744994	0.940132	0.904255	0.729482	0.297352	0.629113	0.582289	0.630299	0.589925
0.815421	0.29546	0.83672	0.524261	0.168634	0.809884	0.876342	0.910068	0.597195	0.851007
0.864068	0.630453	0.651999	0.869463	0.856104	0.722926	0.708884	0.879054	0.584224	0.784345
0.95544	0.720083	0.810451	0.705556	0.878897	0.874119	0.479289	0.153229	0.30774	0.772829
0.926128	0.919192	0.660595	0.877876	0.402078	0.848197	0.760002	0.843728	0.23739	0.525837
0.890004	0.686262	0.860146	0.874062	0.938039	0.82855	0.60445	0.759913	0.908021	0.362288
0.754769	0.616142	0.679204	0.658693	0.562592	0.780456	0.925595	0.759234	0.840212	0.865221
0.897868	0.922262	0.805438	0.607746	0.692971	0.668677	0.850242	0.607599	0.648662	0.855907
0.650329	0.960928	0.788678	0.282204	0.62795	0.630579	0.730232	0.506999	0.636017	0.839414
0.931676	0.942989	0.768862	0.849388	0.576437	0.932181	0.554094	0.835099	0.568509	0.78488
0.947661	0.517879	0.717213	0.621843	0.800998	0.747637	0.17465	0.72362	0.539879	0.418676
0.825701	0.867198	0.66517	0.594286	0.720283	0.698686	0.682696	0.535837	0.433819	0.963442
0.865248	0.844042	0.807041	0.809701	0.524483	0.892281	0.659387	0.977955	0.41022	0.943603
0.88533	0.830375	0.759326	0.759683	0.386016	0.848776	0.47958	0.858055	0.820402	0.798233
0.942907	0.492092	0.762186	0.819421	0.746825	0.856649	0.477897	0.79201	0.802412	0.733391
0.884237	0.827283	0.725219	0.859597	0.509124	0.690153	0.765203	0.751313	0.787244	0.701438
0.865182	0.905813	0.828519	0.769395	0.863068	0.956743	0.665873	0.704097	0.537929	0.537689
0.747039	0.814663	0.685321	0.641036	0.815807	0.79376	0.870502	0.595842	0.741461	0.702878
0.905887	0.151029	0.883352	0.897973	0.754949	0.970167	0.789973	0.588271	0.60947	0.375444
0.932709	0.8827	0.853058	0.643918	0.879213	0.904269	0.74003	0.462681	0.917293	0.923598
0.878447	0.813022	0.492231	0.480166	0.598583	0.66966	0.668674	0.886729	0.498885	0.533205
0.877139	0.919288	0.802496	0.61277	0.701644	0.716914	0.667926	0.775741	0.94239	0.30315
0.961655	0.834307	0.756315	0.862825	0.327626	0.86356	0.373244	0.681739	0.846748	0.908762
0.930713	0.884564	0.952307	0.833284	0.803478	0.953384	0.170262	0.646928	0.783048	0.846708
0.923224	0.928302	0.729967	0.762041	0.729939	0.681377	0.618096	0.568389	0.773314	0.845376
0.968866	0.785358	0.714586	0.68019	0.641856	0.619899	0.453537	0.147591	0.771975	0.826254
0.899246	0.688793	0.785505	0.906436	0.865072	0.504962	0.904037	0.804267	0.736231	0.558363
0.911927	0.79059	0.918325	0.918828	0.756148	0.795838	0.68506	0.78822	0.739188	0.514157
0.752831	0.915904	0.656683	0.865864	0.914631	0.70125	0.633893	0.75961	0.73118	0.965249
0.840554	0.906083	0.726429	0.754644	0.424897	0.693992	0.488892	0.697354	0.667505	0.805148
0.853529	0.502788	0.439757	0.688745	0.854039	0.865887	0.697474	0.906974	0.603214	0.768384
0.95675	0.846241	0.920234	0.766056	0.929911	0.760225	0.355604	0.777852	0.595594	0.616709
0.894028	0.792318	0.574839	0.348526	0.920585	0.355894	0.881672	0.649028	0.35799	0.538412
0.86379	0.75695	0.6166	0.747052	0.913266	0.765185	0.658873	0.803768	0.820404	0.792258
0.603271	0.713104	0.884267	0.862819	0.898145	0.898382	0.609842	0.560476	0.755431	0.719548
0.884839	0.882361	0.807192	0.622555	0.470969	0.482467	0.951224	0.202266	0.687441	0.926022
0.715851	0.81084	0.770871	0.648309	0.697542	0.793334	0.55176	0.762651	0.949281	0.844087
0.94292	0.618199	0.745958	0.585608	0.826117	0.845576	0.83718	0.55995	0.930541	0.808356
0.75308	0.874839	0.664792	0.935188	0.762852	0.707567	0.618552	0.543185	0.888402	0.804435
0.200491	0.855819	0.583388	0.293116	0.718399	0.624056	0.464114	0.172922	0.861101	0.76891
0.638477	0.894392	0.796907	0.596994	0.704276	0.562896	0.935713	0.132959	0.808285	0.74156
0.981116	0.988697	0.704816	0.352283	0.670395	0.489249	0.789988	0.728551	0.80408	0.714482
0.96185	0.732447	0.743109	0.927467	0.825803	0.873204	0.779733	0.781785	0.620328	0.664647
0.822946	0.817291	0.972263	0.705942	0.698319	0.811161	0.887442	0.582806	0.612171	0.488516
0.854866	0.849252	0.927722	0.863682	0.960732	0.766637	0.759633	0.564205	0.88883	0.386206
0.720136	0.774694	0.855274	0.745805	0.768134	0.647422	0.599283	0.451711	0.886277	0.854888
0.927915	0.662357	0.49485	0.83893	0.709242	0.943939	0.510166	0.255789	0.874275	0.640604
0.938111	0.483289	0.832661	0.83135	0.938367	0.907345	0.717345	0.90008	0.700195	0.869873
0.976605	0.35644	0.838283	0.874754	0.623816	0.89729	0.953303	0.707522	0.708689	0.824893
0.910228	0.776419	0.653074	0.544891	0.492993	0.759794	0.92958	0.580981	0.639975	0.809206
0.707185	0.818273	0.947034	0.528602	0.77503	0.81104	0.548529	0.567964	0.6135	0.764529
0.811786	0.864412	0.712188	0.899136	0.68594	0.791403	0.79153	0.928149	0.868718	0.730009
0.978392	0.635503	0.407077	0.780535	0.907388	0.766994	0.639774	0.788261	0.864948	0.594234
0.68233	0.905248	0.526158	0.919156	0.871518	0.721743	0.821665	0.63262	0.834242	0.454089
0.872007	0.791439	0.919446	0.790367	0.842269	0.734982	0.782241	0.68533	0.791775	0.185709
0.916528	0.839718	0.848197	0.846947	0.776404	0.515382	0.606644	0.338927	0.784502	0.908235
0.786935	0.0149292	0.804903	0.787636	0.676871	0.785758	0.423173	0.903352	0.634969	0.822767
0.865806	0.643036	0.911065	0.756193	0.825648	0.949058	0.422544	0.623606	0.63211	0.804846
0.922896	0.794595	0.820613	0.728223	0.811443	0.822127	0.808899	0.46236	0.810842	0.703239
0.780272	0.902717	0.565396	0.940614	0.685641	0.78035	0.791598	0.729671	0.80912	0.338055
0.802937	0.78949	0.71711	0.904628	0.764673	0.814342	0.792989	0.715627	0.629248	0.842132
0.896062	0.924835	0.940011	0.554166	0.562946	0.76984	0.747186	0.623038	0.473007	0.83682
0.912965	0.360323	0.843014	0.608629	0.850866	0.255364	0.701667	0.59786	0.727955	0.806738
0.883221	0.948221	0.850994	0.592991	0.544037	0.857621	0.621983	0.914359	0.712872	0.75575
0.892075	0.766264	0.782146	0.59213	0.893665	0.802613	0.812328	0.743305	0.665561	0.323059
0.930124	0.912691	0.85892	0.705594	0.685862	0.498164	0.727148	0.928713	0.609459	0.861575
0.934398	0.919046	0.620321	0.448108	0.829293	0.89015	0.641751	0.865141	0.942729	0.835615
0.770683	0.826648	0.847929	0.736861	0.782303	0.799851	0.894637	0.853231	0.875471	0.810988
0.959443	0.972505	0.884635	0.331107	0.403048	0.840156	0.806028	0.755832	0.830968	0.511892
0.691052	0.795005	0.823022	0.869475	0.220308	0.726547	0.782154	0.707979	0.819195	0.436526
0.883224	0.940202	0.850457	0.856306	0.862343	0.639575	0.607097	0.689603	0.804214	0.832273
0.955519	0.837645	0.755036	0.722983	0.835117	0.538859	0.60302	0.675929	0.774946	0.824534
0.881431	0.888068	0.876006	0.831977	0.806737	0.9405	0.588244	0.41195	0.731935	0.318125
0.936705	0.804004	0.92849	0.657869	0.563611	0.820332	0.475481	0.875648	0.592999	0.164042
0.810925	0.845973	0.910346	0.802079	0.716595	0.782095	0.529685	0.695923	0.925829	0.844504
0.778142	0.81604	0.871559	0.725824	0.862934	0.632284	0.318947	0.679091	0.796823	0.731746
0.90506	0.900111	0.775319	0.918929	0.656668	0.564542	0.852066	0.480015	0.491164	0.631995
0.960071	0.753115	0.631576	0.900077	0.605002	0.949425	0.744012	0.422021	0.87328	0.599932
0.79559	0.710306	0.760364	0.814041	0.650633	0.889056	0.735545	0.853803	0.841264	0.847859
0.968138	0.877853	0.569599	0.891189	0.825891	0.657906	0.297863	0.710091	0.821527	0.668942
0.908967	0.855636	0.857166	0.752542	0.677798	0.496117	0.96467	0.677097	0.763932	0.655474
0.950412	0.725778	0.795983	0.643054	0.144921	0.72739	0.90313	0.627482	0.499839	0.439492
0.962727	0.68352	0.768797	0.485289	0.856465	0.847667	0.886877	0.516869	0.90543	0.431613
0.949896	0.884671	0.623231	0.784261	0.785196	0.800964	0.78475	0.605603	0.708315	0.957866
0.494427	0.865186	0.844737	0.704731	0.951002	0.772273	0.392209	0.501627	0.489025	0.875983
0.876603	0.595284	0.797779	0.95691	0.861212	0.843428	0.281928	0.91481	0.829288	0.872363
0.906624	0.825295	0.719321	0.849964	0.723436	0.798871	0.840261	0.881935	0.665498	0.665244
0.923597	0.526371	0.781299	0.894	0.714282	0.626942	0.822018	0.881361	0.613645	0.59708
0.93729	0.939007	0.632617	0.586503	0.8547	0.59928	0.799913	0.658968	0.605621	0.778942
0.908903	0.949262	0.88775	0.816356	0.720449	0.299532	0.865703	0.617775	0.592576	0.537739
0.809522	0.503007	0.73117	0.869653	0.612295	0.909625	0.855262	0.881175	0.5531	0.472778
0.928545	0.907631	0.798354	0.848091	0.921363	0.900578	0.83234	0.880151	0.551101	0.889186
0.963309	0.889121	0.569578	0.89079	0.857323	0.857552	0.690283	0.864094	0.434287	0.854179
0.904174	0.477534	0.974297	0.95101	0.935058	0.674288	0.819928	0.746835	0.7212	0.853557
0.878156	0.89275	0.838763	0.725257	0.90882	0.55409	0.584275	0.665102	0.586151	0.746531
0.790545	0.508594	0.832789	0.781393	0.863299	0.936612	0.591428	0.811712	0.917444	0.46904
0.924387	0.954096	0.615395	0.508578	0.819623	0.759969	0.532547	0.718107	0.742111	0.403185
0.795792	0.743222	0.445023	0.748571	0.709259	0.622954	0.43504	0.677831	0.653296	0.26019
0.971376	0.669094	0.841123	0.787282	0.653651	0.915078	0.960422	0.676138	0.5652	0.500108
0.919776	0.854941	0.785799	0.370579	0.830265	0.767298	0.884844	0.851231	0.855868	0.297963
0.913642	0.912169	0.875659	0.759927	0.73271	0.744691	0.600312	0.692442	0.714052	0.868748
0.753334	0.18612	0.928326	0.753779	0.631449	0.484971	0.324638	0.550166	0.678063	0.810965
0.802567	0.796906	0.755406	0.732855	0.850613	0.597176	0.925546	0.799618	0.646879	0.783796
0.638841	0.932741	0.538968	0.97821	0.818138	0.436607	0.907207	0.750584	0.371765	0.742535
0.868992	0.111346	0.902782	0.917202	0.779558	0.909082	0.711825	0.746822	0.806979	0.717797
0.851518	0.603901	0.899818	1	0.567528	0.868556	0.769429	0.736873	0.776474	0.70729
0.498294	0.699544	0.730525	0.77804	0.811707	0.860404	0.636295	0.620112	0.758868	0.570719
0.877239	0.658876	0.875994	0.581221	0.499598	0.805657	0.0856383	0.779089	0.749945	0.452823
0.564051	0.612431	0.823283	0.698075	0.908682	0.741448	0.874396	0.744338	0.673825	0.404464
0.949104	0.749704	0.919106	0.776024	0.820173	0.736097	0.852683	0.695733	0.66902	0.713813
0.873017	0.71542	0.67618	0.644742	0.551139	0.795061	0.835057	0.947408	0.470948	0.683492
0.879957	0.828733	0.781832	0.789607	0.965808	0.791988	0.751832	0.930857	0.401898	0.683447
0.819822	0.877497	0.45251	0.695197	0.631557	0.69878	0.64884	0.91671	0.806154	0.422741
0.9149	0.927706	0.919242	0.907683	0.620412	0.628024	0.600543	0.819335	0.776574	0.287946
0.948824	0.881803	0.559554	0.734776	0.849608	0.595502	0.490567	0.771971	0.600093	0.797474
0.8859	0.782746	0.937822	0.605912	0.789928	0.451525	0.250119	0.766167	0.476337	0.785231
0.80957	0.826718	0.767308	0.822925	0.678144	0.860749	0.904899	0.343951	0.145653	0.728456
0.949401	0.751084	0.695746	0.652673	0.580081	0.758776	0.687737	0.83191	0.845367	0.873425
0.573271	0.798494	0.593858	0.78556	0.553407	0.689156	0.479713	0.834122	0.788881	0.711037
0.938987	0.862333	0.384741	0.413002	0.515688	0.802458	0.933671	0.760628	0.730777	0.652987
0.961417	0.958712	0.825964	0.112843	0.952096	0.703827	0.926163	0.479511	0.640916	0.562701
0.839732	0.945564	0.912511	0.939749	0.791766	0.565107	0.799472	0.700465	0.606575	0.539233
0.912126	0.853571	0.853564	0.796588	0.75424	0.878654	0.752758	0.637496	0.53152	0.533464
0.856337	0.637741	0.907997	0.751125	0.868165	0.347376	0.250313	0.311926	0.527164	0.533086
0.912842	0.935127	0.781196	0.858237	0.800129	0.80794	0.802472	0.759975	0.930401	0.502021
0.788582	0.73084	0.695476	0.410561	0.664991	0.770161	0.80179	0.862561	0.757876	0.41195
0.954113	0.808154	0.835702	0.957378	0.798705	0.666443	0.726751	0.752097	0.842547	0.85741
0.7968	0.808006	0.946385	0.934729	0.755351	0.939954	0.916201	0.750924	0.810836	0.652268
0.85287	0.801926	0.568429	0.906464	0.740317	0.831823	0.781255	0.89043	0.93861	0.557171
0.834382	0.678366	0.819739	0.792469	0.812156	0.679011	0.668032	0.793181	0.766847	0.485893
0.93199	0.933013	0.497841	0.846781	0.811967	0.895665	0.911963	0.666196	0.75825	0.457184
0.940514	0.872702	0.919821	0.733603	0.903553	1	0.762634	0.323563	0.728832	0.414002
0.664389	0.919122	0.758531	0.848513	0.836127	0.83421	0.663319	0.865064	0.716788	0.821582
0.9116	0.831438	0.503637	0.682431	0.804027	0.941855	0.690862	0.778703	0.63247	0.622939
0.921645	0.859771	0.604873	0.491868	0.737065	0.910708	0.524746	0.468318	0.569984	0.385989
0.878235	0.675399	0.598715	0.935855	0.579553	0.896823	0.864126	0.967376	0.512496	0.758251
0.431568	0.544046	0.759398	0.778783	0.345192	0.891963	0.7906	0.867438	0.837631	0.738881
0.743385	0.505493	0.869135	0.692929	0.950021	0.591201	0.784292	0.839077	0.811471	0.8553
0.849949	0.580633	0.689061	0.903267	0.883822	0.49901	0.861159	0.661102	0.773995	0.828663
0.700134	0.716557	0.295171	0.675595	0.750705	0.764261	0.776921	0.898841	0.632148	0.697097
0.898093	0.728094	0.883308	0.690009	0.763402	0.484467	0.804381	0.704935	0.601153	0.640183
0.719329	0.847389	0.836414	0.753664	0.762997	0.919441	0.483123	0.646802	0.552666	0.808815
0.798824	0.799	0.745938	0.727282	0.537827	0.807851	0.90577	0.57996	0.772182	0.7344
0.705239	0.808809	0.868373	0.816332	0.86232	0.745916	0.867035	0.957512	0.666026	0.724011
0.862842	0.793894	0.637459	0.897662	0.683151	0.243968	0.836783	0.888213	0.595162	0.440769
0.64832	0.71069	0.871016	0.76209	0.594031	0.453165	0.772051	0.792569	0.209948	0.723455
0.776422	0.784979	0.274387	0.0113973	0.457578	0.872478	0.863654	0.434175	0.662009	0.542465
0.778591	0.809304	0.690575	0.503329	0.789488	0.834975	0.772614	0.320619	0.556818	0.439696
0.837937	0.763603	0.716478	0.847591	0.753592	0.814212	0.766929	0.877307	0.439586	0.0257207
0.809688	0.330102	0.80783	0.816335	0.899543	0.798112	0.56384	0.956749	0.434973	0.800902
0.698622	0.842524	0.801861	0.554425	0.870638	0.71225	0.872712	0.879003	0.719826	0.727715
0.876385	0.577762	0.825958	0.564994	0.820032	0.576999	0.678653	0.733039	0.505514	0.646935
0.829668	0.872523	0.452576	0.835664	0.486434	0.758541	0.561424	0.732692	0.481974	0.559904
0.824031	0.872952	0.914554	0.842104	0.618309	0.635901	0.396823	0.723628	0.456613	0.810937
0.86794	0.898525	0.541591	0.877323	0.0424649	0.55654	0.939269	0.713504	0.67325	0.797496
0.868065	0.733914	0.655009	0.255026	0.902252	0.297556	0.771826	0.702931	0.671026	0.608874
0.926328	0.637379	0.781459	0.835148	0.740122	0.855927	0.764791	0.691479	0.450551	0.451514
0.811104	0.380055	0.775991	0.875198	0.903329	0.538035	0.748329	0.684883	0.803143	0.233287
0.903359	0.844437	0.749378	0.829782	0.739703	0.977481	0.350379	0.444382	0.683982	0.714784
0.91421	0.68711	0.772336	0.886019	0.792119	0.955603	0.810682	0.244394	0.603189	0.463641
0.899749	0.895953	0.550536	0.911901	0.583222	0.57632	0.892734	0.871478	0.308185	0.434035
0.779873	0.624303	0.455736	0.722266	0.787025	0.729855	0.836171	0.822193	0.890294	0.798104
0.908126	0.708893	0.799943	0.828928	0.874433	0.953927	0.794558	0.571884	0.841742	0.797117
0.866221	0.682726	0.700307	0.942906	0.820674	0.745026	0.760808	0.591136	0.666635	0.782288
0.932575	0.0873513	0.684899	0.893881	0.749815	0.424686	0.895423	0.287253	0.65945	0.773574
0.392727	0.594036	0.671295	0.611016	0.667378	0.871829	0.879578	0.936445	0.559685	0.737898
0.949577	0.895768	0.765684	0.907048	0.626349	0.845222	0.691157	0.884614	0.555989	0.710025
0.793062	0.611647	0.864718	0.665449	0.779971	0.719962	0.667756	0.883581	0.921574	0.444133
0.919563	0.881853	0.848679	0.744148	0.686584	0.547008	0.450247	0.804146	0.802964	0.18666
0.928855	0.691545	0.889069	0.515131	0.594752	0.476063	0.439918	0.743329	0.734111	0.816643
0.728809	0.452098	0.852865	0.895052	0.502025	0.882829	0.884216	0.681157	0.715425	0.792299
0.905471	0.747073	0.743911	0.787615	0.891568	0.824575	0.836365	0.614512	0.682674	0.731096
0.801979	0.86281	0.732635	0.316589	0.858497	0.75756	0.821802	0.567428	0.529549	0.726775
0.801521	0.842575	0.691838	0.871921	0.324966	0.410517	0.777201	0.554802	0.0687543	0.338138
0.539635	0.803335	0.660539	0.727202	0.772478	0.87249	0.292205	0.522377	0.71769	0.254505
0.904665	0.759824	0.958086	0.649028	0.684105	0.84824	0.279726	0.948853	0.710931	0.239767
0.914078	0.827084	0.822628	0.746143	0.663593	0.408921	0.777421	0.532558	0.677306	0.102012
0.879389	0.663307	0.595107	0.74314	0.867309	0.82717	0.675469	0.730255	0.548508	0.906222
0.966874	0.859841	0.788297	0.837932	0.865109	0.977026	0.554276	0.267798	0.485308	0.868122
0.769006	0.897327	0.837086	0.674053	0.840077	0.890229	0.763967	0.900739	0.642978	0.778378
0.790019	0.923391	0.905903	0.631952	0.577146	0.804307	0.304884	0.80796	0.426538	0.764452
0.959378	0.884874	0.910165	0.817112	0.729136	0.724899	0.825666	0.679289	0.311533	0.757862
0.824265	0.332834	0.82576	0.639459	0.660283	0.361282	0.818898	0.840967	0.854855	0.614105
0.802695	1	0.816375	0.906596	0.407266	0.869324	0.708556	0.821473	0.717285	0.759096
0.883656	0.760953	0.798192	0.791381	0.892669	0.692636	0.67507	0.737242	0.65654	0.757607
0.749807	0.685179	0.557444	0.315571	0.884922	0.804758	0.949349	0.736159	0.314898	0.714205
0.872348	0.526157	0.84999	0.339221	0.758875	0.653226	0.862838	0.815338	0.107957	0.511005
0.861931	0.666578	0.38546	0.940774	0.682854	0.370642	0.805335	0.634604	0.107185	0.912018
0.82045	0.893784	0.777483	0.766095	0.886417	0.937423	0.675966	0.755952	0.918365	0.875782
0.936531	0.894279	0.957677	0.760609	0.701575	0.898825	0.550279	0.724399	0.800762	0.853338
0.793357	0.872812	0.826712	0.868082	0.967384	0.762891	0.626283	0.760161	0.685794	0.653991
0.921589	0.867623	0.688659	0.508462	0.711563	0.667239	0.551561	0.760161	0.64172	0.542678
0.886965	0.875935	0.829397	0.775515	0.495204	0.338925	0.625748	0.57105	0.609103	0.872939
0.804145	0.811534	0.671595	0.744458	0.480195	0.927132	0.311941	0.564379	0.340878	0.756927
0.867918	0.893226	0.832199	0.840941	0.591384	0.92033	0.851177	0.8367	0.886265	0.558449
0.900956	0.871963	0.794478	0.804986	0.786203	0.817661	0.683049	0.818118	0.816103	0.407696
0.794375	0.708225	0.803575	0.671023	0.941481	0.797605	0.943731	0.784843	0.805668	0.916701
0.808627	0.93838	0.84404	0.583009	0.715083	0.741527	0.674282	0.774523	0.785655	0.845888
0.911257	0.84371	0.844647	0.750344	0.241863	0.722195	0.673462	0.768459	0.639039	0.815152
0.861407	0.849025	0.769875	0.669264	0.883102	0.592252	0.577451	0.948513	0.550586	0.794214
0.895854	0.804842	0.701226	0.673692	0.872693	0.8877	0.491674	0.85336	0.874169	0.786491
0.79814	0.817876	0.453476	0.810345	0.72319	0.695578	0.927273	0.80237	0.850421	0.717644
0.834012	0.844321	0.907105	0.787672	0.688809	0.530321	0.729664	0.55962	0.803967	0.688285
0.877358	0.783763	0.357781	0.753764	0.524193	0.946129	0.710534	0.91059	0.792394	0.683611
0.877877	0.860488	0.822867	0.701329	0.873601	0.809896	0.372918	0.786278	0.782019	0.586114
0.854347	0.829076	0.618753	0.801225	0.90169	0.497636	0.768036	0.730352	0.688765	0.585798
0.773812	0.71975	0.916226	0.604802	0.774988	0.853424	0.754695	0.929962	0.531822	0.961871
0.933212	0.701424	0.840689	0.790288	0.795388	0.783343	0.598675	0.833817	0.320498	0.784022
0.467267	0.757389	0.908883	0.610891	0.63486	0.796746	0.889417	0.810587	0.79031	0.782937
0.538967	0.678749	0.844918	0.679524	0.0954983	0.632936	0.783741	0.774317	0.61054	0.674223
0.807993	0.919016	0.931102	0.81479	0.873936	0.885675	0.651559	0.237692	0.808122	0.64644
0.859961	0.235477	0.839183	0.846366	0.801737	0.866919	0.356052	0.932881	0.727814	0.0444153
0.775079	0.915738	0.887969	0.636774	0.746336	0.853529	0.859264	0.869401	0.725299	0.826135
0.852548	0.482168	0.784959	0.345039	0.216223	0.805205	0.716878	0.819354	0.235204	0.770118
0.815485	0.915613	0.792473	0.76085	0.631421	0.827941	0.700886	0.57602	0.651632	0.647208
0.91307	0.939177	0.826186	0.841762	0.37964	0.808088	0.848437	0.482777	0.123239	0.596013
0.942272	0.764266	0.51715	0.241749	0.645729	0.731311	0.830471	0.464583	0.371081	0.896851
0.788214	0.614051	0.646175	0.91271	0.564476	0.535837	0.794229	0.360488	0.000774654	0.790228
0.770435	0.54044	0.585685	0.790504	0.621111	0.847255	0.770098	0.254824	0.867537	0.714673
0.765253	0.821971	0.888322	0.53622	0.729538	0.608335	0.64727	0.262088	0.76087	0.6796
0.926423	0.899981	0.951289	0.7489	0.520286	0.595943	0.82211	0.777278	0.690477	0.431399
0.914484	0.843346	0.733764	0.790306	0.705306	0.562069	0.588722	0.374163	0.462384	0.28695
0.94191	0.767644	0.771667	0.613097	0.230235	0.648914	0.945477	0.737813	0.860184	0.874225
0.884406	0.694068	0.824059	0.876218	0.747478	0.754532	0.904787	0.701819	0.655521	0.823187
0.836575	0.665276	0.71467	0.661737	0.724846	0.797994	0.773589	0.659731	0.627278	0.730413
0.92728	0.645985	0.745266	0.362299	0.92771	0.891718	0.648998	0.650438	0.910482	0.70382
0.891916	0.778665	0.823258	0.936116	0.855985	0.89163	0.514013	0.525245	0.87131	0.689415
0.867577	0.562769	0.858686	0.807168	0.546407	0.719904	0.879956	0.725157	0.867257	0.673773
0.893274	0.835119	0.84788	0.743105	0.852959	0.957415	0.862234	0.541652	0.847341	0.646951
0.896042	0.760456	0.152751	0.876904	0.850922	0.717207	0.810345	0.778835	0.819952	0.630186
0.750509	0.826161	0.725661	0.758668	0.545588	0.681786	0.782983	0.712994	0.81756	0.543294
0.892109	0.827253	0.717239	0.648233	0.162007	0.62592	0.779354	0.822033	0.777531	0.872553
0.833325	0.768302	0.829879	0.514048	0.836897	0.763347	0.467954	0.77779	0.694352	0.708643
0.864308	0.830092	0.737491	0.870039	0.924111	0.658856	0.876726	0.67022	0.743622	0.501144
0.755903	0.728013	0.870283	0.741974	0.861461	0.743196	0.238251	0.468318	0.676872	0.875854
0.749069	0.752709	0.912769	0.625077	0.515092	0.597171	0.813731	0.854099	0.661467	0.833608
0.659496	0.709633	0.949171	0.730113	0.795097	0.691878	0.801209	0.819287	0.642982	0.726229
0.776496	0.762388	0.908373	0.768743	0.705611	0.591847	0.93595	0.674502	0.949898	0.535942
0.846064	0.745393	0.738426	0.556655	0.793147	0.753559	0.911658	0.931503	0.845776	0.265719
0.88466	0.198574	0.626685	0.72286	0.599187	0.644393	0.906054	0.869785	0.777236	0.725517
0.813287	0.814298	0.915423	0.355726	0.75775	0.84586	0.90389	0.745592	0.733934	0.679678
0.906146	0.906944	0.899931	0.922889	0.481643	0.770099	0.888536	0.707517	0.718941	0.658898
0.901698	0.490857	0.712031	0.673198	0.596248	0.726782	0.845994	0.689854	0.672466	0.625129
0.935479	0.769759	0.644468	0.845319	0.701753	0.679536	0.685257	0.639726	0.592537	0.614907
0.861114	0.434469	0.793497	0.76214	0.9332	0.694486	0.362956	0.539313	0.957574	0.614052
0.943779	0.411244	0.593803	0.795907	0.871694	0.656351	0.731567	0.468501	0.908782	0.505618
0.785206	0.875777	0.857296	0.730767	0.697364	0.652895	0.856188	0.225673	0.875476	0.901029
0.752568	0.871676	0.589916	0.808852	0.645973	0.526868	0.83047	0.745516	0.814025	0.884084
0.875252	0.868127	0.708486	0.554258	0.875009	0.80139	0.770724	0.612835	0.667745	0.877239
0.854293	0.825772	0.702794	0.537622	0.747274	0.676626	0.900863	0.479874	0.466413	0.717899
0.843275	0.948511	0.878932	0.453499	0.939916	0.898904	0.799926	0.824863	0.907199	0.710291
0.758134	0.850468	0.852108	0.799533	0.865977	0.280389	0.871406	0.786628	0.88163	0.465096
0.860115	0.9099	0.514434	0.792404	0.668517	0.762374	0.5772	0.694175	0.8588	0.892862
0.845944	0.856502	0.890733	0.772166	0.832123	0.704895	0.534266	0.84196	0.839661	0.825783
0.819355	0.445816	0.815916	0.767403	0.826304	0.651764	0.51619	0.778743	0.80456	0.680632
0.888712	0.921928	0.678233	0.752183	0.773131	0.647075	0.876096	0.778707	0.650581	0.720732
0.851648	0.738055	0.79716	0.880457	0.733788	0.221435	0.683742	0.702625	0.580881	0.675909
0.933976	0.829778	0.563469	0.705254	0.529414	0.790313	0.66862	0.67183	0.943949	0.454737
0.967354	0.893082	0.837131	0.82235	0.497589	0.854042	0.556216	0.650382	0.802062	0.816256
0.886826	0.938758	0.779914	0.819219	0.72583	0.828395	0.872998	0.560123	0.730623	0.727777
0.84397	0.842381	0.579737	0.699825	0.528745	0.804315	0.87194	0.817769	0.830408	0.525535
0.868966	0.834235	0.774245	0.457884	0.82407	0.575428	0.564987	0.804483	0.754942	0.896654
0.910474	0.703942	0.858037	0.887929	0.686759	0.565983	0.84661	0.87705	0.71704	0.845966
0.937671	0.577747	0.896738	0.646108	0.681423	0.526634	0.729697	0.84923	0.678848	0.769372
0.920983	0.650542	0.829605	0.887696	0.750302	0.934139	0.689184	0.812388	0.516668	0.760996
0.927969	0.907818	0.283328	0.48176	0.834442	0.848824	0.522108	0.766095	0.909654	0.723414
0.888879	0.950864	0.686547	0.857403	0.816516	0.373391	0.758426	0.821643	0.751517	0.931051
0.963747	0.781586	0.888732	0.767686	0.640378	0.323549	0.520089	0.726748	0.691328	0.875297
0.941957	0.694684	0.766731	0.878083	0.771904	0.709182	0.806322	0.894896	0.657619	0.695404
0.80568	0.833115	0.816242	0.835851	0.717938	0.48959	0.663161	0.772391	0.185118	0.674202
0.71721	0.803826	0.872359	0.730125	0.862775	0.928088	0.854659	0.680783	0.68539	0.647157
0.958792	0.795143	0.762683	0.515934	0.482231	0.808575	0.722827	0.543213	0.637696	0.600437
0.859937	0.828255	0.284226	0.740093	0.743929	0.768262	0.692673	0.706777	0.549495	0.133649
0.933086	0.793692	0.754189	0.666799	0.670935	0.750762	0.630469	0.428191	0.932633	0.965663
0.582382	0.607181	0.700594	0.51618	0.726994	0.463843	0.825555	0.901317	0.798698	0.905799
0.641817	0.564393	0.802993	0.792791	0.890138	0.33361	0.914894	0.842096	0.789765	0.734872
0.919852	0.434151	0.850281	0.754113	0.927948	1	0.666458	0.827909	0.758158	0.732561
0.78496	0.27708	0.521406	0.649578	0.914271	0.809997	0.662045	0.763708	0.37834	0.72051
0.950016	0.896306	0.766586	0.882202	0.72623	0.793276	0.845711	0.685115	0.755494	0.697935
0.866973	0.943663	0.608721	0.726825	0.609003	0.599254	0.75154	0.65184	0.741899	0.622266
0.857004	0.835583	0.925769	0.854039	0.863462	0.325807	0.745171	0.892455	0.270109	0.335161
0.890609	0.896749	0.693172	0.702407	0.264007	0.779309	0.686379	0.815136	0.797141	0.960698
0.8973	0.502634	0.70347	0.526892	0.611685	0.777999	0.679374	0.87154	0.617926	0.941313
0.920572	0.867843	0.83271	0.932524	0.781246	0.772659	0.870224	0.813529	0.535709	0.778465
0.918012	0.761643	0.508091	0.786586	0.884037	0.728519	0.962435	0.550006	0.236026	0.630673
0.677155	0.591112	0.85861	0.879274	0.880583	0.861041	0.885489	0.773022	0.865294	0.488473
0.836642	0.794829	0.840087	0.831345	0.808301	0.51811	0.834056	0.899878	0.705454	0.476923
0.811607	0.909159	0.876813	0.744857	0.663003	0.946506	0.672149	0.766977	0.570614	0.903145
0.927418	0.678285	0.793643	0.696569	0.873925	0.861908	0.636119	0.7157	0.532252	0.869514
0.83883	0.52295	0.93621	0.113483	0.527711	0.783379	0.971685	0.70638	0.507971	0.83968
0.898484	0.494082	0.802219	0.917622	0.754182	0.772888	0.776262	0.584124	0.494611	0.817521
0.911359	0.821888	0.850447	0.756196	0.682956	0.887189	0.628513	0.503025	0.442989	0.805996
0.881732	0.854694	0.729541	0.669037	0.799079	0.886349	0.620827	0.811605	0.504895	0.74833
0.95411	0.952843	0.716213	0.783262	0.745291	0.858794	0.512764	0.532973	0.333696	0.686539
0.937817	0.91242	0.432343	0.743385	0.66982	0.821729	0.457511	0.762063	0.26291	0.416469
0.740325	0.815951	0.747631	0.72162	0.827668	0.810276	0.570777	0.679099	0.232142	0.925444
0.949746	0.940917	0.609757	0.842508	0.821155	0.804981	0.810341	0.495473	0.935803	0.899898
0.917558	0.781428	0.260142	0.784056	0.72914	0.787894	0.798176	0.726167	0.934141	0.889249
0.917419	0.911989	0.804959	0.753584	0.155193	0.412269	0.756595	0.649061	0.880695	0.616842
0.891714	0.74138	0.849217	0.968897	0.807501	0.310772	0.739248	0.582349	0.855954	0.50777
0.866931	0.815202	0.880128	0.82789	0.475166	0.880267	0.653579	0.870661	0.749266	0.131444
0.838936	0.581245	0.718732	0.963853	0.88451	0.630524	0.794116	0.729489	0.713089	0.743766
0.557836	0.786941	0.626821	0.76978	0.813433	0.689801	0.463821	0.708476	0.547524	0.693154
0.880981	0.831454	0.867007	0.367685	0.624929	0.471801	0.768038	0.574813	0.270894	0.68009
0.881732	0.976752	0.785991	0.670103	0.754637	0.872993	0.653536	0.549992	0.839308	0.609922
0.915923	0.754975	0.846251	0.881802	0.886464	0.731654	0.513746	0.875453	0.794266	0.421973
0.850842	0.861356	0.581929	0.763555	0.657732	0.517481	0.906697	0.583538	0.770922	0.907684
0.975685	0.812791	0.7589	0.420358	0.507428	0.498454	0.664325	0.295883	0.712767	0.762724
0.893641	0.875975	0.756978	0.802245	0.860793	0.926539	0.662753	0.894282	0.592127	0.730239
0.799289	0.936457	0.850089	0.789023	0.687513	0.821601	0.625068	0.795806	0.279878	0.671765
0.811105	0.60903	0.866872	0.640678	0.87991	0.687574	0.406092	0.70012	0.877684	0.668909
0.965297	0.713114	0.873978	0.74648	0.811187	0.871187	0.949352	0.645338	0.876973	0.644359
0.909525	0.838286	0.718698	0.6947	0.470496	0.812981	0.771522	0.443636	0.825534	0.636447
0.926809	0.813194	0.932877	0.66334	0.574675	0.781019	0.624895	0.159232	0.816427	0.618331
0.762497	0.737035	0.874181	0.867827	0.454072	0.634637	0.747777	0.912711	0.632823	0.863509
0.888912	0.916848	0.852861	0.780653	0.839346	0.790328	0.619866	0.862154	0.34391	0.844319
0.58634	0.895791	0.788372	0.966502	0.963341	0.642797	0.483622	0.852858	0.300623	0.79061
0.555817	0.924108	0.637928	0.935182	0.780387	0.745591	0.81697	0.711918	0.885174	0.787076
0.867366	0.927114	0.587898	0.668268	0.852542	0.69118	0.711595	0.0669126	0.528723	0.471522
0.921068	0.878834	0.85605	0.882372	0.803167	0.957982	0.956025	0.953369	0.484721	0.934351
0.877328	0.830628	0.390915	0.86978	0.699528	0.715096	0.887835	0.858404	0.824623	0.911168
0.893536	0.812939	0.890123	0.6265	0.602689	0.897005	0.666272	0.838297	0.764975	0.844024
0.871889	0.877402	0.551037	0.393187	0.475114	0.877553	0.495499	0.757785	0.899736	0.814321
0.915891	0.834175	0.932609	0.707872	0.90734	0.760308	0.751162	0.702343	0.765213	0.790556
0.843059	0.875444	0.356659	0.572187	0.774062	0.692543	0.698869	0.678888	0.693442	0.726784
0.878271	0.831568	0.617792	0.752148	0.522221	0.255335	0.691504	0.815864	0.572341	0.834847
0.883882	0.88247	0.743425	0.86496	0.520931	0.843292	0.841671	0.12373	0.873213	0.770568
0.913551	0.880992	0.912564	0.6982	0.738673	0.830335	0.830383	0.921913	0.864765	0.724304
0.915698	0.73053	0.827963	0.460924	0.793288	0.739327	0.857885	0.699223	0.793368	0.580839
0.961207	0.912443	0.877572	0.836869	0.717015	0.485667	0.737191	0.593394	0.771845	0.863053
0.932538	0.83512	0.831294	0.528391	0.735414	0.98986	0.470026	0.827904	0.170699	0.842012
0.897651	0.78611	0.432388	0.552458	0.621875	0.852716	0.413234	0.704038	0.760357	0.819466
0.791798	0.743231	0.509337	0.467964	0.299343	0.555521	0.941452	0.505611	0.707365	0.735388
0.849584	0.758395	0.938205	0.879296	0.75054	0.968348	0.868248	0.869276	0.877785	0.670558
0.851428	0.849454	0.870239	0.85338	0.459673	0.269105	0.784916	0.80162	0.773148	0.841597
0.791331	0.890935	0.608356	0.780564	0.714645	0.345812	0.61504	0.779809	0.755316	0.810374
0.886317	0.90905	0.932333	0.679786	0.550506	0.843051	0.212128	0.751256	0.573611	0.669936
0.935292	0.628699	0.613391	1	0.558015	0.39159	0.731922	0.428266	0.254332	0.641104
0.894611	0.866735	0.829698	0.867692	0.891506	0.913903	0.704113	0.93578	0.701915	0.832499
0.887515	0.824736	0.87686	0.864475	0.821168	0.814115	0.795055	0.639609	0.57783	0.81924
0.895315	0.178628	0.497277	0.917639	0.69424	0.789347	0.639285	0.330152	0.0962196	0.450631
0.944138	0.936151	0.087124	0.673189	0.686545	0.433862	0.777475	0.952348	0.903165	0.896574
0.92978	0.207965	0.751681	0.610896	0.818206	0.921549	0.668191	0.850988	0.75818	0.808852
0.9462	0.795922	0.804648	0.376219	0.809481	0.833484	0.861754	0.566173	0.911938	0.807138
0.78108	0.665	0.878788	0.83827	0.707675	0.714188	0.79045	0.804961	0.880708	0.785828
0.75538	0.540718	0.698585	0.673092	0.604278	0.931794	0.688474	0.791602	0.839561	0.653876
0.761441	0.622983	0.836007	0.79872	0.737772	0.887062	0.725836	0.496873	0.79256	0.614353
0.892848	0.705125	0.796832	0.919184	0.558832	0.649235	0.902827	0.766461	0.311247	0.493159
0.902661	0.779532	0.705842	0.803022	0.742152	0.822409	0.7953	0.689188	0.288268	0.789275
0.893939	0.920651	0.806212	0.797287	0.37238	0.694724	0.932098	0.524436	0.884789	0.757728
0.769236	0.772884	0.960847	0.925978	0.52208	0.620234	0.888349	0.872688	0.799467	0.743404
0.790126	0.960385	0.666476	0.852162	0.692034	0.586049	0.845352	0.701573	0.662302	0.72099
0.932175	0.533497	0.506706	0.739019	0.654782	0.16157	0.678285	0.500802	0.62805	0.718578
0.922086	0.914759	0.873181	0.804996	0.822102	0.967069	0.584158	0.932464	0.401734	0.69095
0.957296	0.856359	0.510912	0.922941	0.750955	0.706389	0.54604	0.851818	0.475774	0.960858
0.799887	0.869422	0.471948	0.775334	0.750665	0.861883	0.0677632	0.846549	0.806835	0.860436
0.917677	0.862663	0.651024	0.804575	0.493142	0.754553	0.830259	0.70851	0.7142	0.837225
0.91034	0.822692	0.909289	0.674124	0.259526	0.729306	0.805932	0.371305	0.578289	0.776762
0.966776	0.870399	0.842337	0.235414	0.735145	0.874522	0.768721	0.875557	0.442118	0.671287
0.944552	0.88998	0.783492	0.836199	0.361136	0.0504368	0.732298	0.788832	0.924948	0.657873
0.960108	0.717453	0.566918	0.944548	0.800596	0.950424	0.472753	0.691225	0.742741	0.609174
0.943032	0.918913	0.884625	0.935897	0.499463	0.762385	0.648506	0.612925	0.626162	0.351286
0.854034	0.800701	0.86499	0.783012	0.854779	0.487498	0.920403	0.883711	0.575763	0.857701
0.919265	0.837165	0.790767	0.948591	0.916127	0.79675	0.860874	0.822014	0.527271	0.836115
0.773295	0.352988	0.752116	0.895909	0.893324	0.701534	0.718503	0.817797	1	0.80188
0.908643	0.890338	0.746564	0.83688	0.686569	0.82312	0.694996	0.765456	0.879671	0.764024
0.918251	0.867839	0.698521	0.859002	0.856439	0.664086	0.205825	0.748056	0.866511	0.567777
0.675556	0.945281	1	0.881025	0.66628	0.776305	0.832206	0.707172	0.824053	0.406636
0.71714	0.884389	0.699303	0.662374	0.631819	0.915199	0.757411	0.935084	0.736487	0.835993
0.935741	0.81542	0.865747	0.934465	0.730882	0.822566	0.708093	0.886547	0.734377	0.763037
0.934682	0.690689	0.554933	0.802038	0.693277	0.834955	0.647937	0.875135	0.461231	0.614954
0.85086	0.86455	0.779846	0.675355	0.72302	0.769259	0.870002	0.552515	0.359947	0.458969
0.785537	0.628099	0.829329	0.705373	0.630071	0.920321	0.613731	0.54416	0.883952	0.733765
0.847608	0.608492	0.824191	0.73049	0.584483	0.302998	0.571898	0.518085	0.710549	0.693761
0.909635	0.59206	0.948336	0.468404	0.285508	0.755128	0.65767	0.790179	0.603863	0.594702
0.75368	0.91146	0.588228	0.768892	0.859708	0.708381	0.560813	0.480704	0.540381	0.54852
0.852202	0.739661	0.905951	0.86082	0.785362	0.803476	0.375623	0.749223	0.527415	0.810584
0.635783	0.426144	0.830417	0.785319	0.798632	0.790935	0.669787	0.50412	0.655733	0.686207
0.866671	0.851197	0.438394	0.884908	0.740816	0.651161	0.574596	0.453478	0.585884	0.633489
0.527946	0.819468	0.924256	0.655366	0.518067	0.466017	0.454631	0.818412	0.562388	0.599343
0.962405	0.555994	0.948537	0.84163	0.51435	0.887333	0.77284	0.763343	0.245579	0.666456
0.841415	0.773577	0.408463	0.812828	0.933409	0.853696	0.740827	0.412231	0.938367	0.569184
0.764087	0.747186	0.79961	0.656021	0.6295	0.697134	0.916706	0.930702	0.877892	0.553985
0.862261	0.802809	0.603314	0.628148	0.824387	0.641777	0.865608	0.833669	0.817575	0.532707
0.901709	0.794555	0.5729	0.511948	0.664359	0.880775	0.796822	0.858193	0.796169	0.209572
0.913562	0.799056	0.934976	0.7673	0.915391	0.982001	0.589467	0.825293	0.684242	0.847186
0.86947	0.482516	0.762576	0.705665	0.590615	0.862187	0.829572	0.759118	0.394735	0.815936
0.934053	0.378153	0.910316	0.926409	0.852288	0.375766	0.816518	0.369652	0.352042	0.661891
0.890799	0.749207	0.868655	0.909662	0.731286	0.760016	0.637254	0.867768	0.856161	0.59551
0.786655	0.733329	0.814252	0.874632	0.92273	0.735705	0.597365	0.578793	0.711138	0.918454
0.876646	0.926998	0.976126	0.655516	0.633509	0.964015	0.890027	0.429513	0.673056	0.80056
0.635929	0.734604	0.834591	0.8697	0.780107	0.900257	0.622673	0.784698	0.849693	0.732576
0.737791	0.773979	0.904097	0.800535	0.767816	0.783039	0.909236	0.653355	0.81239	0.531847
0.940588	0.905145	0.739327	0.936538	0.584524	0.560368	0.658586	0.532097	0.748475	0.474941
0.940434	0.933747	0.710036	0.939119	0.808422	0.881067	0.883042	0.875858	0.658636	0.766141
0.865421	0.37485	0.914173	0.726131	0.623413	0.843334	0.780428	0.78556	0.44413	0.737845
0.952927	0.751135	0.614977	0.632488	0.760109	0.74148	0.724419	0.701326	0.120015	0.718709
0.89563	0.890971	0.811056	0.895406	0.615321	0.706131	0.712126	0.679812	0.903282	0.582576
0.896263	0.881502	0.865305	0.638799	0.818427	0.835892	0.423815	0.0245948	0.832335	0.790213
0.918481	0.844709	0.843988	0.875259	0.79801	0.757845	0.783404	0.864203	0.817689	0.731294
0.954938	0.832683	0.650556	0.787794	0.69351	0.43307	0.638605	0.179498	0.491008	0.637674
0.709183	0.788266	0.894545	0.720662	0.767519	0.827964	0.485127	0.0652946	0.743692	0.576785
0.842738	0.657822	0.931381	0.801053	0.954449	0.823974	0.458562	0.636596	0.681135	0.391359
0.758475	0.805189	0.863251	0.61095	0.862853	0.740033	0.0950818	0.623457	1	0.906899
0.748591	0.388256	0.778037	0.894817	0.790907	0.631361	0.7595	0.545832	0.839545	0.847242
0.712483	0.692087	0.911131	0.568691	0.412634	0.776558	0.896608	0.794316	0.720539	0.844886
0.8616	0.876933	0.681864	0.89755	0.634637	0.690321	0.737777	0.78145	0.708623	0.352382
0.846036	0.852401	0.598602	0.556079	0.64144	0.424208	0.711245	0.77644	0.933406	0.105968
0.775185	0.812666	0.78718	0.795273	0.913412	0.875746	0.882115	0.705109	0.76147	0.861207
0.955238	0.804951	0.640598	0.728955	0.934089	0.697338	0.4626	0.697912	0.499511	0.795969
0.90078	0.708062	0.817107	0.653875	0.912471	0.630502	0.882433	0.594311	0.880075	0.690502
0.832045	0.81913	0.747326	0.840904	0.854073	0.0543833	0.641014	0.930087	0.856943	0.633456
0.904685	0.884505	0.537339	0.85198	0.7646	0.890328	0.464791	0.669528	0.821665	0.459802
0.944102	0.185292	0.848385	0.506673	0.882793	0.765396	0.861753	0.611697	0.697787	0.427766
0.989179	0.900451	0.629	0.555846	0.820746	0.401332	0.618169	0.702785	0.659372	0.20769
0.95598	0.871851	0.70339	0.482236	0.812602	0.870017	0.542509	0.63412	0.473111	0.759653
0.828233	0.776879	0.205734	0.787626	0.745975	0.810103	0.888299	0.85667	0.934341	0.736502
0.968231	0.896566	0.891549	0.760124	0.721302	0.796029	0.867237	0.229559	0.777301	0.487439
0.97158	0.714648	0.586832	0.47323	0.783507	0.804538	0.837354	0.914942	0.545477	0.845185
0.922045	0.328066	0.128877	0.472279	0.733849	0.785175	0.833714	0.690934	0.48049	0.818808
0.768217	0.761514	0.832973	0.782282	0.762059	0.654797	0.670528	0.717914	0.972585	0.789072
0.886682	0.497841	0.754506	0.824066	0.794819	0.533006	0.705531	0.716811	0.702698	0.783423
0.855174	0.509358	0.570689	0.77957	0.535419	0.491856	0.339671	0.682121	0.649394	0.759938
0.894574	0.914768	0.337729	0.891465	0.956912	0.861727	0.946631	0.675483	0.644176	0.540432
0.874227	0.664208	0.92977	0.831487	0.854329	0.869285	0.866413	0.674913	0.560011	0.46041
0.755454	0.690144	0.908975	0.688935	0.781399	0.764816	0.794154	0.942058	0.555468	0.399519
0.82848	0.97563	0.783017	0.678096	0.749264	0.746002	0.508927	0.820023	0.524043	0.906325
0.842097	0.778187	0.873632	0.559893	0.762546	0.662537	0.883758	0.691401	0.958638	0.871611
0.877309	0.935736	0.80187	0.327843	0.362894	0.576149	0.881201	0.631951	0.921181	0.823804
0.918664	0.875904	0.901989	0.704722	0.847175	0.898401	0.761903	0.575875	0.596973	0.749066
0.895335	0.871329	0.880121	0.860746	0.511184	0.874624	0.859986	0.308981	0.829977	0.479817
0.705037	0.866609	0.730167	0.437596	0.696666	0.730851	0.71509	0.890226	0.790421	0.952036
0.739457	0.890277	0.94364	0.814739	0.594425	0.684096	0.843368	0.889275	0.634316	0.895814
0.491906	0.669414	0.858953	0.764935	0.843682	0.857636	0.695876	0.391238	0.533698	0.843724
0.889702	0.833013	0.809184	1	0.616672	0.776313	0.544825	0.347098	0.41541	0.692952
0.939121	0.833494	0.71701	0.644432	0.739338	0.873737	0.516247	0.565871	0.717111	0.676189
0.910902	0.62746	0.660505	0.911251	0.6025	0.834612	0.888313	0.350666	0.53222	0.675259
0.861814	0.650562	0.427869	0.864822	0.650096	0.607058	0.883962	0.541941	0.902584	0.622387
0.703081	0.866213	0.850886	0.834291	0.68913	0.628873	0.815643	0.478184	0.776354	0.279093
0.749564	0.898031	0.644029	0.510419	0.327779	0.620578	0.789154	0.461207	0.775682	0.64227
0.912436	0.889973	0.886904	0.646478	0.889896	0.949154	0.774789	0.954174	0.585684	0.518443
0.884237	0.985196	0.743182	0.900814	0.832028	0.887861	0.570136	0.777561	0.567165	0.88928
0.874001	0.70249	0.0868876	0.59371	0.750636	0.791765	0.657396	0.936193	0.831923	0.784814
0.968506	0.934211	0.950393	0.558075	0.388408	0.902068	0.905345	0.868166	0.829688	0.658142
0.91212	0.879896	0.902652	0.825763	0.792348	0.900124	0.897139	0.843741	0.753681	0.632209
0.811396	0.571287	0.903398	0.821841	0.698205	0.867799	0.75098	0.738905	0.734096	0.628184
0.946477	0.861924	0.689038	0.764985	0.764795	0.246912	0.60336	0.611665	0.696118	0.562542
0.827707	0.84042	0.826616	0.887658	0.723237	0.651351	0.807127	0.389792	0.96686	0.121773
0.895567	0.88093	0.499078	0.758451	0.741461	0.280141	0.786674	0.938075	0.888128	0.862179
0.886375	0.895989	0.918794	0.757011	0.740347	0.776643	0.756375	0.889176	0.844527	0.722561
0.944654	0.893343	0.884404	0.798006	0.71838	0.902104	0.769176	0.754441	0.762864	0.663463
0.489141	0.81645	0.608491	0.784002	0.687191	0.880912	0.856119	0.705201	0.72357	0.631988
0.825426	0.581105	0.534363	0.775852	0.872524	0.745174	0.829675	0.363981	0.641244	0.448237
0.910178	0.799252	0.798905	0.546066	0.737813	0.635477	0.822646	0.335747	0.577287	0.835041
0.942889	0.824192	0.725724	0.829779	0.570357	0.953629	0.371295	0.891848	0.760682	0.718296
0.860788	0.70793	0.317781	0.806333	0.546741	0.874652	0.943865	0.807184	0.646208	0.713435
0.901092	0.844577	0.748731	0.869846	0.413201	0.774055	0.790996	0.800689	0.610341	0.670529
0.877895	0.753701	0.380196	0.555275	0.938044	0.771308	0.790915	0.793988	0.540026	0.316553
0.872633	0.836588	0.779996	0.966106	0.880996	0.557651	0.773892	0.790866	0.388789	0.833899
0.954646	0.831803	0.618226	0.833195	0.781632	0.827088	0.541635	0.868345	0.7972	0.809384
0.900547	0.830951	0.860924	0.628738	0.765536	0.626947	0.803107	0.827026	0.381251	0.781241
0.987899	0.669184	0.700424	0.831575	0.715233	0.57734	0.871499	0.792888	0.866027	0.708957
0.835841	0.77477	0.970622	0.725643	0.772551	0.458761	0.843719	0.724602	0.890547	0.630087
0.801678	0.781096	0.718036	0.87752	0.573753	0.797365	0.829811	0.836131	0.734726	0.422943
0.840841	0.682664	0.917139	0.789471	0.872949	0.935526	0.808534	0.724404	0.297847	0.0789394
0.952709	0.761684	0.863259	0.908796	0.758914	0.919067	0.705087	0.655946	0.873578	0.928752
0.869688	0.770911	0.772509	0.638218	0.725226	0.900108	0.6291	0.749968	0.788983	0.904928
0.856029	0.730444	0.739953	0.875892	0.798681	0.793792	0.398403	0.666798	0.719133	0.855796
0.774394	0.847343	0.879017	0.823357	0.5942	0.903706	0.918462	0.511967	0.691233	0.834199
0.281326	0.742736	0.706673	0.772952	0.524593	0.436303	0.831581	0.609213	0.905766	0.814663
0.691735	0.889105	0.863994	0.702182	0.824838	0.869913	0.818808	0.544867	0.826246	0.80396
0.829028	0.774669	0.841059	0.700054	0.808908	0.857964	0.78121	0.523802	0.80514	0.606038
0.53126	0.872414	0.523277	0.919982	0.776575	0.784236	0.676921	0.475222	0.749013	0.878629
0.880337	0.911414	0.896434	0.709685	0.763227	0.706397	0.876573	0.617863	0.725072	0.852646
0.485994	0.445344	0.823821	0.861289	0.832662	0.915632	0.841043	0.58628	0.570243	0.831627
0.972568	0.896745	0.785821	0.88134	0.821761	0.848909	0.610534	0.365935	0.511801	0.737836
0.962811	0.707395	0.606054	0.95462	0.630839	0.778166	0.934713	0.850809	0.867808	0.502538
0.792443	0.657803	0.902487	0.92379	0.876794	0.852277	0.926311	0.847156	0.629848	0.350583
0.973319	0.765217	0.792209	0.840938	0.792525	0.703498	0.831779	0.79834	0.52845	0.341224
0.72727	0.687537	0.899939	0.911961	0.677729	0.605245	0.69182	0.884351	0.823359	1
0.964358	0.752416	0.687	0.801262	0.807276	0.642297	0.357127	0.799152	0.739245	0.891746
0.792932	0.729004	0.756425	0.449742	0.741896	0.721026	0.903567	0.779183	0.670723	0.829655
0.955019	0.931119	0.863992	0.761373	0.729665	0.569898	0.866115	0.625067	0.512046	0.751368
0.930991	0.750618	0.957469	0.801583	0.795181	0.947412	0.825978	0.624622	0.217583	0.857133
0.7983	0.897455	0.93858	0.722158	0.63409	0.79803	0.824896	0.358163	0.921561	0.836018
0.893295	0.706778	0.862233	0.720746	0.258165	0.438251	0.516044	0.862616	0.921297	0.699182
0.883835	0.892455	0.763399	0.587814	0.694024	0.798467	0.78338	0.845468	0.853386	0.301454
0.814038	0.891439	0.916605	0.896829	0.870021	0.66731	0.778576	0.829181	0.825137	0.903312
0.609456	0.494742	0.733098	0.678596	0.850486	1	0.762748	0.720732	0.823817	0.841684
0.909383	0.80214	0.806433	0.754197	0.593193	0.705587	0.653563	0.64593	0.813818	0.825522
0.711532	0.915048	0.875005	0.465114	0.551508	0.862248	0.888302	0.640836	0.791001	0.780631
0.776337	0.822802	0.673006	0.752528	0.700125	0.826331	0.858296	0.573881	0.756657	0.539611
0.592747	0.839664	0.847753	0.95151	0.589737	0.809744	0.814847	0.556739	0.683228	0.944661
0.891117	0.914141	0.736985	0.947817	0.938623	0.762689	0.572417	0.407824	0.894066	0.930128
0.710053	0.793872	0.57391	0.843287	0.740203	0.933751	0.935972	0.843788	0.865248	0.817499
0.859712	0.418828	0.883325	0.747359	0.621452	0.905675	0.903505	0.778941	0.810812	0.0207592
0.936577	0.260301	0.204771	0.975755	0.901635	0.568634	0.874404	0.576191	0.657093	0.928742
0.897598	0.899303	0.922945	0.758711	0.683769	0.470768	0.707923	0.778961	0.576985	0.87069
0.476739	0.86896	0.530611	0.534764	0.886663	0.580272	0.608528	0.710702	0.509416	0.583353
0.812323	0.718363	0.829881	0.821286	0.92684	0.81414	0.534182	0.685475	0.659647	0.778452
0.965807	0.91106	0.680789	0.716155	0.836085	0.665432	0.930209	0.554859	0.628464	0.692448
0.882952	0.386503	0.671518	0.764266	0.811069	0.42897	0.895124	0.495498	0.627012	0.646234
0.930716	0.605966	0.68434	0.844963	0.752514	0.83246	0.756367	0.8929	0.463988	0.614031
0.945695	0.823674	0.850511	0.830748	0.696851	0.752645	0.743574	0.6852	0.936199	0.597836
0.834288	0.778375	0.748174	0.878571	0.682345	0.829718	0.709214	0.643598	0.837866	0.578275
0.804752	0.705677	0.833356	0.759478	0.334604	0.814778	0.66506	0.496962	0.673371	0.488554
0.905471	0.898017	0.767495	0.889541	0.691353	0.866007	0.642323	0.941807	0.664235	0.303497
0.725752	0.86592	0.641961	0.828812	0.857704	0.841383	0.464759	0.930718	0.652359	0.857811
0.793875	0.892686	0.777158	0.86077	0.64654	0.769484	0.80789	0.818491	0.932022	0.792247
0.852733	0.543748	0.845943	0.785359	0.885656	0.89987	0.74975	0.713357	0.63378	0.746309
0.64621	0.85266	0.218539	0.540021	0.535127	0.835261	0.595515	0.864425	0.631911	0.705791
0.926603	0.696957	0.771504	0.704092	0.862259	0.572289	0.551206	0.600339	0.441108	0.576361
0.808677	0.796296	0.734373	0.644283	0.779211	0.803195	0.741379	0.571529	0.74656	0.383875
0.853538	0.628397	0.707584	0.606188	0.713407	0.77323	0.591869	0.808023	0.737206	0.0611431
0.917063	0.895564	0.43129	0.950769	0.417842	0.626047	0.587208	0.723503	0.667776	0.845104
0.829626	0.682582	0.710857	0.88842	0.872291	0.538003	0.581142	0.660358	0.227102	0.787434
0.940652	0.637354	0.900401	0.802519	0.526287	0.695658	0.500255	0.763266	0.88812	0.736982
0.924245	0.861466	0.866281	0.839008	0.727055	0.841476	0.667551	0.881421	0.793931	0.732271
0.840241	0.890343	0.906621	0.487738	0.390801	0.838707	0.545175	0.459679	0.753413	0.704604
0.858463	0.877311	0.90337	0.611149	0.838036	0.502201	0.908348	0.870112	0.639959	0.350221
0.710539	0.833017	0.68232	0.786717	0.574007	0.646208	0.662463	0.798806	0.516428	0.762733
0.724381	0.758721	0.640531	0.861475	0.714046	1	0.622569	0.101254	0.346839	0.742436
0.810056	0.934809	0.517	0.906597	0.904988	0.864222	0.615299	0.961047	0.265103	0.641694
0.891622	0.909132	0.92211	0.900907	0.635833	0.803342	0.849659	0.949526	0.844185	0.220799
0.796392	0.856482	0.483853	0.835972	0.0178009	0.796365	0.783502	0.907177	0.810043	0.894696
0.891381	0.748685	0.913897	0.852544	0.650963	0.457265	0.772169	0.704925	0.536401	0.888698
0.805545	0.952994	0.480247	0.896257	0.555242	0.0790845	0.716307	0.688904	0.506788	0.439637
0.818717	0.518857	0.821345	0.750084	0.838683	0.664226	0.837216	0.881333	0.46261	0.38102
1	0.907628	0.946708	0.813147	0.824878	0.461708	0.796113	0.698908	0.596278	0.825385
0.923826	0.899746	0.712579	0.65577	0.727677	0.851581	0.726378	0.685081	0.692112	0.637142
0.570998	0.877005	0.817216	0.919937	0.790686	0.812236	0.419799	0.463971	0.557192	0.632952
0.914509	0.72066	0.888622	0.831584	0.819972	0.667533	0.391226	0.882069	0.566726	0.514202
0.785161	0.732514	0.0238998	0.81988	0.795191	0.596295	0.839525	0.864401	0.950078	0.179256
0.936634	0.724344	0.884861	0.790168	0.674454	0.776057	0.70671	0.808224	0.859632	1
0.876988	0.486278	0.857498	0.562342	0.909558	0.762977	0.81667	0.776648	0.797443	0.871446
0.91993	0.869997	0.837905	0.531593	0.900634	0.920425	0.623244	0.753375	0.601849	0.606328
0.889015	0.705926	0.689352	0.918658	0.811045	0.770436	0.6141	0.922702	0.866943	0.600242
0.903709	0.829787	0.89545	0.894172	0.814778	0.549982	0.613701	0.757852	0.753037	0.558901
0.960363	0.206092	0.768538	0.869856	0.742394	0.866537	0.954873	0.449683	0.674569	0.458962
0.934924	0.49487	0.760825	0.866275	0.788585	0.661911	0.933023	0.867576	0.385165	0.730018
0.758475	0.898604	0.906967	0.838318	0.771438	0.718603	0.642612	0.759774	0.836214	0.268904
0.963193	0.879895	0.891466	0.836399	0.241706	0.653288	0.630036	0.883859	0.826637	0.919104
0.748137	0.843908	0.90301	0.674279	0.737124	0.639962	0.0553284	0.711977	0.82515	0.861517
0.911524	0.860026	0.817852	0.313901	0.680469	0.615472	0.852707	0.493006	0.823335	0.71755
0.768124	0.893081	0.553156	0.021785	0.766449	0.942871	0.625731	0.821031	0.750901	0.662142
0.965799	0.797599	0.892547	0.638665	0.822231	0.707323	0.369389	0.804927	0.692482	0.613649
0.924416	0.836995	0.6861	0.777053	0.763089	0.915357	0.865045	0.776896	0.675934	0.406425
0.933356	0.769287	0.897193	0.716485	0.611929	0.826236	0.715654	0.672046	0.873428	0.663585
0.94716	0.795614	0.701983	0.613995	0.594248	0.691078	0.538577	0.671571	0.756297	0.606848
0.925554	0.923304	0.910528	0.419539	0.684391	0.833518	0.436827	0.467219	0.547968	0.473663
0.857803	0.919892	0.37102	0.779125	0.72111	0.53349	0.415807	0.732604	0.378888	0.736769
0.959988	0.96881	0.480946	0.945582	0.655017	0.525679	0.803228	0.715192	0.217491	0.720422
0.880052	0.766033	0.446326	0.924595	0.27907	0.936102	0.753153	0.690258	0.730112	0.281393
0.862915	0.506104	0.0471639	0.778481	0.848715	0.761715	0.344929	0.555026	0.661517	0.798611
0.771368	0.931022	0.859561	0.250709	1	0.910514	0.824226	0.792085	0.964764	0.728423
0.819738	0.664726	0.851928	0.930466	0.758345	0.740657	0.611682	0.690944	0.892255	0.810939
0.921282	0.740598	0.734028	0.862912	0.434697	0.916199	0.856391	0.515863	0.891686	0.75693
0.952371	0.909317	0.749707	0.859691	0.876093	0.890814	0.764858	0.808802	0.80487	0.680071
0.936345	0.805577	0.560482	0.954668	0.810223	0.79637	0.348805	0.663302	0.799852	0.675122
0.875377	0.971771	0.637352	0.887327	0.734395	0.274205	0.46499	0.628177	0.571722	0.662874
0.963264	0.899916	0.812154	0.562543	0.602793	0.856676	0.842684	0.498187	0.515327	0.620607
0.964984	0.843695	0.892638	0.861519	0.952529	0.674319	0.834585	0.706275	0.775405	0.240806
0.575433	0.912934	0.797521	0.87319	0.837022	0.857028	0.766091	0.661906	0.765734	0.79329
0.931221	0.786925	0.794932	0.763686	0.804855	0.821583	0.756517	1	0.637279	0.720977
0.861925	0.645422	0.729744	0.731408	0.774834	0.898208	0.714857	0.911852	0.591687	0.586611
0.757799	0.793779	0.717951	0.871129	0.748384	0.874571	0.67415	0.878394	0.52934	0.328053
0.813694	0.843998	0.837319	0.725483	0.890072	0.578046	0.873843	0.803329	0.489912	0.884201
0.944099	0.907544	0.857257	0.884723	0.765066	0.445638	0.853196	0.680634	0.854135	0.831971
0.968258	0.764908	0.757839	0.770877	0.510935	0.867727	0.793797	0.548449	0.616294	0.814344
0.77188	0.946604	0.948815	0.905848	0.823866	0.85936	0.69919	0.587269	0.46677	0.65984
0.898314	0.908446	0.866712	0.635963	0.737866	0.735404	0.488199	0.325767	0.371335	0.47495
0.865499	0.890736	0.827472	0.773532	0.665161	0.55489	0.932008	0.706732	0.952842	0.23202
0.926363	0.815957	0.708931	0.739738	0.662125	0.739559	0.847859	0.439767	0.860661	0.863937
0.780599	0.944393	0.376507	0.810232	0.80674	0.888923	0.815642	0.277868	0.800623	0.70771
0.855738	0.748333	0.833987	0.804835	0.711223	0.84096	0.79401	0.73104	0.788028	0.660601
0.880616	0.930922	0.819129	0.700523	0.673765	0.729089	0.788856	0.616032	0.669539	0.764715
0.749075	0.754261	0.858228	0.637201	0.661696	0.715013	0.719773	0.425747	0.584412	0.752913
0.866695	0.782583	0.73206	0.758788	0.483453	0.657499	0.886783	0.780757	0.514742	0.716787
0.820185	0.849456	0.659721	0.895216	0.262206	0.519	0.829909	0.762874	0.375504	0.650612
0.837568	0.586607	0.944532	0.731479	0.599821	0.832389	0.783572	0.750206	0.934567	0.623607
0.657332	0.761564	0.866692	0.777931	0.948357	0.796639	0.648408	0.727	0.83173	0.613159
0.81662	0.902637	0.850865	0.612814	0.874756	0.68261	0.647001	0.690989	0.796409	0.982662
0.935337	0.809813	0.962646	0.831836	0.863335	0.680048	0.613833	0.594132	0.66012	0.916049
0.84814	0.768409	0.815735	0.688819	0.862295	0.599845	0.438343	0.555117	0.641947	0.751168
0.955851	0.886738	0.786702	0.671751	0.695523	0.782005	0.34732	0.401486	0.866861	0.739042
0.895001	0.62073	0.732245	0.57793	0.661135	0.709753	0.91555	0.754144	0.843362	0.701066
0.925637	0.470277	0.88679	0.947256	0.897411	0.770787	0.65581	0.0863507	0.684939	0.57162
0.823269	0.944051	0.853029	0.719055	0.826355	0.684013	0.317568	0.860439	0.672164	0.22446
0.901636	0.81217	0.973388	0.489866	0.812084	0.423098	0.859223	0.768198	0.576308	0.1272
0.775678	0.930386	0.89186	0.930036	0.801029	0.86424	0.741709	0.753202	0.367383	0.861205
0.6478	0.795676	0.758182	0.785587	0.845683	0.807817	0.604731	0.465037	0.963257	0.749756
0.758448	0.192652	0.879118	0.584728	0.827929	0.80128	0.423834	0.455354	0.80618	0.792288
0.682771	0.734863	0.83035	0.852216	0.782122	0.285101	0.847006	0.445701	0.75149	0.726106
0.940059	0.910254	0.824976	0.620795	0.737117	0.837525	0.545919	0.88888	0.627973	0.721739
0.896865	0.742685	0.82479	0.828109	0.594774	0.728727	0.462786	0.872759	0.449182	0.702829
0.824834	0.752254	0.845435	0.74955	0.789116	0.892914	0.793501	0.864409	0.693561	0.601537
0.950361	0.815599	0.816378	0.424709	0.786761	0.83468	0.775459	0.777064	0.680749	0.545629
0.38989	0.614826	0.948917	0.848075	0.658144	0.918857	0.412681	0.724044	0.900404	0.877917
0.266554	0.717493	0.83697	0.925403	0.823071	0.81093	0.671529	0.932408	0.872412	0.837996
0.165857	0.85818	0.913206	0.562429	0.785893	0.781087	0.903976	0.754388	0.847912	0.797845
0.697147	0.700897	0.550166	0.430037	0.667833	0.496538	0.824072	0.622948	0.803382	0.550382
0.849253	0.791173	0.908466	0.701206	0.715549	0.746309	0.76507	0.504072	0.687562	0.540002
0.944165	0.731504	0.899157	0.855715	0.895443	0.247013	0.758043	0.310068	0.645268	0.416865
0.824833	0.72084	0.855405	0.810241	0.922332	0.84758	0.747041	0.302579	0.627544	0.809712
0.888749	0.803998	0.892837	0.808771	0.882389	0.803935	0.616933	0.855357	0.513878	0.799805
0.887493	0.875268	0.429606	0.681238	0.839839	0.762168	0.582786	0.805828	0.786591	0.748803
0.864425	0.828354	0.762812	0.779595	0.923437	0.661235	0.39815	0.743979	0.726306	0.660731
0.832322	0.684956	0.779492	0.764282	0.776275	0.800572	0.782587	0.66401	0.570286	0.632884
0.762994	0.91433	0.57695	0.609608	0.88745	0.683267	0.745184	0.652021	0.794577	0.522844
0.904086	0.724846	0.859768	0.494349	0.736955	0.82682	0.609817	0.582445	0.675234	0.434904
0.740291	0.904532	0.653574	0.790137	0.436939	0.887989	0.447412	0.548969	0.628868	0.292873
0.927277	0.889867	0.938999	0.877141	0.385418	0.826601	0.832294	0.933405	0.616498	0.882765
0.944133	0.925136	0.680075	0.594685	0.923665	0.715552	0.82205	0.786754	0.869582	0.739611
0.887378	0.758919	0.81308	0.688084	0.600955	0.828105	0.55583	0.697739	0.81494	0.59968
0.902185	0.871975	0.743164	0.676081	0.262333	0.388681	0.594766	0.774195	0.77159	0.917933
0.879327	0.841119	0.428489	0.759034	0.849786	0.584833	0.928503	0.480757	0.705974	0.904078
0.883293	0.793515	0.834185	0.404466	0.818348	0.539941	0.87694	0.441572	0.595129	0.737956
0.79406	0.921177	0.886148	0.926193	0.755424	0.475837	0.800681	0.848021	0.477477	0.572717
0.886697	0.950989	0.872171	0.85311	0.719618	0.821896	0.596974	0.779316	0.808796	0.776929
0.769081	0.927537	0.722294	0.764322	0.828798	0.762776	0.864083	0.755169	0.777257	0.682953
0.809579	0.323335	0.902531	0.91333	0.764995	0.565046	0.844612	0.697279	0.627493	0.528023
0.802713	0.877135	0.770032	0.890677	0.400665	0.786606	0.803296	0.611385	0.834964	0.478301
1	0.936485	0.587776	0.831175	0.886646	0.264825	0.737327	0.427811	0.833001	0.819571
0.963187	0.961504	0.687603	0.261307	0.871451	0.792645	0.22809	0.706992	0.825431	0.76376
0.857824	0.87437	0.837327	0.929624	0.822081	0.660664	0.707668	0.658279	0.769872	0.735318
0.793994	0.871851	0.777046	0.651834	0.818018	0.66011	0.679984	0.656016	0.586521	0.701146
0.880033	0.769657	0.799508	0.875174	0.506444	0.698043	0.595702	0.637794	0.485204	0.688546
0.854029	0.865426	0.581986	0.445839	0.759712	0.624057	0.338888	0.208752	0.439743	0.765282
0.900355	0.764964	0.868674	0.752761	0.656016	0.863051	0.22126	0.935116	0.795553	0.722205
0.951202	0.94226	0.733413	0.674162	0.766088	0.78658	0.889169	0.893482	0.720629	0.710546
0.724889	0.905081	0.914796	0.801565	0.581579	0.899571	0.675455	0.65133	0.677912	0.480824
0.870489	0.890976	0.812663	0.800737	0.880394	0.794978	0.824394	0.638958	0.60005	0.479989
0.864048	0.949207	0.880504	0.506197	0.739552	0.779325	0.784365	0.543763	0.892931	0.88624
0.93405	0.881084	0.698806	0.675526	0.69641	0.761418	0.740794	0.143659	0.730891	0.651401
0.818941	0.864277	0.881618	0.829936	0.631232	0.728592	0.723097	1	0.626252	0.593614
0.837247	0.763926	0.684981	0.782672	0.900257	0.909358	0.786382	0.946023	0.586919	0.95249
0.96944	0.943492	0.815979	0.558334	0.886694	0.894457	0.649627	0.912003	0.938299	0.904069
0.756961	0.71195	0.795732	0.816677	0.881758	0.8213	0.619848	0.89439	0.825566	0.844116
0.973332	0.862651	0.600212	0.827486	0.846401	0.771735	0.522088	0.759295	0.719487	0.840446
0.537089	0.847924	0.896356	0.82738	0.918154	0.547189	0.575689	0.677214	0.653602	0.797287
0.589197	0.537426	0.737836	0.902381	0.615442	0.685733	0.77969	0.652043	0.645322	0.777756
0.970152	0.0250141	0.910853	0.727365	0.784497	0.773162	0.741303	0.595514	0.910437	0.721424
0.653979	0.700603	0.809449	0.804741	0.571802	0.161076	0.732486	0.442299	0.729296	0.826133
0.901782	0.865805	0.645806	0.514122	0.480135	0.92839	0.595237	0.831802	0.625586	0.782423
0.875545	0.87311	0.411465	0.887413	0.887026	0.553463	0.512438	0.6261	0.587735	0.7785
0.937267	0.702004	0.913092	0.331091	0.7974	0.301429	0.675151	0.620207	0.551628	0.777623
0.950622	0.96969	0.852154	0.862431	0.698414	0.580548	0.592436	0.971616	0.489568	0.74654
0.807924	0.697686	0.716427	0.893038	0.895033	0.73617	0.0700617	0.885828	0.971932	0.600714
0.852442	0.674362	0.824854	0.834878	0.806868	0.670063	0.18201	0.496509	0.838982	0.55357
0.822477	0.451097	0.831417	0.75412	0.794322	0.436294	1	0.374832	0.80076	0.894044
0.868076	0.806784	0.88392	0.635805	0.767221	0.884094	0.869469	0.906019	0.766218	0.716796
0.889898	0.75293	0.663425	0.754404	0.661045	0.879651	0.845875	0.732995	0.564529	0.593043
0.72933	0.874651	0.859509	0.965199	0.490528	0.966281	0.329372	0.596546	0.852617	0.495208
0.840621	0.775681	0.847247	0.599856	0.604426	0.840042	0.9209	0.540294	0.725214	0.491437
0.913463	0.804297	0.528169	0.725151	0.879136	0.797605	0.686042	0.886948	0.57151	0.459898
0.923132	0.709109	0.804361	0.611437	0.766364	0.553144	0.421365	0.79501	0.895199	0.389707
0.653227	0.613837	0.614377	0.944244	0.871219	0.879289	0.917512	0.72682	0.61973	0.895644
0.840546	0.841479	0.804672	0.86851	0.622054	0.722994	0.861671	0.650404	0.897746	0.749731
0.965418	0.896503	0.779503	0.797004	0.3415	0.924543	0.819935	0.673977	0.83762	0.742379
0.826652	0.821574	0.935771	0.869434	0.625138	0.869558	0.768463	0.857085	0.82072	0.689174
0.832661	0.760688	0.742496	0.732266	0.601903	0.616187	0.768437	0.89405	0.689165	0.627464
0.981576	0.775392	0.791779	0.70111	0.693752	0.470974	0.740511	0.861514	0.688295	0.621353
0.774089	0.738263	0.568145	0.542682	0.529262	0.18391	0.32368	0.783647	0.290708	0.621022
0.657189	0.676344	0.8977	0.404743	0.51559	0.698471	0.925228	0.713111	0.8597	0.309589
0.770775	0.819915	0.786453	0.480618	0.859294	0.605932	0.806493	0.666954	0.782258	0.94993
0.358642	0.876602	0.886242	0.961005	0.848971	0.297812	0.769999	0.889419	0.676937	0.814334
0.642691	0.859889	0.64498	0.826296	0.712871	0.832598	0.717203	0.761115	0.59097	0.812829
0.882557	0.86833	0.825251	0.715821	0.330746	0.897814	0.878685	0.736186	0.806961	0.770625
0.732304	0.817925	0.362263	0.836278	0.935586	0.887126	0.793622	0.707669	0.665904	0.770499
0.868662	0.811638	0.678517	0.821631	0.752317	0.749943	0.604542	0.596136	0.602364	0.740241
0.912451	0.695352	0.851489	0.965486	0.752634	0.748279	0.910266	0.533714	0.559046	0.61674
0.89228	0.877537	0.945506	0.653024	0.693892	0.911701	0.801381	0.48987	0.363839	0.501058
0.745038	0.856259	0.802341	0.652507	0.904524	0.794556	0.784835	0.893297	0.894883	0.497007
0.877378	0.894108	0.67793	0.828121	0.84245	0.512752	0.627635	0.823771	0.820661	0.778065
0.960247	0.822427	0.54989	0.73778	0.75219	0.909714	0.911862	0.737118	0.712826	0.704021
0.875253	0.957571	0.781349	0.496308	0.688372	0.90427	0.76524	0.274278	0.508205	0.267204
0.740886	0.830167	0.708312	0.624548	0.677891	0.788018	0.534044	0.840557	0.470237	0.846305
0.923213	0.771996	0.809783	0.919195	0.565586	0.747512	0.793321	0.68661	0.806347	0.845109
0.861112	0.807785	0.947301	0.649394	0.581564	0.725645	0.791592	0.514145	0.75672	0.821404
0.901841	0.940613	0.506956	0.672653	0.569264	0.96795	0.771822	0.917976	0.731068	0.610158
0.885745	0.744359	0.773225	0.844681	0.418234	0.601638	0.637843	0.829626	0.499757	0.50625
0.853087	0.827193	0.667536	0.615967	0.842339	0.014862	0.556957	0.764037	0.875659	0.164414
0.82179	0.964592	0.65261	0.918837	0.829456	0.891147	0.51686	0.738645	0.868641	0.953021
0.798742	0.726401	0.842213	0.914448	0.694102	0.648599	0.981984	0.880074	0.828134	0.827519
0.68821	0.891523	0.695178	0.898597	0.620866	0.631277	0.82289	0.859586	0.7911	0.827171
0.96682	0.799723	0.908558	0.860329	0.545913	0.894366	0.820682	0.853563	0.745991	0.763608
0.910224	0.719215	0.884431	0.791635	0.719817	0.871163	0.745797	0.85115	0.90069	0.371782
0.893928	0.707773	0.836149	0.689725	0.657145	0.772437	0.379784	0.83917	0.536556	0.175832
0.411056	0.493985	0.692155	0.100238	0.65075	0.881397	0.866704	0.801058	0.453683	0.775651
0.79985	0.809452	0.319717	0.89967	0.607647	0.724953	0.833523	0.637235	0.762493	0.739895
0.902815	0.804521	0.868098	0.833834	0.814808	0.790288	0.627298	0.577968	0.581728	0.715038
0.921051	0.708471	0.704758	0.742507	0.881418	0.74716	0.401671	0.976191	0.848417	0.551091
0.963483	0.789372	0.578623	0.890553	0.834237	0.909433	0.3608	0.860265	0.792933	0.482834
0.793053	0.86347	0.607919	0.854775	0.398476	0.855514	0.76658	0.83362	0.699604	0.234098
0.804916	0.805172	0.864799	0.537685	0.80451	0.819022	0.548609	0.816462	0.6656	0.882138
0.950334	0.152842	0.745363	0.544398	0.707583	0.671421	0.441279	0.78381	0.528936	0.776284
0.81381	0.826761	0.900037	0.530793	0.563488	0.790524	0.854934	0.633258	0.375758	0.749495
0.852799	0.836358	0.888611	0.693828	0.595108	0.711721	0.650868	0.586402	0.0681614	0.592282
0.90651	0.585287	0.763084	0.846489	0.90744	0.925669	0.474494	0.567292	0.883387	0.583698
0.905023	0.726726	0.605313	0.72858	0.747527	0.815214	0.148812	0.846983	0.851645	0.859469
0.967516	0.923883	0.345074	0.684875	0.66554	0.802215	0.866917	0.770429	0.800991	0.789753
0.921807	0.831423	0.710899	0.644583	0.559334	0.687225	0.861412	0.745037	0.0176765	0.753363
0.975232	0.620488	0.837571	0.910219	0.682122	0.533377	0.828633	0.587622	0.866518	0.705057
0.833165	0.952257	0.64874	0.877801	0.447885	0.856946	0.826266	0.911062	0.723647	0.67449
0.764641	0.731137	0.908894	0.746459	0.826124	0.886196	0.794236	0.812761	0.667135	0.5774
0.92936	0.747019	0.843612	0.446834	0.440816	0.858802	0.681242	0.794277	0.591838	0.247015
0.879004	0.927976	0.709578	0.835267	0.75258	0.796005	0.66768	0.756202	0.511173	0.713906
0.664802	0.832407	0.826688	0.81919	0.930481	0.774709	0.79943	0.67016	0.40613	0.674858
0.705915	0.702052	0.843394	0.711936	0.778096	0.728787	0.735073	0.473268	0.704854	0.768236
0.936861	0.842328	0.684996	0.912841	0.561958	0.843567	0.787485	0.461622	0.949019	0.76436
0.908284	0.821994	0.338314	0.625047	0.849993	0.753974	0.726711	0.883614	0.633649	0.747336
0.959654	0.846996	0.871131	0.925147	0.403771	0.584651	0.701832	0.856341	0.44917	0.660288
0.812739	0.344027	0.467651	0.882323	0.727492	0.864297	0.790778	0.793055	0.880258	0.49376
0.688272	0.884529	0.843654	0.816809	0.302065	0.807661	0.780417	0.712818	0.84344	0.79425
0.893647	0.8535	0.76641	0.876676	0.858956	0.712794	0.556288	0.907969	0.836936	0.716424
0.850512	0.953512	0.690088	0.585068	0.876218	0.626687	0.802458	0.662565	0.692353	0.548393
0.88929	0.759937	0.858431	0.866689	0.807106	0.493461	0.722471	0.527551	0.641838	0.490172
0.833213	0.810913	0.92255	0.806223	0.7905	0.97368	0.715669	0.923811	0.562805	0.412955
0.839333	0.829552	0.771693	0.726633	0.717663	0.850666	0.731352	0.642545	1	0.382436
0.91397	0.92313	0.157555	0.647937	0.965653	0.879207	0.560634	0.619727	0.389028	0.904171
0.874564	0.889209	0.832043	0.892855	0.856409	0.84346	0.89477	0.571924	0.987446	0.778206
0.875108	0.957828	0.303973	0.515268	0.805393	0.836604	0.650191	0.825519	0.867031	0.647204
0.647717	0.884364	0.715685	0.876082	0.464477	0.828275	0.675211	0.544334	0.823348	0.628139
0.895288	0.933647	0.692338	0.758897	0.640803	0.909297	0.597027	0.92108	0.785132	0.904657
0.92112	0.895468	0.792723	0.737253	0.929841	0.833216	0.419114	0.856963	0.641578	0.886379
0.724895	0.887008	0.581085	0.450255	0.843965	0.825206	0.823135	0.829131	0.590757	0.875753
0.964261	0.935326	0.846796	0.901766	0.651625	0.731186	0.755418	0.49882	0.460868	0.87549
0.0495643	0.911497	0.824049	0.653922	0.606431	0.908469	0.916366	0.908213	0.31564	0.843034
0.822063	0.919924	0.748225	0.850995	0.732948	0.710133	0.915763	0.691497	0.813093	0.775264
0.41896	0.836081	0.6771	0.776833	0.77409	0.63972	0.794094	0.875603	0.8043	0.693963
0.778683	0.549563	0.915628	0.72204	0.763548	0.903439	0.664516	0.774438	0.751065	0.680005
0.879365	0.583614	0.783672	0.65527	0.872539	0.847233	0.593534	0.501279	0.740287	0.601702
0.806613	0.784644	0.707682	0.848256	0.834197	0.68223	0.893737	0.362846	0.69757	0.0691342
0.760521	0.762535	0.868071	0.721883	0.905882	0.421687	0.784662	0.824725	0.389696	0.857879
0.77335	0.622916	0.779817	0.943343	0.822383	0.647796	0.72881	0.778918	0.344826	0.759224
0.810511	0.899046	0.735997	0.924505	0.610745	0.859516	0.47707	0.48504	0.80368	0.724202
0.942896	0.636663	0.721711	0.809474	0.68664	0.71116	0.80611	0.399438	0.72375	0.813764
0.613453	0.639029	0.75011	0.548616	0.634004	0.517988	0.459888	0.842725	0.594758	0.786832
0.704576	0.767123	0.901213	0.74201	0.85749	0.800178	0.721208	0.731399	0.956841	0.71923
0.860822	0.821906	0.8366	0.690526	0.783903	0.645758	0.784647	0.54823	0.764803	0.701827
0.925682	0.809292	0.68512	0.799067	0.576767	0.845638	0.85353	0.432625	0.735373	0.457124
0.893938	0.819712	0.897682	0.662858	0.813615	0.697016	0.731879	0.929672	0.588019	0.751891
0.974393	0.800432	0.67835	0.806156	0.723848	0.894482	0.66234	0.926748	0.835571	0.6032
0.885973	0.923567	0.850969	0.458803	0.454191	0.727587	0.649085	0.810659	0.763795	0.781642
0.859203	0.643346	0.532859	0.810264	0.680796	0.901982	0.572012	0.732106	0.645152	0.713444
0.920232	0.702361	0.606412	0.923135	0.85524	0.819252	0.816791	0.498692	0.597192	0.644857
0.925776	0.909705	0.958939	0.686542	0.660473	0.790477	0.812621	0.219203	0.592425	0.394901
0.969812	0.724896	0.537891	0.629645	0.806402	0.749223	0.746014	0.894044	0.56284	0.928523
0.972345	0.942166	0.960044	0.853903	0.705345	0.704172	0.678764	0.735081	0.924632	0.380644
0.857975	0.257669	0.80724	0.740673	0.818522	0.627766	0.649469	0.585479	0.839175	0.262184
0.75254	0.718471	0.733833	0.374312	0.784663	0.566055	0.309825	0.835473	0.832189	0.733972
0.839403	0.386416	0.751131	0.710786	0.75167	0.494804	0.173181	0.780522	0.779963	0.703795
0.885765	0.858547	0.604605	0.811181	0.559751	0.771561	0.804232	0.76191	0.706208	0.685117
0.782671	0.855878	0.80489	0.901155	0.224114	0.687609	0.63148	0.748853	0.699408	0.78007
0.902458	0.688696	0.728782	0.772791	0.752609	0.426999	0.505768	0.670318	0.440252	0.563306
0.67528	0.854373	0.831185	0.632784	0.226173	0.151545	0.904099	0.562177	0.898396	0.52253
0.82316	0.878465	0.836111	0.849304	0.786469	0.88361	0.853722	0.937501	0.89416	0.59502
0.875045	0.753316	0.789396	0.671597	0.866245	0.702659	0.842898	0.774889	0.842414	0.487434
0.938066	0.608785	0.916464	0.588782	0.803687	0.660325	0.83001	0.688742	0.772094	0.837605
0.955229	0.879272	0.530167	0.688836	0.733443	0.545466	0.796202	0.604368	0.770682	0.684054
0.852266	0.89335	0.844129	0.732001	0.315561	0.84192	0.888749	0.935457	0.705974	0.77263
0.835471	0.855329	0.881279	0.876834	0.660847	0.708589	0.761692	0.740534	0.633325	0.595917
0.659546	0.877966	0.84577	0.693973	0.87917	0.732431	0.41225	0.70999	0.632185	0.395875
0.812787	0.737241	0.56948	0.625572	0.460866	0.804238	0.402982	0.899129	0.571691	0.94156
0.714877	0.692974	0.719379	0.937775	0.904604	0.785461	0.918833	0.822914	0.814883	0.87354
0.962173	0.689051	0.711517	0.812587	0.957117	0.780552	0.845876	0.720146	0.807056	0.815848
0.792345	0.798788	0.736674	0.600419	0.835043	0.650055	0.798268	0.716292	0.786078	0.774217
0.925308	0.782787	0.856818	0.82721	0.929478	0.834355	0.669595	0.961885	0.755113	0.751153
0.859137	0.941624	0.783827	0.724063	0.951731	0.784819	0.756501	0.912606	0.697147	0.725819
0.428281	0.783056	0.63674	0.885582	0.686115	0.697682	0.60605	0.759164	0.679623	0.638343
0.916207	0.675365	0.328647	0.742983	0.885371	0.918936	0.503472	0.617404	0.645687	0.9064
0.837929	0.852028	0.480201	0.692575	0.838149	0.777956	0.616354	0.534931	0.592024	0.834401
0.925601	0.876855	0.820507	0.843651	0.613422	0.650796	0.584141	0.380908	0.518111	0.832015
0.493569	0.888041	0.800179	0.756453	0.414802	0.528226	0.470158	0.878289	0.244743	0.810358
0.899751	0.780464	0.979629	0.48296	0.940586	0.828185	0.818426	0.851752	0.229119	0.789381
0.90312	0.81921	0.932793	0.799902	0.685313	0.837548	0.781154	0.582768	0.718152	0.641535
0.932597	0.835782	0.709534	0.615443	0.470171	0.474526	0.220598	0.489372	0.655471	0.54294
0.911258	0.757744	0.857731	0.810413	0.866585	0.863987	0.875523	0.593519	0.647901	0.538271
0.865703	0.775088	0.841962	0.397346	0.815454	0.746715	0.6472	0.360389	0.494523	0.760678
0.844427	0.449978	0.94763	0.743116	0.794675	0.869003	0.560966	0.236242	0.388676	0.656212
0.79075	0.890165	0.922858	0.30075	0.586821	0.736905	0.68375	0.940067	0.195043	0.60939
0.924026	0.762771	0.783431	0.850689	0.802646	0.715531	0.632331	0.937025	0.942527	0.388827
0.966194	0.928218	0.85803	0.638346	0.989694	0.72809	0.6069	0.783419	0.854209	0.83477
0.968974	0.807886	0.510614	0.730292	0.770811	0.754604	0.791342	0.749608	0.728035	0.798078
0.6457	0.608135	0.486392	0.868347	0.78132	0.932641	0.706115	0.689413	0.706328	0.661123
0.955846	0.821852	0.61498	0.774713	0.723396	0.882297	0.924196	0.648208	0.653057	0.542216
0.827911	0.872518	0.864882	0.868081	0.699046	0.873258	0.587993	0.893646	0.645756	0.473296
0.886072	0.49618	0.854778	0.693354	0.465755	0.854146	0.668932	0.837697	0.597502	0.221564
0.819186	0.887925	0.558173	0.718319	0.893717	0.831702	0.452358	0.832746	0.960238	0.864497
0.86305	0.937176	0.347689	0.714585	0.806165	0.831012	0.36167	0.826014	0.892345	0.810152
0.869556	0.850961	0.832055	0.891774	0.854847	0.671317	0.735404	0.573326	0.700078	0.796202
0.915988	0.907704	0.718006	0.829572	0.700081	0.890017	0.701905	0.847399	0.386078	0.788671
0.886193	0.803616	0.877599	0.704888	0.889007	0.82751	0.52787	0.843548	0.344404	0.773501
0.916712	0.902857	0.755809	0.419773	0.823	0.462882	0.425011	0.668354	0.000851907	0.738808
0.811673	0.853014	0.619312	0.719109	0.800404	0.882099	0.776179	0.42908	0.93108	0.727987
0.896118	0.832812	0.584928	0.345159	0.778861	0.874978	0.77374	0.363447	0.879852	0.705235
0.873467	0.706664	0.863945	0.782998	0.503627	0.827446	0.726205	0.280989	0.84672	0.508132
0.843995	0.889308	0.933293	0.748386	0.681332	0.694571	0.95425	0.651152	0.839345	0.44581
0.822968	0.707373	0.656765	0.0666495	0.655808	0.700483	0.834418	0.0792407	0.771588	0.421998
0.692037	0.519416	0.922735	0.892908	0.754501	0.677354	0.801246	0.736423	0.738293	0.193098
0.947025	0.786432	0.893549	0.879712	0.669568	0.841178	0.617725	0.572577	0.730831	0.740597
0.855849	0.904378	0.818238	0.827332	0.692577	0.768204	0.910729	0.707628	0.875994	0.680253
0.890328	0.731669	0.864075	0.739421	0.909192	0.914056	0.565463	0.693925	0.670206	0.661517
0.917639	0.948757	0.758517	0.264809	0.787437	0.854833	0.933804	0.373011	0.483056	0.660311
0.885451	0.738965	0.79957	0.724288	0.815315	0.628358	0.84286	0.927026	0.819103	0.653569
0.911376	0.71266	0.837927	0.914832	0.44565	0.847151	0.815181	0.78554	0.776438	0.698747
0.813623	0.832902	0.478487	0.89858	0.931325	0.478521	0.81437	0.666238	0.709914	0.644662
0.988299	0.628473	0.744465	0.633529	0.895923	0.864254	0.752957	0.393835	0.661904	0.573818
0.69687	0.680424	0.867894	0.240511	0.67918	0.300044	0.409791	0.889785	0.305353	0.846465
0.233357	0.92259	0.788943	0.723061	0.564828	0.808508	0.90149	0.768884	0.190233	0.832115
0.919429	0.594788	0.9131	0.547247	0.915191	0.715251	0.65237	0.74688	0.890594	0.795544
0.814689	0.859749	0.671441	0.76738	0.84805	0.710579	0.880889	0.667849	0.872309	0.696708
0.889197	0.888107	0.840877	0.686973	0.676467	0.676599	0.840794	0.582588	0.841706	0.68993
0.800259	0.783991	0.186948	0.856455	0.632498	0.829978	0.621279	0.491379	0.831423	0.562617
0.836391	0.0725548	0.907314	0.862289	0.772185	0.660092	0.908908	0.464247	0.779011	0.422254
0.967504	0.853357	0.676968	0.871875	0.719427	0.78245	0.782626	0.402389	0.462827	0.0497048
0.745004	0.792331	0.715408	0.862948	0.687935	0.185338	0.294984	0.236056	0.844997	0.932307
0.918906	0.818544	0.947139	0.368911	0.533433	0.850103	0.224386	0.941891	0.832326	0.677608
0.938237	0.732178	0.808838	0.793396	0.515111	0.59287	0.716609	0.81667	0.803724	0.569431
0.709683	0.823849	0.747212	0.923009	0.934125	0.687565	0.891657	0.863246	0.683005	0.589173
0.930747	0.975522	0.662672	0.709606	0.946035	0.516839	0.632424	0.856422	0.579838	0.567712
0.887699	0.871	0.608992	0.567841	0.917366	0.889518	0.522912	0.799156	0.435191	0.278419
0.813681	0.675476	0.853133	0.43021	0.709441	0.742709	0.752549	0.724157	0.413121	0.933297
0.509324	0.590362	0.811856	0.910698	0.855427	0.316009	0.55817	0.587408	0.0220272	0.866239
0.808692	0.730446	0.751908	0.796615	0.83668	0.772638	0.486774	0.522229	0.904759	0.727031
0.262359	0.816296	0.745981	0.376101	0.820068	0.590148	0.938154	0.514214	0.719344	0.604898
0.907343	0.955408	0.897275	0.964321	0.612156	0.782174	0.811283	0.303186	0.683884	0.467527
0.907808	0.806523	0.276822	0.881675	0.705981	0.87423	0.881249	0.921693	0.565061	0.814869
0.935659	0.750046	0.862846	0.699147	0.807997	0.660018	0.716371	0.85157	0.622349	0.794914
0.636515	0.913658	0.336601	0.622039	0.349966	0.567852	0.694253	0.801951	0.844271	0.471541
0.882133	0.850211	0.767019	0.86193	0.970631	0.120437	0.635658	0.734192	0.818391	0.943687
0.9309	0.829977	0.895946	0.723951	0.69387	0.853386	0.428866	0.63446	0.76487	0.764093
0.966474	0.879313	0.877926	0.853627	0.687581	0.771602	0.875444	0.815965	0.650891	0.748864
0.898173	0.800836	0.643195	0.898358	0.611837	0.758611	0.755448	0.767706	0.887711	0.681669
0.899001	0.483853	0.870999	0.82322	0.585294	0.879092	0.713738	0.822831	0.853847	0.633367
0.57089	0.634975	0.0700096	0.726015	0.543594	0.748601	0.65152	0.796536	0.619881	0.447665
0.504112	0.785973	0.780971	0.947165	0.629805	0.344205	0.621899	0.721565	0.850585	0.240152
0.959906	0.734627	0.983559	0.348652	0.556903	0.907186	0.607819	0.694267	0.846927	0.160004
0.890435	0.772682	0.798897	0.837344	0.434529	0.820854	0.548315	0.88251	0.83718	0.780349
0.722002	0.891183	0.894697	0.805447	0.85585	0.850348	0.514598	0.786428	0.801393	0.633007
0.844945	0.68554	0.444972	0.775125	0.956521	0.660189	0.930351	0.655912	0.728622	0.612261
0.90364	0.629012	0.85061	0.723395	0.729293	0.637078	0.832741	0.589402	0.585131	0.591526
0.893348	0.511364	0.460187	0.804293	0.599121	0.505066	0.749199	0.944027	0.564262	0.368742
0.695664	0.856403	0.786259	0.734733	0.912416	0.861525	0.78377	0.897655	0.513052	0.888643
0.955891	0.672364	0.742976	0.486151	0.898264	0.82815	0.500875	0.759916	0.904424	0.864101
0.958173	0.755022	0.860997	0.852514	0.842548	0.675013	0.502355	0.758469	0.87857	0.800786
0.903756	0.83495	0.60077	0.464907	0.927402	0.660045	0.868887	0.811154	0.794287	0.797918
0.793492	0.939739	0.749631	0.796659	0.704961	0.865907	0.741116	0.807266	0.754578	0.790853
0.570562	0.730115	0.7039	0.666011	0.702859	0.812628	0.683519	0.704011	0.546153	0.577975
0.741423	0.920984	0.970935	0.79264	0.59112	0.737185	0.630573	0.921267	0.859777	0.383365
0.879524	0.894548	0.887981	0.643491	0.849554	0.721846	0.402935	0.636907	0.838262	0.841113
0.79326	0.68675	0.874917	0.725648	0.754638	0.710616	0.830322	0.630531	0.788082	0.823008
0.901869	0.874132	0.88117	0.449871	0.497821	0.652123	0.605423	0.838642	0.530262	0.762402
0.946854	0.744811	0.0129886	0.810861	0.692874	0.563727	0.407756	0.785755	0.513618	0.736607
0.826038	0.908666	0.772988	0.622081	0.634852	0.682892	0.891761	0.730243	0.485727	0.733624
0.856121	0.820348	0.71893	0.543437	0.803526	0.751576	0.949758	0.510356	0.823244	0.732294
0.931957	0.843088	0.786133	0.805582	0.402293	0.516935	0.850159	0.79045	0.788127	0.56763
0.877763	0.660374	0.622613	0.575953	0.755861	0.938254	0.75867	0.359728	0.647716	0.436896
0.724805	0.662973	0.8982	0.778751	0.486422	0.937025	0.708196	0.617043	0.636063	0.937398
0.898909	0.807158	0.88827	0.797402	0.881116	0.860241	0.66035	0.834529	0.319278	0.817033
0.822378	0.826397	0.713575	0.497064	0.675972	0.798919	0.648109	0.752161	0.830765	0.778947
0.920732	0.806956	0.862755	0.551075	0.613883	0.714074	0.459058	0.707184	0.674746	0.681174
0.914062	0.722036	0.611468	0.787132	0.897058	0.855786	0.783065	0.591767	0.61448	0.84343
0.927399	0.82484	0.812996	0.87859	0.799234	0.705877	0.797816	0.361156	0.595853	0.787441
0.861253	0.87477	0.676123	0.780003	0.685879	0.702632	0.716704	0.875609	0.434751	0.643562
0.812536	0.781647	0.582033	0.791362	0.570057	0.517859	1	0.677468	0.173343	0.63912
0.770846	0.771757	0.747544	0.747087	0.942963	0.913494	0.78274	0.62976	0.905804	0.505283
0.765304	0.652119	0.657834	0.88976	0.895736	0.700841	0.457141	0.832053	0.863391	0.841263
0.455144	0.939084	0.556013	0.628579	0.720449	0.880162	0.451451	0.677223	0.848473	0.612215
0.762212	0.816225	0.494399	0.601594	0.647999	0.786243	0.127773	0.60126	0.76464	0.826469
0.86997	0.8786	0.749568	0.456895	0.482026	0.754092	0.792415	0.821115	0.725667	0.796915
0.894561	0.636569	0.552251	0.917119	0.719889	0.660924	0.731437	0.814039	0.707526	0.665333
0.865957	0.766842	0.655477	0.908611	0.569909	0.853508	0.522873	0.771579	0.621954	0.66254
0.891671	0.768311	0.748943	0.943145	0.925674	0.711559	0.8209	0.733119	0.557188	0.605006
0.796942	0.715578	0.56712	0.337292	0.872946	0.63231	0.774168	0.868398	0.825193	0.728848
0.852669	0.705883	0.794143	0.891335	0.720549	0.951719	0.614672	0.799513	0.548955	0.70176
0.916589	0.809409	0.759929	0.657884	0.766142	0.919204	0.597831	0.726811	0.834421	0.666548
0.882194	0.853944	0.834203	0.751386	0.69622	0.718303	0.898231	0.513505	0.704857	0.659516
0.707735	0.714214	0.61775	0.899703	0.86159	0.637051	0.872204	0.274659	0.711438	0.361528
0.510184	0.812462	0.788444	0.805903	0.0538815	0.590133	0.833966	0.904203	0.914982	0.936048
0.914746	0.748329	0.73011	0.768641	0.661137	0.854098	0.258875	0.68867	0.808908	0.92523
0.77578	0.783314	0.882753	0.639885	0.507197	0.652037	0.342828	0.669371	0.731216	0.764815
0.955478	0.72401	0.748194	0.849341	0.391306	0.813728	0.95369	0.529481	0.62225	0.690579
0.968238	0.733357	0.699483	0.94521	0.659815	0.810668	0.779085	0.853059	0.802837	0.548902
0.929345	0.481959	0.858031	0.683468	0.520848	0.64007	0.747364	0.787842	0.769109	0.671241
0.873792	0.864933	0.764689	0.620594	0.808719	0.834809	0.864595	0.589722	0.748567	0.668601
0.979319	0.931053	0.51613	0.896579	1	0.784785	0.836556	0.485767	0.870466	0.461586
0.847823	0.943848	0.88697	1	0.732379	0.754663	0.614302	0.478436	0.861699	0.32872
0.886011	0.913026	0.773466	0.743805	0.641715	0.892907	0.864635	0.870128	0.345539	0.861307
0.577819	0.701606	0.833724	0.504113	0.724924	0.872758	0.824935	0.67088	0.931503	0.779089
0.901085	0.739399	0.80549	0.92416	0.825692	0.819049	0.79046	0.902452	0.913952	0.728697
0.591822	0.429453	0.749152	0.470615	0.660953	0.899755	0.756927	0.795437	0.500426	0.680256
0.883767	0.785714	0.628473	0.635142	0.639828	0.780268	0.481364	0.783911	0.965254	0.658691
0.90188	0.742946	0.964035	0.389793	0.832123	0.705552	0.928626	0.644716	0.886234	0.638816
0.890347	0.787572	0.841152	0.857474	0.803524	0.632249	0.507587	0.624283	0.809565	0.480743
0.831395	0.718266	0.764656	0.770342	0.72731	0.589887	0.811677	0.573173	0.80115	0.973643
0.774734	0.894244	0.468661	0.883073	0.829103	0.778858	0.762439	0.762828	0.857295	0.851441
0.852816	0.884079	0.923423	0.463108	0.848485	0.715145	0.756314	0.421248	0.801853	0.827736
0.900451	0.838668	0.833866	0.816929	0.780303	0.904284	0.592383	0.362677	0.868814	0.717692
0.736072	0.851258	0.961119	0.750831	0.320725	0.696885	0.876528	0.873551	0.800342	0.694191
0.915712	0.917443	0.653795	0.855131	0.792627	0.457942	0.767072	0.8421	0.765945	0.464442
0.399357	0.804546	0.771684	0.633447	0.935113	0.817875	0.585841	0.635416	0.697774	0.863945
0.692241	0.716866	0.9326	0.762803	0.852746	0.675796	0.33956	0.618319	0.611223	0.0394182
0.819379	0.90826	0.714756	0.868071	0.488709	0.583246	0.86208	0.589986	0.527226	0.769806
0.923314	0.90035	0.420881	0.715331	0.836738	0.456796	0.552767	0.902788	0.946674	0.719105
0.926865	0.790509	0.681207	0.917429	0.432076	0.828699	0.483951	0.676906	0.791592	0.554373
0.824944	0.919779	0.677951	0.807864	0.844799	0.558254	0.945483	0.608808	0.736897	0.447342
0.738081	0.633051	0.691886	0.768919	0.112194	0.531651	0.843703	0.81763	0.490275	0.948773
0.951648	0.801489	0.926412	0.611032	0.776218	0.886765	0.794594	0.779165	0.468863	0.931153
0.918308	0.702395	0.462424	0.86477	0.135023	0.818111	0.712245	0.831428	0.90394	0.87133
0.774554	0.862549	0.709677	0.772324	0.797138	0.611985	0.874692	0.786172	0.892839	0.855239
0.963785	0.925607	0.837908	0.570075	0.734318	0.831193	0.781228	0.641746	0.780869	0.827113
0.858651	0.933054	0.663323	0.889388	0.643031	0.312351	0.290021	0.585932	0.752806	0.757693
0.892982	0.648876	0.32132	0.798544	0.510051	0.93098	0.822502	0.210012	0.605899	0.644731
0.882525	0.788088	0.791829	0.812909	0.937125	0.84926	0.886358	0.902803	0.589616	0.388885
0.616012	0.708377	0.896694	0.639933	0.512418	0.847024	0.700344	0.84524	0.955074	0.919631
0.857371	0.924521	0.81381	0.825781	0.728836	0.884899	0.540857	0.803905	0.937413	0.895686
0.864877	0.275575	0.773848	0.740845	0.718943	0.810021	0.680039	0.788978	0.914531	0.764686
0.440298	0.912365	0.831762	0.747542	0.799598	0.607536	0.603058	0.729782	0.851023	0.750798
0.169989	0.904896	0.762169	0.901796	0.626875	0.906649	0.594484	0.433371	0.81441	0.638419
0.863735	0.899239	0.805999	0.747578	0.917481	0.830319	0.405864	0.221205	0.34058	0.61961
0.127789	0.885396	0.513589	0.887859	0.642538	0.687556	0.385489	0.782126	0.822603	0.568718
0.453489	0.890668	0.817259	0.697551	0.935062	0.681491	0.729746	0.764648	0.678555	0.522286
0.855752	0.913078	0.764475	0.69356	0.800447	0.899255	0.811108	0.714556	0.638415	0.32215
0.864734	0.919961	0.820561	0.698981	0.781022	0.39935	0.942508	0.693999	0.75582	0.782575
0.960345	0.491855	0.691469	0.664592	0.404932	0.938546	0.905106	0.644251	0.751587	0.621082
0.812707	0.773335	0.900883	0.834047	0.918951	0.842618	0.88739	0.602947	0.697169	0.324058
0.90081	0.555418	0.943321	0.693348	0.893659	0.653717	0.632622	0.747753	0.61974	0.855037
0.889707	0.815214	0.874594	0.306862	0.891013	0.914655	0.506533	0.829541	0.821436	0.749489
0.600941	0.791021	0.795458	0.957063	0.890327	0.803832	0.813533	0.808663	0.595056	0.737582
0.955792	0.33346	0.728871	0.751607	0.604741	0.725655	0.63065	0.280431	0.239228	0.482961
0.809736	0.130264	0.832416	0.723247	0.605233	0.704159	0.873965	0.942701	0.786241	0.199151
0.921128	0.736136	0.681855	0.642518	0.834481	0.689848	0.864402	0.926602	0.755135	0.943053
0.919537	0.826186	0.655358	0.755559	0.673017	0.876095	0.845152	0.751925	0.330506	0.559066
0.857817	0.87816	0.492272	0.853751	0.612095	0.501461	0.747727	0.723256	0.913047	0.495182
0.801597	0.7267	0.735054	0.796018	0.59741	0.890125	0.736641	0.687664	0.738883	0.902853
0.850138	0.727698	0.652018	0.787814	0.501377	0.675833	0.658693	0.653278	0.562943	0.692377
0.710575	0.854657	0.783841	0.740675	0.862962	0.622239	0.822767	0.601202	0.278677	0.621284
0.76537	0.403898	0.792695	0.915991	0.452814	0.815195	0.547854	0.57313	0.503804	0.521092
0.877706	0.823931	0.858827	0.837638	0.913346	0.702601	0.27169	0.546106	0.923496	0.466767
0.394645	0.887978	0.925933	0.664284	0.901838	0.666257	0.689914	0.800497	0.830326	0.918715
0.957942	0.889288	0.605058	0.926361	0.667434	0.386441	0.664133	0.790941	0.780689	0.871738
0.870984	0.814746	0.773965	0.835408	0.776743	0.886924	0.606861	0.681295	0.562265	0.800041
0.896968	0.648164	0.72891	0.892893	0.857323	0.852008	0.390366	0.672366	0.529883	0.782503
0.944645	0.697996	0.708095	0.577924	0.845391	0.849341	0.803169	0.607489	0.783667	0.687905
0.876353	0.873661	0.845894	0.674884	0.769266	0.536302	0.698547	0.81069	0.778217	0.645818
0.899197	0.886304	0.82759	0.916603	0.760975	0.705094	0.490513	0.765884	0.740362	0.622738
0.851296	0.777971	0.352099	0.859495	0.654868	0.906614	0.41536	0.587113	0.722446	0.560719
0.971932	0.893365	0.673394	0.679681	0.5775	0.85002	0.870868	0.933525	0.713993	0.217117
0.880635	0.843706	0.667138	0.633973	0.856339	0.775817	0.81849	0.908096	0.679415	0.961039
0.974697	0.194742	0.303495	0.50003	0.824174	0.945673	0.521537	0.723713	0.632222	0.791795
0.931174	0.912025	0.82147	0.899292	0.823423	0.853652	0.442958	0.633402	0.579053	0.624064
0.936941	0.71379	0.737285	0.582805	0.60304	0.75858	0.9304	0.83857	0.547501	0.608867
0.917496	0.717125	0.538213	0.846017	0.576315	0.70032	0.692016	0.689575	0.942064	0.334983
0.868311	0.839344	0.914553	0.849127	0.317649	0.63282	0.808877	0.652448	0.894899	0.84179
0.855237	0.924119	0.859692	0.539663	0.797536	0.871862	0.538493	0.904973	0.886196	0.813787
0.912235	0.656498	0.775143	0.88599	0.860425	0.840546	0.870063	0.838523	0.864495	0.804369
0.570361	0.906809	0.653599	0.818357	0.805755	0.778415	0.819017	0.800582	0.779409	0.785691
0.763184	0.814372	0.792566	0.542207	0.754297	0.691377	0.805259	0.784241	0.757635	0.753189
0.931455	0.756088	0.839395	0.649809	0.505236	0.619883	0.672153	0.733415	0.725459	0.750859
0.821251	0.599303	0.790738	0.822127	0.839791	0.827789	0.922037	0.53964	0.722332	0.86413
0.914465	0.883825	0.757546	0.664801	0.88612	0.417105	0.786979	0.527732	0.677105	0.850719
0.54682	0.664018	0.901466	0.732943	0.781004	0.68023	0.744707	0.4483	0.639872	0.808906
0.842861	0.743285	0.923354	0.717171	0.584495	0.669813	0.721388	0.314724	0.143114	0.795998
0.891905	0.707228	0.898958	0.613699	0.825363	0.675009	0.645146	0.780626	0.119851	0.689547
0.934834	0.841414	0.76649	0.552375	0.695236	0.847725	0.678808	0.726773	0.851959	0.587856
0.866364	0.807185	0.429253	0.95862	0.852047	0.712008	0.712635	0.368955	0.75059	0.528176
0.792877	0.876978	1	0.719987	0.914337	0.92442	0.658971	0.538075	0.563474	0.482479
0.93066	0.938894	0.894	0.606573	0.787365	0.842768	0.89047	0.0801818	0.444513	0.914082
0.918677	0.894915	0.814346	0.745828	0.765031	0.801323	0.783734	0.922238	0.925161	0.835332
0.82188	0.62497	0.801901	0.859872	0.668689	0.792362	0.770978	0.794734	0.697098	0.820635
0.879742	0.871943	0.878377	0.615045	0.796395	0.670771	0.723628	0.771843	0.661838	0.798444
0.946561	0.806832	0.787863	0.912102	0.699885	0.906236	0.762599	0.749781	0.591837	0.608815
0.678947	0.752748	0.707085	0.888266	0.684047	0.899447	0.642952	0.621525	0.351427	0.588835
0.846792	0.83836	0.683284	0.303229	0.370348	0.838208	0.375045	0.608368	0.341742	0.888551
0.842447	0.915199	0.807114	0.928095	0.122971	0.747142	0.901772	0.876519	0.795766	0.835531
0.926485	0.897861	0.713752	0.751431	0.958741	0.502708	0.870786	0.863096	0.574057	0.686854
0.974818	0.961188	0.67013	0.917306	0.826446	0.56719	0.849331	0.855072	0.517485	0.634007
0.948841	0.780579	0.770326	0.380567	0.670354	0.871866	0.721878	0.813057	0.466295	0.577494
0.895783	0.23223	0.873039	0.761752	0.84993	0.844133	0.657441	0.705611	0.755868	0.448296
0.906703	0.814477	0.658151	0.827411	0.587888	0.791031	0.923411	0.584888	0.741062	0.0660871
0.744353	0.828933	0.615623	0.847104	0.9294	0.722169	0.806881	0.883705	0.707574	0.893828
0.77875	0.239126	0.342782	0.880939	0.725209	0.62463	0.80645	0.87369	0.699557	0.86956
0.738383	0.500642	0.813274	0.874965	0.812655	0.836356	0.758092	0.812669	0.641671	0.385514
0.956518	0.85841	0.890241	0.821913	0.724667	0.885871	0.515914	0.732471	0.571949	0.879377
0.75684	0.813342	0.848577	0.780144	0.898242	0.796958	0.87066	0.724056	0.89628	0.864362
0.78262	0.733713	0.691595	0.628942	0.720695	0.861932	0.832874	0.68126	0.866457	0.818017
0.86148	0.873525	0.744959	0.617062	0.56712	0.83477	0.847105	0.573652	0.857523	0.736419
0.750052	0.739631	0.558287	0.442587	0.822457	0.744188	0.840666	0.802178	0.655026	0.728588
0.974026	0.922623	0.721957	0.899956	0.610762	0.736332	0.21737	0.762277	0.606302	0.671961
0.870298	0.609287	0.730599	0.866259	0.565399	0.327851	0.728542	0.70825	0.472819	0.664091
0.920016	0.723927	0.873522	0.603601	0.464276	0.634902	0.725798	0.571587	0.455429	0.471774
0.917527	0.876403	0.858744	0.881427	0.825607	0.556104	0.575932	0.32333	0.934696	0.378729
0.925193	0.335073	0.940738	0.409283	0.750615	0.570339	0.513195	0.272742	0.877462	0.908858
0.70201	0.881955	0.703329	0.964852	0.681834	0.778476	0.74355	0.721813	0.863255	0.890406
0.756133	0.664393	0.890716	0.935164	0.674665	0.743577	0.704287	0.690495	0.827313	0.694802
0.91021	0.822347	0.844358	0.748465	0.522749	0.912285	0.70311	0.68027	0.753875	0.617019
0.805496	0.964611	0.707147	0.872677	0.682724	0.87626	0.550262	0.671041	0.682512	0.372825
0.743948	0.311719	0.896273	0.483329	0.893289	0.728919	0.321203	0.325631	0.957212	0.949845
0.901214	0.772173	0.803021	0.898716	0.8293	0.700962	0.924057	0.948457	0.859843	0.858012
0.951714	0.724046	0.762308	0.583695	0.520136	0.580744	0.755717	0.891178	0.698245	0.838629
0.814655	0.775134	0.96126	0.782179	0.937894	0.712291	0.685678	0.862041	0.64092	0.809996
0.834991	0.868142	0.837561	0.916668	0.757645	0.682352	0.935276	0.775455	0.498209	0.769097
0.911601	0.672002	0.708629	0.799874	0.748193	0.800576	0.881872	0.767379	0.460214	0.760116
0.939317	0.885852	0.71924	0.502415	0.70919	0.508967	0.584895	0.697697	0.906555	0.556518
0.88253	0.835714	0.783399	0.918441	0.827701	0.739875	0.831317	0.595149	0.903982	0.436885
0.432938	0.588248	0.567238	0.8368	0.804354	0.565844	0.779736	0.808762	0.819284	0.362682
0.924027	0.768419	0.618144	0.747113	0.792233	0.962227	0.559596	0.658409	0.817198	0.746662
0.783346	0.657901	0.750764	0.713291	0.744588	0.896195	0.551914	0.37897	0.412563	0.63176
0.829884	0.828897	0.689664	0.710318	0.729105	0.86172	0.620681	0.640031	0.137894	0.624963
0.874862	0.711097	0.886206	0.710543	0.564316	0.689639	0.948787	0.624902	0.909448	0.899528
0.858879	0.579281	0.50775	0.844534	0.883464	0.552513	0.916323	0.421708	0.837598	0.857775
0.788515	0.909043	0.848287	0.762956	0.470527	0.816489	0.907371	0.726311	0.740709	0.830417
0.796248	0.854102	0.694624	0.814468	0.893592	0.72348	0.648474	0.936594	0.646743	0.823549
0.959093	0.931975	0.552959	0.726289	0.74256	0.966676	0.510163	0.88219	0.619338	0.531918
0.812783	0.85076	0.86857	0.945758	0.861679	0.784035	0.0632962	0.918072	0.528276	0.831037
0.898222	0.861461	0.687197	0.758497	0.854507	0.962634	0.0526528	0.712893	0.879133	0.811188
0.978014	0.707245	0.925795	0.676725	0.794268	0.848559	0.814123	0.741824	0.870459	0.796904
0.684362	0.309742	0.669936	0.484232	0.381208	0.811769	0.498308	0.718437	0.766231	0.790134
0.637852	0.769912	0.766679	0.810237	0.902236	0.691441	0.411298	0.273496	0.586358	0.788213
0.944055	0.652674	0.662856	0.819439	0.878224	0.674597	0.782866	0.898724	0.839013	0.710457
0.935496	0.783658	0.739407	0.808765	0.839859	0.861468	0.619172	0.823007	0.80952	0.62496
0.927497	0.600806	0.510783	0.803809	0.957512	0.840417	0.873067	0.612756	0.74876	0.559089
0.833843	0.922556	0.84165	0.58177	0.744975	0.610003	0.677209	0.982839	0.633189	0.439988
0.943025	0.757336	0.679897	0.832334	0.75399	0.608484	0.545319	0.924855	0.55396	0.896165
0.913597	0.438169	0.440028	0.62344	0.672442	0.696899	0.484509	0.86409	0.884873	0.896155
0.943693	1	0.711724	0.821989	0.884734	0.897625	0.770608	0.826597	0.776114	0.7221
0.833166	0.868526	0.379859	0.269316	0.928421	0.850988	0.866218	0.779911	0.775757	0.661308
0.723535	0.80058	0.941961	0.993358	0.789165	0.698801	0.840219	0.713592	0.761392	0.584592
0.811415	0.860437	0.903678	0.891622	0.787576	0.786388	0.779026	0.896436	0.757097	0.282759
0.909735	0.839581	0.856734	0.763212	0.472514	0.782124	0.60597	0.808111	0.541536	0.761832
0.879686	0.820059	0.738502	0.730578	0.718739	0.617567	0.697053	0.656661	0.479826	0.710229
0.910114	0.391902	0.695424	0.874284	0.706376	0.924412	0.647566	0.885408	0.462345	0.558882
0.939664	0.901073	0.782732	0.727553	0.688648	0.674006	0.847004	0.728487	0.723495	0.857085
0.832101	0.921084	0.911759	0.681201	0.833301	0.799037	0.741436	0.651848	0.881452	0.676825
0.948168	0.842174	0.679078	0.161328	0.765627	0.73106	0.415039	0.644628	0.84367	0.589086
0.150296	0.821665	0.794914	0.905084	0.864401	0.882086	0.720025	0.527794	0.837294	0.556604
0.91969	0.803734	0.30124	0.806797	0.905082	0.805158	0.924459	0.50656	0.712893	0.394091
0.629037	0.793729	0.921519	0.85516	0.401803	0.499894	0.81792	0.83289	0.635422	0.859178
0.84473	0.732423	0.885948	0.837036	0.224241	0.698824	0.789807	0.788953	0.98353	0.853637
0.919895	0.85824	0.617583	0.909858	0.813273	0.685547	0.737686	0.759372	0.968773	0.796513
0.884536	0.893449	0.776905	0.633915	0.792747	0.722052	0.975781	0.759053	0.850491	0.729006
0.597792	0.87925	0.936063	0.674353	0.754124	0.625646	0.80763	0.540784	0.820445	0.712695
0.87458	0.706811	0.920811	0.602944	0.774008	0.56141	0.791753	0.50662	0.746813	0.623288
0.811951	0.566909	0.772981	0.856264	0.640323	0.924099	0.559453	1	0.715243	0.0374259
0.896283	0.972155	0.697061	0.760949	0.78524	0.859656	0.731511	0.905394	0.971475	0.765481
0.889343	0.865864	0.646752	0.675362	0.680287	0.742366	0.718551	0.850451	0.727931	0.608198
0.960146	0.9467	0.312322	0.922992	0.624282	0.70197	0.844722	0.727356	0.686914	0.943109
0.646673	0.726063	0.883305	0.257793	0.761012	0.777471	0.82673	0.694947	0.670062	0.846085
0.89466	0.483326	0.710675	0.879534	0.695441	0.747398	0.474345	0.343205	0.36125	0.775338
0.866283	0.766182	0.964942	0.376062	0.683163	0.200093	0.826825	0.319569	0.965075	0.657058
0.907767	0.85262	0.787041	0.171308	0.899508	0.770881	0.747678	0.869712	0.858253	0.425015
0.828228	0.761152	0.446838	0.721965	0.798783	0.440915	0.721594	0.475704	0.547635	0.712289
0.823693	0.954268	0.847985	0.551138	0.576324	0.743443	0.615602	0.943216	0.542068	0.659964
0.877391	0.91133	0.781455	0.79736	0.648498	0.521195	0.527032	0.443486	0.281415	0.570327
0.85344	0.558851	0.883794	0.630609	0.673813	0.750219	0.941221	0.858914	0.950236	0.530645
0.86718	0.651969	0.697675	0.591537	0.274077	0.893198	0.828643	0.822178	0.812094	0.855143
0.944034	0.766869	0.849265	0.881528	0.802926	0.713955	0.938658	0.666986	0.78106	0.794406
0.765759	0.73142	0.896387	0.874947	0.77958	0.648727	0.740668	0.54351	0.779374	0.793754
0.783234	0.759428	0.860354	0.765288	0.68319	0.641628	0.416005	0.926294	0.561232	0.788535
0.844745	0.560491	0.793055	0.88353	0.600649	0.992771	0.118701	0.859032	0.279443	0.783894
0.678087	0.742377	0.676052	0.826039	0.86112	0.856137	0.902011	0.77075	0.214761	0.777799
0.917513	0.930941	0.816948	0.656179	0.811774	0.847538	0.805385	0.767171	0.896677	0.740965
0.784899	0.870921	0.732615	0.703779	0.730203	0.822089	0.498351	0.631733	0.785554	0.467399
0.745946	0.791076	0.879328	0.543649	0.211749	0.592785	0.768319	0.863869	0.721999	0.823571
0.950641	0.705951	0.917278	0.704065	0.838487	0.555143	0.86374	0.613428	0.654911	0.7349
0.839133	0.868567	0.864059	0.779985	0.69272	1	0.859733	0.803813	0.351022	0.493764
0.493221	0.628898	0.851856	0.604605	0.875743	0.853739	0.819325	0.802781	0.828908	0.223313
0.484795	0.894782	0.772231	0.843126	0.670558	0.803477	0.816671	0.759083	0.638276	0.146057
0.977287	0.602084	0.370865	0.769686	0.75073	0.769522	0.15122	0.747398	0.815226	0.904854
0.814608	0.772382	0.875099	0.509209	0.647626	0.746396	0.841908	0.653879	0.804672	0.859801
0.712883	0.491337	0.737136	0.838516	0.563501	0.660021	0.741494	0.880118	0.640593	0.766856
0.831362	0.640377	0.354328	0.80329	0.70442	0.798038	0.872163	0.769264	0.829969	0.740605
0.886911	0.708402	0.883551	0.872417	0.849269	0.768204	0.849113	0.64221	0.775423	0.73097
0.891303	0.951512	0.886176	0.917681	0.520813	0.59915	0.783007	0.523741	0.719506	0.708606
0.673199	0.77361	0.846725	0.600218	0.860546	0.549226	0.649287	0.778077	0.695353	0.657204
0.0965651	0.813453	0.727088	0.616644	0.830319	0.253729	0.264385	0.598049	0.931673	0.446168
0.875912	0.858048	0.627949	0.908474	0.905814	0.91508	0.975496	0.570777	0.761835	0.440871
0.878187	0.815101	0.782517	0.78362	0.741851	0.906691	0.2587	0.471101	0.646947	0.142154
0.934536	0.565725	0.759101	0.613624	0.499374	0.782268	0.900659	0.769225	0.394904	0.636348
0.920909	0.779767	0.767531	0.951911	0.879619	0.654367	0.816547	0.361736	0.884379	0.593806
0.60577	0.893664	0.628723	0.773247	0.817321	0.817751	0.80705	0.76683	0.737353	0.841461
0.645582	0.775799	0.636373	0.909655	0.732194	0.901309	0.674233	0.685638	0.593587	0.793309
0.949266	0.725217	0.818962	0.668744	0.580774	0.898649	0.603903	0.671604	0.726096	0.498145
0.91075	0.781659	0.702914	0.559899	0.582826	0.764004	0.519373	0.490951	0.669224	0.984453
0.714328	0.78724	0.933479	0.799955	0.82377	0.615557	0.481585	0.251337	0.647788	0.87535
0.850002	0.918945	0.413057	0.538406	0.80866	0.464748	0.898806	0.907798	0.627853	0.832098
0.945852	0.735093	0.709403	0.741411	0.745197	0.687278	0.752241	0.870655	0.612027	0.806447
0.605428	0.866219	0.673974	0.746981	0.681865	0.949612	0.75059	0.888035	0.599212	0.795482
0.678165	0.818914	0.728747	0.518191	0.851032	0.810538	0.699225	0.819405	0.567955	0.555971
0.946697	0.651389	0.705741	0.800306	0.526019	0.408688	0.562557	0.809795	0.925457	0.417533
0.856677	0.848664	0.504393	0.729772	0.822422	0.649205	0.545829	0.755414	0.81652	0.351229
0.717661	0.679727	0.730082	0.82768	0.560717	0.614917	0.283128	0.558145	0.732646	0.873971
0.959968	0.94345	0.695214	0.52841	0.826725	0.822576	0.738015	0.785738	0.60825	0.873674
0.8124	0.803519	0.788679	0.450577	0.819551	0.622012	0.698491	0.767692	0.838697	0.819307
0.856176	0.889432	0.78335	0.719875	0.779217	0.966913	0.381039	0.646233	0.816574	0.477031
0.884412	0.571246	0.847228	0.899982	0.745539	0.855279	0.714601	0.630735	0.951854	0.244937
0.941714	0.817448	0.90356	0.726467	0.875863	0.723335	0.645406	0.507107	0.949734	0.814159
0.72795	0.5994	0.702619	0.697662	0.865404	0.517543	0.545559	0.93002	0.903159	0.640244
0.902185	0.808791	0.750294	0.513857	0.742943	0.439105	0.923754	0.790496	0.856094	0.0312835
0.246469	0.628417	0.632462	0.920655	0.465917	0.694795	0.608539	0.676377	0.801629	0.785627
0.792306	0.439603	0.88949	0.811741	0.917335	0.470658	0.590322	0.504888	0.778386	0.733236
0.806945	0.73823	0.92282	0.877188	0.897958	0.863431	0.803353	0.398282	0.617235	0.604394
0.949985	0.714366	0.795172	0.819987	0.883058	0.824272	0.650924	0.85748	0.560182	0.561099
0.892343	0.89654	0.814317	0.788353	0.707648	0.894279	0.787916	0.767163	0.467624	0.341464
0.936225	0.6092	0.0581917	0.87012	0.693488	0.865239	0.701749	0.762067	0.461794	0.720237
0.912733	0.758777	0.884769	0.803384	0.863892	0.796588	0.687971	0.61665	0.331086	0.939688
0.912857	0.53049	0.753248	0.768184	0.822363	0.688129	0.554068	0.560697	0.894087	0.859366
0.880076	0.680167	0.578722	0.942777	0.765132	0.767871	0.684116	0.557296	0.873754	0.80062
0.954246	0.326498	0.681637	0.852749	0.743491	0.692369	0.669927	0.946959	0.817277	0.768643
0.858243	0.740308	0.520106	0.600656	0.78397	0.499893	0.641172	0.909801	0.752447	0.670177
0.903231	0.848781	0.758729	0.765527	0.881173	0.774091	0.567281	0.853528	0.610011	0.589991
0.906249	0.775908	0.544823	0.910381	0.621094	0.8455	0.28639	0.719677	0.56484	0.83413
0.764802	0.87418	0.827397	0.729352	0.585524	0.749384	0.635949	0.629065	0.450657	0.761359
0.851966	0.859526	0.820878	0.784854	0.982198	0.726511	0.831748	0.374753	0.86292	0.676921
0.927482	0.827187	0.786927	0.678244	0.894604	0.606246	0.877292	0.783625	0.828792	0.661903
0.850606	0.926946	0.928564	0.888925	0.753572	0.348741	0.778401	0.721614	0.81921	0.636932
0.904412	0.967339	0.736368	0.751599	0.978279	0.817026	0.716561	0.637181	0.772431	0.895801
0.321177	0.813084	0.717864	0.74295	0.685532	0.816809	0.615459	0.596019	0.73039	0.85193
0.788139	0.679529	0.909044	0.905012	0.821386	0.751034	0.855647	0.551598	0.672313	0.650564
0.928027	0.880803	0.848304	0.882045	0.763261	0.673516	0.885629	0.746431	0.657761	0.578067
0.205072	0.908299	0.754782	0.882006	0.744022	0.909081	0.222554	0.671762	0.440638	0.563435
0.91338	0.706904	0.90349	0.624256	0.589487	0.839436	0.932608	0.429455	0.757646	0.476251
0.798879	0.736347	0.763896	0.475748	0.817688	0.606186	0.711727	0.400176	0.707986	0.435029
0.720247	0.383468	0.847814	0.885919	0.763723	0.812069	0.568367	0.32883	0.63003	0.795929
0.931776	0.854147	0.434855	0.749889	0.44472	0.779228	0.847241	0.981923	0.87542	0.65665
0.765881	0.616336	0.965894	0.781839	0.761752	0.682681	0.846993	0.819964	0.701888	0.564507
0.883073	0.726787	0.791852	0.839341	0.858467	0.30531	0.764991	0.946507	0.686064	0.760146
0.899287	0.702249	0.87908	0.673251	0.764765	0.781259	0.749677	0.449186	0.63268	0.733768
0.880165	0.898295	0.875703	0.713929	0.754461	0.74688	0.664081	0.835971	0.355821	0.711234
0.376504	0.875544	0.863319	0.752001	0.321988	0.610834	0.501742	0.322864	0.693728	0.553278
0.874742	0.745226	0.749202	0.781176	0.906402	0.28151	0.877103	0.298507	0.440465	0.417142
0.894068	0.827522	0.919418	0.593024	0.888639	0.748243	0.765092	0.0168663	0.82564	0.392791
0.879086	0.871824	0.862403	0.830121	0.855517	0.149013	0.742537	0.731819	0.770413	0.168439
0.734559	0.857341	0.649842	0.793698	0.696858	0.75937	0.728189	0.866922	0.345701	0.0976269
0.818989	0.907381	0.635398	0.641919	0.636099	0.667463	0.675177	0.814503	0.922285	0.811287
0.849506	0.742183	0.785924	0.933097	0.244405	0.872707	0.637656	0.685361	0.862956	0.78719
0.819273	0.705067	0.189831	0.930585	0.413256	0.762786	0.561661	0.6127	0.847073	0.71458
0.973164	0.920314	0.832186	0.928718	0.818392	0.800825	0.03144	0.590539	0.809071	0.691572
0.808736	0.710073	0.883529	0.87763	0.833621	0.78781	0.837531	0.826503	0.805747	0.63151
0.840757	0.833187	0.942727	0.823667	0.757902	0.490376	0.690183	0.732158	0.641779	0.622017
0.816936	0.891557	0.599251	0.720936	0.729766	0.822503	0.298826	0.898048	0.624066	0.547828
0.874894	0.945388	0.83294	0.89718	0.879465	0.798513	0.673755	0.834798	0.83195	0.405466
0.834611	0.828227	0.827329	0.663414	0.82007	0.791881	0.883732	0.645633	0.795596	0.39249
0.60984	0.89757	0.414158	0.630675	0.770046	0.611682	0.86171	0.83229	0.752598	0.349506
0.86256	0.463923	0.7726	0.823472	0.747843	0.743733	0.645885	0.803739	0.677432	0.934068
0.907962	0.74548	0.6223	0.47301	0.764431	0.673125	0.844954	0.611054	0.650389	0.837019
0.726798	0.825388	0.853239	0.92408	0.831406	0.700052	0.653101	0.921602	0.609445	0.832614
0.805042	0.766623	0.863754	0.781406	0.755039	0.639274	0.647058	0.826631	0.478139	0.808948
0.555989	0.715596	0.821738	0.769016	0.725805	0.621667	0.853727	0.785606	0.323838	0.763815
0.834586	0.840494	0.821684	0.583599	0.636511	0.597741	0.852245	0.738366	0.986351	0.749084
0.49994	0.798242	0.727548	0.947239	0.758182	0.574544	0.348792	0.538223	0.807982	0.717114
0.815509	0.897234	0.605406	0.940899	0.702752	0.844198	0.128571	0.495493	0.734683	0.692426
0.700708	0.892286	0.81745	0.483433	0.539368	0.826174	0.848404	0.483535	0.709663	0.608259
0.819603	0.646983	0.71123	0.954259	0.533182	0.790273	0.84825	0.855699	0.691504	0.590509
0.962628	0.856631	0.881198	0.868711	0.759536	0.872375	0.794139	0.619591	0.58335	0.50323
0.65306	0.846743	0.695952	0.804348	0.571101	0.779128	0.557906	0.588843	0.89734	0.838038
0.871496	0.788752	0.7924	0.765767	0.490448	0.827147	0.848758	0.519174	0.803379	0.793844
0.928402	0.943331	0.768453	0.711336	0.800143	0.798222	0.805519	0.502047	0.752072	0.376003
0.789426	0.505371	0.856743	0.602088	0.612492	0.929252	0.904478	0.895019	0.544997	0.648994
0.900406	0.941807	0.837423	0.785654	0.865701	0.835592	0.854174	0.732368	0.890907	0.632695
0.862457	0.831114	0.783199	0.967771	0.814627	0.776166	0.840207	0.540355	0.823403	0.628803
0.831079	0.756527	0.853083	0.861686	0.844278	0.628668	0.777107	0.490332	0.67166	0.515823
0.95401	0.746004	0.791067	0.80746	0.767879	0.847215	0.765038	0.844731	0.159417	0.873563
0.924049	0.654539	0.301744	0.727071	0.71772	0.770966	0.70815	0.790731	0.929486	0.829052
0.950131	0.730283	0.92421	0.405669	0.639565	0.577398	0.607136	0.805444	0.776752	0.753736
0.854927	0.875817	0.667602	0.928294	0.565319	0.830467	0.920221	0.728741	0.738139	0.730886
0.840721	0.811549	0.918934	0.590228	0.439797	0.80883	0.827464	0.715537	0.520172	0.494734
0.903782	0.930511	0.806973	0.829972	0.470757	0.75863	0.552279	0.827596	0.320767	0.896157
0.850116	0.688389	0.772275	0.801025	0.883432	0.754758	0.746735	0.799467	0.908747	0.748812
0.889584	0.583748	0.918906	0.818078	0.778156	0.66204	0.880659	0.720047	0.823488	0.640364
0.925775	0.746866	0.944903	0.902348	0.611565	0.883072	0.808627	0.647436	0.811326	0.510413
0.823044	0.748574	0.723899	0.678845	0.825985	0.863787	0.749386	0.5553	0.809892	0.917593
0.873348	0.632157	0.666964	0.932349	0.68015	0.907638	0.931896	0.315266	0.752965	0.916505
0.903596	0.750891	0.665744	0.699978	0.541372	0.821546	0.895771	0.949187	0.544814	0.829323
0.918619	0.624946	0.499719	0.938894	0.773582	0.601201	0.886857	0.878114	0.403055	0.801276
0.95144	0.82939	0.871615	0.798718	0.887841	0.562152	0.883688	0.803621	0.7813	0.744799
0.813115	0.941716	0.710812	0.735832	0.685072	0.831907	0.84202	0.799602	0.659935	0.708538
0.927634	0.885791	0.749754	0.634979	0.572077	0.793957	0.664949	0.714651	0.455037	0.640773
0.871475	0.796998	0.715483	0.848175	0.884042	0.757057	0.877313	0.985169	0.342475	0.552691
0.927381	0.493298	0.317589	0.755089	0.813427	0.408192	0.846939	0.868335	0.895152	0.76595
0.869075	0.838127	0.841727	0.931397	0.866847	0.814232	0.702096	0.782127	0.868582	0.691293
0.914736	0.735232	0.751567	0.829541	0.682743	0.693491	0.829271	0.773256	0.815387	0.736032
0.963073	0.885141	0.784353	0.861485	0.892704	0.630376	0.713745	0.681408	0.612771	0.608521
0.801404	0.860266	0.670739	0.818869	0.633394	0.599738	0.711124	0.662638	0.565495	0.896227
0.0185808	0.699134	0.881212	0.723088	0.846485	0.829999	0.852361	0.550163	0.506798	0.769611
0.911367	0.850899	0.632162	0.527004	0.838523	0.797523	0.879464	0.681706	0.483073	0.411376
0.815098	0.404748	0.737288	0.899	0.836082	0.921767	0.755903	0.604492	0.388193	0.209489
0.89058	0.8984	0.771825	0.96986	0.82385	0.913105	0.601071	0.50645	0.134626	0.100738
0.572112	0.725637	0.774327	0.847767	0.759776	0.727886	0.888121	0.922896	0.793341	0.931473
0.924169	0.595549	0.434597	0.387651	0.795551	0.67883	0.745498	0.500327	0.778292	0.90026
0.866523	0.891237	0.788879	0.333673	0.539991	0.799321	0.611162	0.842926	0.751469	0.762105
0.650426	0.769659	0.788184	0.798077	0.943791	0.760594	0.867484	0.706377	0.760826	0.675508
0.712151	0.89092	0.76739	0.420308	0.825023	0.749551	0.820619	0.61097	0.595945	0.935004
0.91095	0.901671	0.676428	0.735182	0.744449	0.918291	0.810333	0.971521	0.842597	0.815269
0.733493	0.772659	0.0360807	0.711067	0.691208	0.774313	0.24458	0.813697	0.831451	0.730983
0.801883	0.902444	0.346658	0.640699	0.776389	0.646458	0.732267	0.49029	0.815977	0.725343
0.756878	0.954079	0.890279	0.259388	0.768915	0.940656	0.610937	0.461446	0.783961	0.677081
0.949476	0.762776	0.717294	0.79835	0.770731	0.904445	0.323521	0.589893	0.615166	0.671332
0.926998	0.712645	0.657317	0.676798	0.831967	0.540106	0.21009	0.862613	0.399033	0.606859
0.794543	0.709581	0.76815	0.667493	0.786039	0.799377	0.885881	0.150275	0.363308	0.515558
0.96899	0.73943	0.811624	0.865334	0.287255	0.513552	0.754553	0.562991	0.764752	0.773938
0.835058	0.816092	0.815625	0.799191	0.211394	0.858409	0.700108	0.407263	0.743634	0.739784
0.886121	0.883903	0.750313	0.85987	0.704935	0.778949	0.91717	0.726234	0.631607	0.689749
0.933739	0.858257	0.972787	0.652247	0.805864	0.753574	0.595768	0.704154	0.512756	0.883268
0.827035	0.664686	0.930037	0.958213	0.751199	0.676218	0.922093	0.587526	0.895725	0.783787
0.907426	0.932739	0.525351	0.946084	0.72002	0.724973	0.702957	0.905038	0.834957	0.671298
0.828779	0.89307	0.799767	0.813017	0.712461	0.67666	0.689123	0.87087	0.832066	0.58686
0.923217	0.757884	0.866736	0.787651	0.397122	0.817952	0.631593	0.842361	0.755393	0.552335
0.921441	0.833189	0.864562	0.89788	0.872818	0.620266	0.860391	0.78671	0.945797	0.351046
0.956533	0.7758	0.880276	0.785211	0.733023	0.890822	0.774214	0.646683	0.727641	0.922473
0.923912	0.946358	0.844821	0.884763	0.336283	0.854783	0.618734	0.182679	0.27944	0.890191
0.880167	0.366286	0.867915	0.808395	0.955129	0.884957	0.780201	0.960738	0.905017	0.846162
0.785388	0.857243	0.624654	0.773596	0.700337	0.94348	0.770348	0.751198	0.849995	0.761297
0.84931	0.867015	0.557094	0.794062	0.717121	0.732048	0.726936	0.721942	0.649668	0.650901
0.626359	0.822734	0.802639	0.826897	0.347674	0.531034	0.642058	0.685078	0.871182	0.282324
0.847044	0.770661	0.840911	0.740889	0.833271	0.887948	0.621813	0.978927	0.846097	0.775848
0.838016	0.761378	0.518661	0.928237	0.677058	0.801806	0.509043	0.910185	0.754892	0.712868
0.988407	0.741035	0.688903	0.79293	0.59543	0.857181	0.416366	0.796737	0.748162	0.708001
0.838801	0.694518	0.343593	0.79141	0.695565	0.476913	0.865743	0.76837	0.728811	0.68063
0.499649	0.696651	0.939402	0.425565	0.627468	0.391503	0.852983	0.729234	0.659911	0.639203
0.863588	0.78943	0.811295	0.907156	0.512854	0.74749	0.82043	0.88744	0.600216	0.367463
0.904184	0.844842	0.929275	0.768273	0.799254	0.523566	0.808091	0.883535	0.763497	0.344438
0.911294	0.80009	0.652695	0.92243	0.808636	0.856306	0.751499	0.875897	0.722578	0.863569
0.533008	0.870437	0.927356	0.594748	0.713228	0.771998	0.738325	0.814511	0.705669	0.815618
0.833702	0.855355	0.75469	0.570134	0.641028	0.512889	0.529032	0.724606	0.66847	0.714533
0.838415	0.839055	0.912483	0.87776	0.804527	0.498763	0.0831543	0.670546	0.583146	0.654965
0.888116	0.886796	0.850979	0.769895	0.755542	0.373101	0.941382	0.633948	0.47221	0.954943
0.433385	0.110862	0.849885	0.621182	0.904454	0.935378	0.595634	0.598448	0.419824	0.755417
0.691973	0.856684	0.675477	0.908659	0.672161	0.741116	0.564619	0.523851	0.823812	0.698779
0.919289	0.827185	0.74725	0.850775	0.621483	0.36141	0.550729	0.496025	0.841546	0.640317
0.717984	0.621518	0.828286	0.754256	0.863882	0.923024	0.802199	0.458924	0.83209	0.360684
0.936105	0.574376	0.846981	0.722877	0.867147	0.788425	0.787242	0.31337	0.799645	0.938551
0.772731	0.77998	0.66354	0.65496	0.798773	0.676217	0.883552	0.259434	0.688736	0.809416
0.967038	0.752044	0.775326	0.645101	0.64832	0.631615	0.844814	0.92757	0.593275	0.673322
0.460829	0.392953	0.70236	0.935031	0.940285	0.548128	0.798857	0.301159	0.341302	0.528842
0.709643	0.485795	0.681742	0.748349	0.852275	0.705055	0.718008	0.295355	0.176694	0.217316
0.845009	0.91405	0.668399	0.450598	0.210816	0.826901	0.625803	0.856016	0.910765	0.187824
0.953625	0.857899	0.953297	0.821473	0.725559	0.635413	0.592206	0.822378	0.739337	0.734619
0.564932	0.843653	0.937132	0.608443	0.70431	0.607931	0.564775	0.797694	0.542648	0.66986
0.826876	0.778397	0.853167	0.851178	0.663767	0.363014	0.429637	0.769396	0.878541	0.586788
0.709766	0.975097	0.631174	0.825297	0.583478	0.796877	0.706863	0.738595	0.729054	0.413997
0.604097	0.782248	0.71102	0.823025	0.778258	0.767275	0.591317	0.815482	0.686369	0.344033
0.892282	0.858599	0.894319	0.559845	0.641371	0.80646	0.5881	0.756362	0.67906	0.868149
0.817308	0.824808	0.939337	0.84554	0.904305	0.765548	0.577523	0.837761	0.0320129	0.783303
0.832211	0.704018	0.820233	0.780364	0.981688	0.745102	0.748038	0.830004	0.916876	0.766111
0.94101	0.80718	0.736901	0.770133	0.859722	0.746491	0.698369	0.678246	0.432719	0.710251
0.958512	0.930593	0.81983	0.689726	0.666623	0.904455	0.921887	0.653611	0.866652	0.51994
0.913294	0.9055	0.461891	0.600649	0.532932	0.668542	0.827588	0.623008	0.768074	0.148293
0.735237	0.870593	0.902495	0.804974	0.498532	0.261796	0.819669	0.415847	0.670859	0.894125
0.942503	0.728908	0.537667	0.798535	0.840996	0.639912	0.79522	0.799279	0.658296	0.863296
0.730282	0.858189	0.828659	0.744812	0.803241	0.724082	0.604518	0.524136	0.869748	0.777045
0.966108	0.729207	0.258474	0.929375	0.76215	0.709229	0.753022	0.684655	0.775651	0.649884
0.908045	0.808102	0.911107	0.880336	0.918126	0.623424	0.712432	0.664829	0.609909	0.578293
0.737447	0.918021	0.922109	0.736606	0.837881	0.86904	0.889507	0.630956	0.377709	0.389728
0.952216	0.851547	0.730796	0.710671	0.920888	0.826404	0.634498	0.759284	0.725081	0.959877
0.920929	0.751787	0.65723	0.705909	0.844271	0.120746	0.561794	0.707751	0.8625	0.888449
0.954471	0.235329	0.832153	0.657097	0.708	0.0375193	0.560565	0.681352	0.817686	0.762855
0.91616	0.703691	0.947969	0.245421	0.614605	0.765171	0.906661	0.668322	0.80982	0.747962
0.862269	0.578824	0.92555	0.910575	0.387841	0.282474	0.887997	0.502413	0.782535	0.633701
0.901948	0.650244	0.806511	0.780829	0.933755	0.632257	0.704202	0.841051	0.769591	0.604174
0.83764	0.806646	0.940809	0.791259	0.745889	0.522949	0.466553	0.830814	0.674127	0.579968
0.954862	0.935164	0.654504	0.702887	0.709929	0.665044	0.898099	0.703512	0.5871	0.922632
0.768067	0.677534	0.852043	0.680053	0.66294	0.579877	0.692999	0.537058	0.561126	0.439263
0.832659	0.530514	0.806269	0.747359	0.748417	0.527052	0.65036	0.957606	0.546084	0.923932
0.905766	0.582537	0.645371	0.696081	0.658958	0.832943	0.644093	0.774181	0.285919	0.884336
0.905234	0.837889	0.7799	0.956145	0.560523	0.827925	0.48143	0.716902	0.82984	0.881739
0.745034	0.849807	0.611837	0.877549	0.751289	0.812996	0.682242	0.678521	0.753537	0.801225
0.91399	0.933844	0.60076	0.949905	0.555366	0.971001	0.957153	0.604768	0.626828	0.776538
0.549195	0.737127	0.818746	0.87279	0.962715	0.800987	0.662965	0.433657	0.503023	0.644757
0.68875	0.811768	0.803519	0.916309	0.678009	0.899571	0.791129	0.825212	0.948334	0.636499
0.95543	0.844183	0.791603	0.761336	0.662122	0.887936	0.54449	0.783999	0.812302	0.882521
0.897023	0.93989	0.894747	0.667851	0.885927	0.883008	0.43069	0.591931	0.698838	0.85702
0.851236	0.955685	0.801264	0.830614	0.772804	0.751659	0.930127	0.801478	0.099894	0.824482
0.676636	0.739504	0.821603	0.951273	0.662996	0.674194	0.889277	0.752342	0.841744	0.709739
0.883927	0.794931	0.77339	0.721943	0.620857	0.827792	0.845095	0.447106	0.790627	0.672547
0.964949	0.752849	0.934016	0.533227	0.856506	0.760561	0.627786	0.119775	0.786705	0.665603
0.949047	0.711085	0.83516	0.91818	0.824564	0.586599	0.260512	0.0711698	0.707336	0.627007
0.802437	0.891907	0.755594	0.929103	0.767852	0.387911	0.838614	0.937256	0.811532	0.463305
0.647387	0.510524	0.704653	0.880199	0.935566	0.899833	0.770023	0.90635	0.677402	0.891116
0.968427	0.782704	0.871048	0.420743	0.820626	0.852545	0.732388	0.86519	0.659577	0.579818
0.909575	0.876639	0.703441	0.113107	0.864376	0.780124	0.716981	0.760493	0.629726	0.946769
0.931649	0.682284	0.801232	0.835277	0.737487	0.849262	0.684554	0.753545	0.563601	0.905235
0.433976	0.755789	0.962974	0.920327	0.725583	0.723911	0.393106	0.6418	0.516268	0.754288
0.564146	0.809613	0.881664	0.718087	0.894278	0.636129	0.820326	0.756443	0.92925	0.725017
0.882819	0.397442	0.864378	0.373804	0.725832	0.838401	0.636939	0.858953	0.747906	0.716868
0.878584	0.672045	0.821812	0.965964	0.654669	0.722341	0.609782	0.804547	0.648272	0.685259
0.994416	0.851264	0.848962	0.834426	0.787908	0.754922	0.27368	0.748986	0.62611	0.636341
0.893538	0.746853	0.92172	0.820471	0.753851	0.897226	0.856759	0.683188	0.529663	0.814478
0.597691	0.63484	0.845	0.398482	0.60344	0.529714	0.621482	0.665284	0.456924	0.803551
0.916072	0.550852	0.731074	0.87552	0.962067	0.528799	0.840089	0.597748	0.816268	0.764984
0.766469	0.841998	0.755691	0.79099	0.727851	0.52698	0.794432	0.898888	0.802575	0.764112
0.857691	0.384852	0.735192	0.73697	0.716454	0.846835	0.713928	0.740368	0.730847	0.690619
0.781528	0.806365	0.538484	0.533488	0.642327	0.77112	0.782887	0.625561	0.320964	0.618733
0.879673	0.649709	0.491808	0.930584	0.630205	0.744521	0.898375	0.422293	1	0.954182
0.932711	0.930823	0.901121	0.769009	0.850168	0.0620301	0.711396	0.826978	0.895841	0.910947
0.908674	0.696157	0.648929	0.759457	0.527212	0.796141	0.890905	0.807515	0.864482	0.811681
0.889504	0.894316	0.531695	0.844015	0.757404	0.574486	0.887947	0.654642	0.849853	0.774702
0.966027	0.675851	0.661503	0.622132	0.900367	0.96461	0.856877	0.91452	0.69083	0.676987
0.923127	0.648155	0.75402	0.633071	0.75359	0.928922	0.731815	0.906822	0.374227	0.59028
0.804912	0.828228	0.614183	0.890064	0.740958	0.910508	0.358596	0.794784	0.920709	0.661001
0.743439	0.751708	0.621144	0.822031	0.873429	0.799623	0.849871	0.703618	0.839485	0.62711
0.85982	0.305976	0.584997	0.801522	0.857752	0.668121	0.791584	0.58894	0.822896	0.447275
0.921912	0.815864	0.792921	0.759803	0.942973	0.915903	0.575511	0.727308	0.733509	0.834449
0.78762	0.831223	0.701184	0.638589	0.514029	0.725905	0.853278	0.664973	0.700232	0.79964
0.812687	0.789085	0.657333	0.956257	0.931049	0.923349	0.809204	0.496097	0.647412	0.682296
0.867273	0.443466	0.749725	0.778993	0.879506	0.831585	0.797061	0.917777	0.626031	0.667019
0.967441	0.855374	0.754862	0.58586	0.719823	0.605277	0.605127	0.629152	0.449748	0.639645
0.877355	0.533695	0.448218	0.967666	0.915898	0.489253	0.720616	0.862048	0.322389	0.493787
0.883649	0.933315	0.669998	0.890037	0.941652	0.950982	0.667613	0.734086	0.824538	0.915913
0.888235	0.600978	0.599022	0.832465	0.682003	0.805293	0.572082	0.547841	0.794062	0.900161
0.849736	0.803373	0.96525	0.95465	0.885777	0.737305	0.527512	0.793001	0.689214	0.750956
0.939337	0.63426	0.650251	0.932279	0.588992	0.733598	0.859855	0.699592	0.904881	0.691543
0.849688	0.808256	0.873332	0.74572	0.767207	0.585883	0.753489	0.669175	0.77695	0.614085
0.660196	0.911492	0.845652	0.720034	0.64322	0.51397	0.91532	0.484546	0.684193	0.574625
0.559171	0.903074	0.798175	0.923961	0.836415	0.860659	0.440229	0.251608	0.615385	0.562326
0.908294	0.877471	0.913348	0.730395	0.611603	0.974177	0.893787	0.823649	0.150285	0.42553
0.712263	0.925034	0.921511	0.802796	0.876304	0.512662	0.771625	0.688568	0.806152	0.834596
0.935506	0.721199	0.80828	0.429897	0.792637	0.937126	0.645581	0.655372	0.746929	0.82155
0.79073	0.669776	0.661257	0.795347	0.65309	0.89467	0.571172	0.579202	0.68257	0.879495
0.909124	0.490036	0.749185	0.733082	0.747177	0.79068	0.695572	0.848478	0.665208	0.796374
0.803986	0.852245	0.849119	0.641236	0.815931	0.648546	0.545364	0.741571	0.988046	0.60768
0.893895	0.870388	0.615214	0.718103	0.825254	0.800612	0.109217	0.634109	0.794186	0.25939
0.86052	0.879001	0.823342	0.762269	0.581208	0.633492	0.918078	0.574035	0.829794	0.784709
0.923938	0.919741	0.8145	0.707925	0.3098	0.575798	0.846306	0.752717	0.819249	0.77788
0.828807	0.900376	0.557614	0.713298	0.896858	0.881258	0.937624	0.691797	0.784205	0.665545
0.911354	0.628288	0.589255	0.666242	0.458515	0.65301	0.922084	0.750517	0.766637	0.646276
0.628856	0.362749	0.556684	0.98552	0.242798	0.710309	0.531775	0.74713	0.722636	0.814113
0.920462	0.876611	0.543274	0.778608	0.711802	0.776005	0.858686	0.68857	0.605134	0.780334
0.9458	0.75266	0.933812	0.52484	0.624058	0.737922	0.61194	0.584198	0.530765	0.57356
0.48625	0.779228	0.744278	0.704849	0.821219	0.722377	0.94085	0.576549	0.330335	0.547987
0.48156	0.862116	0.962727	0.785605	0.680568	0.709583	0.874109	0.521969	0.823793	0.463176
0.826444	0.81701	0.945849	0.836933	0.715322	0.706829	0.791144	0.928133	0.558418	0.853595
0.765786	0.835872	0.701162	0.764462	0.877384	0.626774	0.755459	0.880935	0.864596	0.698424
0.694797	0.748117	0.512	0.910722	0.751778	0.902425	0.582492	0.806763	0.740789	0.920273
0.875337	0.837141	0.872409	0.759069	0.942531	0.884252	0.447118	0.74948	0.723311	0.852825
0.956183	0.810113	0.594589	0.757512	0.609571	0.803477	0.78469	0.677232	0.61076	0.737608
0.936252	0.769947	0.179179	0.928453	0.747095	0.622123	0.733959	0.675994	0.453217	0.634171
0.666557	0.611727	0.117645	0.70316	0.647657	0.546037	0.713297	0.547465	0.880186	0.52684
0.92828	0.820144	0.580448	0.651034	0.655714	0.625282	0.234998	0.104139	0.766543	0.405894
0.797754	0.979938	0.911235	0.941313	0.757138	0.574814	0.780516	0.983086	0.766489	0.257733
0.930331	0.641314	0.706896	0.62854	0.712913	0.935818	0.426589	0.801172	0.47557	0.0521459
0.953647	0.921381	0.97634	0.910682	0.410615	0.736526	0.0948608	0.679548	0.221609	0.878617
0.842485	0.810308	0.790369	0.474506	0.807603	0.484528	0.855485	0.514414	0.812799	0.858433
0.661663	0.164115	0.868107	0.888257	0.825182	0.429356	0.760586	0.50667	0.626799	0.843086
0.852017	0.820261	0.901609	0.818651	0.699081	0.921927	0.659738	0.892321	0.62138	0.73916
0.927175	0.754755	0.820766	0.402172	0.846576	0.715702	0.869963	0.779676	0.525887	0.689493
0.744071	0.843098	0.853855	0.588771	0.74366	0.537183	0.650235	0.414719	0.3384	0.532881
0.876114	0.679234	0.791285	0.54808	0.657776	0.425177	0.488321	0.791789	0.81944	0.421389
0.951537	0.5115	0.760177	0.612922	0.934249	0.504968	0.875787	0.603695	0.780772	0.94821
0.819365	0.842504	0.872078	0.855457	0.742168	0.864116	0.677707	0.744866	0.775197	0.76659
0.915714	0.914988	0.731662	0.813261	0.719521	0.723549	0.360854	0.736132	0.761557	0.736205
0.685319	0.874727	0.609061	0.336055	0.616358	0.693266	0.868099	0.596854	0.938271	0.673522
0.85202	0.873856	0.809863	0.841993	0.905479	0.691274	0.656445	0.885432	0.917766	0.634377
0.897794	0.675513	0.743228	0.783213	0.301073	0.640086	0.737526	0.774025	0.708915	0.706843
0.860526	0.80329	0.623789	0.686863	0.856534	0.625258	0.640228	0.731146	0.449869	0.612508
0.918165	0.896474	0.707088	0.919873	0.950973	0.611614	0.652828	0.581958	1	0.537833
0.70329	0.959907	0.727702	0.891331	0.758156	0.953491	0.545504	0.514772	0.894906	0.916933
0.885119	0.905725	0.750005	0.863787	0.514837	0.579226	0.949406	0.696289	0.786577	0.800224
0.756807	0.83998	0.568459	0.697371	0.38625	0.904729	0.615559	0.381784	0.562713	0.756851
0.835344	0.800589	0.893512	1	0.796524	0.892211	0.606025	0.921187	0.950662	0.661265
0.951205	0.68663	0.822896	0.497457	0.450343	0.812498	0.872818	0.658089	0.917396	0.655902
0.558022	0.824544	0.727049	0.850207	0.90386	0.840038	0.815355	0.947581	0.896462	0.642641
0.919769	0.635079	0.882752	0.842831	0.752305	0.816882	0.593781	0.817419	0.850532	0.627049
0.930566	0.957295	0.854264	0.603806	0.709823	0.63835	0.764312	0.691261	0.848262	0.0325402
0.895562	1	0.923365	0.708102	0.88212	0.505695	0.515099	0.666751	0.833298	0.887353
0.910882	0.537857	0.864127	0.712366	0.849632	0.724172	0.785421	0.120851	0.77387	0.783848
0.89083	0.917998	0.592491	0.651369	0.667392	0.872785	0.779162	0.865256	0.671544	0.657009
0.920806	0.922437	0.873166	0.543983	0.729534	0.826763	0.69608	0.12954	0.589561	0.569083
0.747489	0.839855	0.859903	0.685224	0.854855	0.774347	0.888936	0.657221	0.905462	0.812572
0.929089	0.730263	0.834971	0.503942	0.449475	0.647594	0.879225	0.195578	0.810664	0.655514
0.920737	0.89956	0.821822	0.892991	0.725049	0.563907	0.809138	0.868967	0.772627	0.544982
0.95133	0.840274	0.801223	0.869609	0.822791	0.854773	0.777818	0.851615	0.796057	0.432916
0.80259	0.896019	0.525033	0.811204	0.819065	0.854532	0.373502	0.767613	0.77897	0.922204
0.923865	0.854967	0.816228	0.735435	0.839133	0.774356	0.938228	0.677497	0.559789	0.871241
0.887511	0.755862	0.643735	0.628775	0.832336	0.714152	0.86102	0.544283	0.08941	0.780722
0.887017	0.883346	0.416561	0.473413	0.756544	0.519651	0.87532	0.483031	0.727807	0.761922
0.862191	0.897333	0.681904	0.695364	0.626025	0.694678	0.616789	0.162381	0.727451	0.701263
0.797872	0.791718	0.609599	0.828488	0.642111	0.474774	0.579256	0.863365	0.706107	0.698878
0.875629	0.815255	0.929097	0.643375	0.968466	0.177854	0.46292	0.650732	0.664304	0.542125
0.98594	0.694086	0.677139	0.717288	0.870537	0.801637	0.339353	0.527441	0.506321	0.828345
0.907085	0.829778	0.803947	0.800175	0.858546	0.736929	0.763829	0.48204	0.832623	0.764312
0.884914	0.701821	0.766267	0.702297	0.718243	0.560733	0.50735	0.23186	0.76617	0.601445
0.828401	0.928452	0.737535	0.630727	0.559097	0.824796	0.844586	0.937142	0.761892	0.565823
0.917401	0.811772	0.391529	0.66889	0.547011	0.822508	0.576005	0.933333	0.642821	0.819967
0.943109	0.92385	0.94181	0.845148	0.846251	0.567417	0.390443	0.779647	0.412174	0.791338
0.793274	0.772494	0.843223	0.834943	0.745192	0.69298	0.450745	0.776481	0.819133	0.653448
0.942849	0.838759	0.792436	0.591668	0.650778	0.916619	0.817142	0.626325	0.789984	0.744962
0.738892	0.826495	0.694309	0.791851	0.57357	0.630472	0.767471	0.817454	0.731144	0.648373
0.872481	0.556972	0.765705	0.638161	0.409813	0.945375	0.529585	0.806177	0.985565	0.639556
0.867042	0.885253	0.677091	0.854525	0.750029	0.929756	0.918011	0.256469	0.84901	0.885192
0.71513	0.837378	0.796312	0.629797	0.765142	0.712695	0.886149	0.841788	0.810992	0.877034
0.953697	0.880732	0.935236	0.730343	0.76479	0.435238	0.859694	0.505227	0.744252	0.865267
0.845923	0.786898	0.928861	0.664486	0.677697	0.851198	0.760384	0.23531	0.679554	0.811338
0.695885	0.861059	0.927261	0.916743	0.853662	0.823038	0.698963	0.809218	0.678725	0.798478
0.722214	0.66169	0.48213	0.68971	0.720658	0.680242	0.97102	0.792708	0.666645	0.766013
0.89865	0.84357	0.872613	0.943203	0.45154	0.635135	0.835237	0.668317	0.654164	0.749886
0.827123	0.791153	0.660598	0.796708	0.805976	0.754799	0.630721	0.680891	0.839001	0.981025
0.731344	0.762985	0.537467	0.775489	0.769134	0.686598	0.729543	0.536877	0.710598	0.888166
0.771354	0.855578	0.605105	0.675092	0.907397	0.680138	0.757318	0.87707	0.634559	0.854896
0.875629	0.784087	0.375892	0.689459	0.875678	0.807747	0.735962	0.796598	0.52195	0.41849
0.902527	0.858048	0.422029	0.948564	0.864139	0.794346	0.925447	0.774262	0.427555	0.0319641
0.706954	0.714448	0.436272	0.852027	0.808909	0.700703	0.735345	0.60443	0.86085	0.881038
0.685298	0.853671	0.845851	0.629881	0.667891	0.828877	0.872709	0.943648	0.686153	0.862065
0.500186	0.892973	0.820936	0.411051	0.526739	0.710331	0.800025	0.926987	0.780952	0.724878
0.854889	0.791005	0.648256	0.822314	0.87894	0.601658	0.957222	0.746717	0.0557807	0.562036
0.888585	0.631842	0.826679	0.86446	0.827907	0.492491	0.899729	0.695094	0.8408	0.432898
0.722621	0.910133	0.764207	0.828789	0.755642	0.866552	0.74098	0.534211	0.795728	0.952175
0.96731	0.912409	0.783188	0.80819	0.691016	0.550099	0.716124	0.0895477	0.733009	0.926154
0.914377	0.900555	0.639485	0.907526	0.549555	0.761776	0.3801	0.85384	0.699277	0.604551
0.619333	0.87167	0.578364	0.65766	0.848043	0.41432	0.893863	0.580506	0.658815	0.541907
0.920492	0.770812	0.667925	0.892054	0.799763	0.894452	0.856837	0.877154	0.557359	0.403336
0.814999	0.8238	0.813343	0.724978	0.576304	0.823192	0.837382	0.820294	0.919632	0.976734
0.866799	0.785329	0.801928	0.448886	0.86671	0.894901	0.664437	0.592183	0.825894	0.883061
0.930546	0.798179	0.503549	0.589087	0.924241	0.681521	0.613131	0.893846	0.791843	0.859586
0.778667	0.752552	0.433627	0.941561	0.834192	0.569647	0.587574	0.832709	0.790757	0.851748
0.888723	0.836608	0.641324	0.821834	0.67232	0.808845	0.0633121	0.571078	0.651566	0.734352
0.769735	0.918613	0.566038	0.766192	0.768336	0.761788	0.886446	0.397387	0.952731	0.882148
0.63817	0.608325	0.922342	0.568832	0.664248	0.623591	0.922906	0.815927	0.935918	0.752186
0.772622	0.88382	0.767453	0.903218	0.318298	0.702385	0.764647	0.842329	0.871204	0.737795
0.837416	0.967608	0.913369	0.680673	0.870601	0.621688	0.74417	0.829746	0.797998	0.715929
0.688557	0.855651	0.588128	0.768392	0.827624	0.877657	0.703845	0.73186	0.744453	0.6808
0.960819	0.847505	0.669447	0.626863	0.721714	0.843871	0.679299	0.688295	0.69665	0.529178
0.91789	0.638812	0.587515	0.951307	0.645241	0.651484	0.854411	0.540266	0.551479	0.585938
0.778918	0.938711	0.734609	0.292709	0.945521	0.56244	0.831098	0.560951	0.852112	0.571246
0.904162	0.85361	0.693761	0.807237	0.844844	0.835024	0.829773	0.810219	0.759004	0.935856
0.803737	0.691949	0.211746	0.597317	0.804445	0.833334	0.856634	0.755754	0.896835	0.90758
0.964339	0.891673	0.77281	0.674821	0.785801	0.814038	0.674893	0.43941	0.857687	0.809082
0.784628	0.700225	0.868235	0.869616	0.829359	0.748003	0.0277913	1	0.804588	0.78919
0.834835	0.904699	0.525839	0.730555	0.725607	0.983078	0.548652	0.672163	0.763527	0.78417
0.887164	0.90023	0.885776	0.695663	0.810058	0.928683	0.845165	0.680848	0.66745	0.761701
0.870832	0.887194	0.746312	0.561078	0.78612	0.864475	0.778371	0.602855	0.587617	0.682596
0.902285	0.940787	0.605674	0.344771	0.701433	0.676689	0.638207	0.832558	0.395838	0.19751
0.972727	0.710374	0.73535	0.975171	0.8465	0.886642	0.544299	0.638292	0.592882	0.956336
0.881906	0.934761	0.762244	0.74419	0.667244	0.829054	0.9241	0.507634	0.553886	0.590997
0.848129	0.726617	0.477549	0.842006	0.851566	0.781907	0.810023	0.906185	0.528012	0.556162
0.960385	0.811719	0.727274	0.48172	0.616127	0.66059	0.753455	0.846309	0.499921	0.481879
0.808557	0.662847	0.776949	0.476695	0.640351	0.802315	0.686504	0.79289	0.741429	0.0693618
0.899406	0.920238	0.950734	0.685531	0.487822	0.733561	0.749178	0.706618	0.895125	0.946705
0.652951	0.840667	0.897369	0.530678	0.807152	0.909803	0.724347	0.699735	0.886785	0.937812
0.833489	0.738123	0.850638	0.422189	0.754597	0.780853	0.723965	0.567005	0.874058	0.658642
0.768796	0.823811	0.661952	0.795808	0.560506	0.657407	0.811173	0.866704	0.769639	0.628733
0.908174	0.78305	0.852985	0.640532	0.898278	0.755846	0.950377	0.488224	0.358869	0.267862
0.536961	0.932937	0.780566	0.830289	0.890224	0.687145	0.898273	0.0791127	0.752499	0.714761
0.78412	0.816517	0.483109	0.777077	0.673926	0.649685	0.793894	0.840804	0.880351	0.6314
0.958862	0.842081	0.90338	0.765693	0.759167	0.803753	0.660072	0.830194	0.844276	0.513705
0.799256	0.811029	0.688175	0.861531	0.683099	0.778999	0.492301	0.474358	0.710942	0.244644
0.822033	0.940945	0.820426	0.795194	0.610179	0.472825	0.739015	0.801874	0.51582	0.700727
0.774054	0.823308	0.696954	0.833284	0.695946	0.712999	0.713959	0.612892	0.385163	0.642434
0.862113	0.837655	0.572754	0.816656	0.724859	0.544486	0.667013	0.347426	0.927563	0.871473
0.627658	0.713377	0.765332	0.898708	0.710953	0.83192	0.602996	0.27827	0.637837	0.791372
0.677632	0.708885	0.677891	0.836326	0.53892	0.817878	0.971325	0.918319	0.78143	0.731568
0.961159	0.92957	0.82656	0.786667	0.528415	0.839737	0.624942	0.878795	0.672936	0.700663
0.833309	0.617405	0.649157	0.468944	0.829845	0.80442	0.612061	0.765149	0.54302	0.6412
0.95201	0.919748	0.895533	0.957004	0.492176	0.94615	0.835257	0.743701	0.450952	0.605477
[truncated: 6,004 more rows]

## Sheet: Figure 1d
Intron number	Srf	Rpl19	Atp6v1h	Rpl27	Tbpl1	Lamc1	Hk1	Bicc1	Cabin1	Eif1	Odc1
1	0.822834	0.454858	0.96725	0.410904	0.821373	0.934714	0.973222	0.842639	0.955557	0.566296	0.587346
2	0.716037	0.636849	0.92525	0.432825	0.759488	0.919864	0.966442	0.845993	0.965594	0.454525	0.681518
3	0.724058	0.506543	0.931695	0.242241	0.827272	0.961092	0.966809	0.926076	0.929192	0.462935	0.632477
4	0.771769	0.663949	0.960682		0.816613	0.971312	0.961128	0.919581	0.951082		0.620457
5	0.868085	0.660461	0.962872		0.863154	0.94206	0.966512	0.873775	0.943977		0.450675
6	0.708299		0.904349		0.803083	0.932407	0.959305	0.913774	0.894235		0.642227
7			0.915108			0.975382	0.940426	0.87544	0.915081		0.738854
8			0.957735			0.965381	0.969381	0.931912	0.904032		0.652221
9			0.942077			0.955527	0.979702	0.848558	0.95615		0.284112
10			0.907547			0.973029	0.952651	0.963839	0.936754		0.433276
11			0.945642			0.956595	0.961814	0.884328	0.861454		0.552424
12			0.93233			0.954942	0.902555	0.854833	0.957715
13			0.915146			0.959099	0.981695	0.893424	0.813791
14						0.960124	0.973856	0.940558	0.898338
15						0.952215	0.969722	0.948691	0.955166
16						0.962941	0.974606	0.863748	0.895095
17						0.952845	0.943247	0.887284	0.936015
18						0.949278		0.876291	0.904864
19						0.924341		0.837792	0.904756
20						0.941985		0.817394	0.946961
21						0.908749			0.970066
22						0.896568			0.941147
23						0.948041			0.926313
24						0.957376			0.960428
25						0.967063			0.963502
26						0.951291			0.873522
27						0.93328			0.930497
28									0.950592
29									0.974029
30									0.976992
31									0.983759
32									0.956238
33									0.961242
34									0.967323
35									0.936717
36									0.925712

## Sheet: Figures 1e, 1f
Figure 1e			Figure 1f
ISIc variance			ISIj variance
Introns of the same gene	Random introns		Introns of the same gene	Random introns
0.0060849	0.014216		0.333333	0.283747
0.00695729	0.0016974		0.0555556	0.240915
0.00405552	0.0190631		0.037037	0.00521319
0.00284358	0.00303185		0.166667	0.143018
0.0516119	0.0165449		0.268	0.0501179
0.0243348	0.0105633		0.5	0.0118343
0.0204044	0.014817		0.138734	0.00456538
0.0140469	0.0361751		0.222222	0.238983
0.0154462	0.0774728		0.172753	0.170475
0.0118829	0.0305439		0.168006	0.0986865
0.0111822	0.0004537		0	0.040068
0.0213194	0.0255334		0.112938	0.164332
0.00760837	0.0291192		0.0346201	0.172016
0.0466104	0.0416594		0.244898	0.00089542
0.0283972	0.0224795		0.146365	0.141102
0.00439265	0.0581254		0.0985306	0.00868393
0.0545668	0.00912313		0.0234898	0.195745
0.105869	0.0124435		0.209916	0.059131
0.0859964	0.0616758		0	0.256803
0.014769	0.0136727		0.034188	0.129703
0.0191225	0.0461695		0.0791486	0.159409
0.00427313	0.0170484		0.175461	0.0798296
0.0195262	0.0266196		0.151296	0.00215345
0.0228097	0.0108562		0.285714	0.110124
0.00166174	0.00377947		0.261224	0.0156786
0.0904316	0.0175552		0.0874791	0.142393
0.00954667	0.0255703		0.00681883	0.152409
0.0129944	0.0647456		0.159467	0.120526
0.0246898	0.0254834		0.108844	0.191209
0.0281961	0.0223673		0.101196	0.103215
0.00814735	0.0224658		0.015873	0.141709
0.0292025	0.0185421		0.176709	0.111428
0.0272954	0.0207669		0.142538	0.0987776
0.00311191	0.0293462		0.124172	0.191532
0.0850994	0.0760603		0.309665	0.208626
0.0684136	0.0203962		0.241667	0.17017
0.00106251	0.0356306		0.02	0.0979575
0.0250099	0.0380692		0.284757	0.129716
0.0278376	0.0226021		0.0146979	0.121711
0.00670071	0.012856		0.129102	0.0750382
0.00630715	0.0523324		0	4.35e-05
0.0117757	0.0151759		0.165097	0.055982
0.0236287	0.0186632		0.114604	0.0958458
0.0212363	0.0122552		0	0.0253613
0.00563051	0.0334979		0	0.235102
0.0320831	0.0201409		0.197239	0.28
0.00229251	0.0442787		0.10584	0.0774781
0.00696298	0.0300974		0.147384	0.177185
0.0123046	0.0399627		0.191291	0.148449
0.00647046	0.0197981		0.00080623	0.247196
0.00879658	0.0476051		0.125894	0.144423
0.00526099	0.0500206		0.0516883	0.0859478
0.0133335	0.0171779		0	0.0179845
0.0340918	0.0114614		0	0.177785
0.0140095	0.0171079		0.00924462	0.225143
0.0158509	0.0484236		0	0.209509
0.00775607	0.0248422		0.0505742	0.164487
0.0133305	0.0153451		0.170222	0.156013
0.020034	0.0126067		0.00253662	0.041199
0.02188	0.0569755		0.168532	0.089011
0.0191766	0.0191804		0.0749811	0.0813643
0.0169912	0.0227958		0.153706	0.11048
0.00850538	0.0204597		0.284024	0.259259
0.0198331	0.00785952		0.133841	0.112352
0.0158213	0.0806535		0.0152571	0.141546
0.0363752	0.0343875		0.0229287	0.140677
0.0119142	0.02146		0.333333	0.00832516
0.0751297	0.0370136		0	0.166768
0.0515314	0.0116205		0.182993	0.0884233
0.117446	0.0049199		0.17359	0.0981799
0.0215336	0.0331517		0.0577922	0.176668
0.0988648	0.00259852		0.0555556	0.0165289
0.00378541	0.00308512		0.196429	0.0867189
0.00537755	0.0258839		0.141885	0.103155
0.0167066	0.038903		0.137224	0.131159
0.0349391	0.0277259		0.00808266	0.150399
0.0508289	0.00927578		0.267935	0.0227058
0.0123423	0.0179059		0.0631182	0.204229
0.00642946	0.0571395		0.103306	0.0786197
0.0152998	0.0289047		0.00761226	0.0688073
0.00704766	0.0217824		0.0225924	0.133833
0.0305791	0.0274702		0.0707623	0.127676
0.0719957	0.0520067		0.162384	0.0294567
0.0114742	0.0141243		0.0319016	0.122244
0.0211037	0.0295582		0.118731	0.0834709
0.0128689	0.105026		0.0381805	0.0959913
0.0244359	0.0335286		0.0618097	0.107172
0.0214815	0.0213893		0	0.0513394
0.0171748	0.0153915		0.00432366	0.0435704
0.01046	0.0226484		0.0963912	0.156892
0.0205942	0.0240935		0.14516	0.0673055
0.00998295	0.0351415		0.0633515	0.156067
0.00982498	0.00376326		0.00984918	0.180819
0.0277985	0.0104989		0.0575399	0.0894992
0.0240711	0.0265264		0.173157	0.00397033
0.0595584	0.0289074		0.0257608	0.123553
0.0312861	0.0706957		0	0.0417284
0.0120918	0.0167545		0	0.194707
0.00572635	0.0404368		0.0977484	0.114719
0.0204526	0.03743		0.066675	0.15952
0.0596712	0.0300834		0.133312	0.128976
0.0225705	0.0460873		0.0767104	0.149242
0.0216274	0.0356243		0.105316	0.150192
0.0695525	0.0627832		0.120384	0.0862406
0.0398549	0.0089758		0.168525	0.0124977
0.00993103	0.0131652		0.0872108	0.128087
0.00299757	0.00032254		0	0.159465
0.0175077	0.0207676		0.0696689	0.140743
0.00763914	0.0146161		0.0891071	0.121532
0.0076391	0.0425377		0.0880105	0.126686
0.0416998	0.0889796		0.0533934	0.120159
0.019231	0.0150977		0.00545283	0.128429
0.00950475	0.00845465		0.0346885	0.103282
0.00645814	0.0633086		0	0.14876
0.0113123	0.0255806		0	0.018229
0.00824623	0.0275929		0.195401	0.150626
0.0261029	0.0401776		0.0126688	0.140129
0.0380844	0.0591427		0.125	0.0007553
0.0264492	0.0371811		0.14292	0.0976795
0.00282132	0.017484		0.0385177	0.139803
0.0268645	0.0123377		0.222222	0.374694
0.0275297	0.0322282		0.0928865	0.118829
0.0875524	0.0168949		0.0712634	0.0354805
0.0326309	0.00602018		0.18149	0.0988359
0.0278805	0.0164392		0.00201619	0.253282
0.0375438	0.0231475		0.0854101	0.117427
0.018957	0.0286831		0.058411	0.0665279
0.0167109	0.0381746		0.0977897	0.123951
0.0049784	0.00381437		0.395062	0.222222
0.0366064	0.0268903		0.25	0.0606357
0.01496	0.0196066		0	0.00405265
0.00648568	0.0270062		0	0.229378
0.0276218	0.0205011		0.203539	0.146181
0.00121461	0.0588965		0.134795	0.0780446
0.0222854	0.0239383		0.152033	0.0111962
0.0419346	0.01958		0	0.145661
0.00579395	0.0423524		0.0706366	0.120191
0.0129026	0.0259237		0.0338648	0.13886
0.0132177	0.0361377		0.222222	0.163561
0.0174944	0.0221349		0.134471	0.157125
0.00595841	0.0290087		0.0138889	0
0.00538203	0.0151773		0.144222	0.0236023
0.0640328	0.00766408		0.00219858	0.242584
0.0408767	0.023957		0.00719905	0.0653032
0.0505809	0.0210992		0.172571	0.114984
0.0137846	0.0234675		0.0893945	0.0458162
0.0159459	0.0196875		0.168014	0.099724
0.0220753	0.047392		0.106774	0.080065
0.0134258	0.0217863		0.0993072	0.143223
0.00906544	0.040483		0.120354	0.0698725
1.28e-05	0.0159801		0.019285	0.156062
0.0182132	0.0118146		0.0101856	0.118115
0.00339191	0.11045		0.159168	0.17802
0.00957262	0.0192738		0	0.10449
0.0151272	0.015586		0	0.107163
0.0264979	0.0376758		0.00832466	0.5
0.0127603	0.0343309		0.0890772	0.0249808
0.0046199	0.0201242		0	0.169796
0.00398269	0.0236601		0.216889	0.0553144
0.00639727	0.0444914		0.0802056	0.114337
0.026668	0.0207371		0.105581	0.189617
0.0157288	0.0313981		0.00356373	0.0248555
0.00122767	0.0453314		0.01	0.111776
0.0101485	0.0595412		0.163333	0.190971
0.0181998	0.00080782		0.0310223	0.135084
0.0279258	0.0171295		0.119914	0.0831991
0.0132782	0.0197449		0.00861408	0.103146
0.00115427	0.0922928		0	0.0131632
0.00294233	0.00999499		0.0411054	0.0256666
0.0216418	0.026824		0.104842	0.168255
0.0421058	0.0736674		0.0207754	0.103256
0.00974709	0.0455956		0.0949384	0.128267
0.00735233	0.0485717		0.357988	0.457467
0.0526094	0.00888346		0.3	0.164262
0.00590701	0.0270894		0.00204284	0.128658
0.0100526	0.0615901		0.228862	0.0759945
0.00584143	0.0248581		0	0.00993408
0.00374605	0.00462531		0	0.122223
0.0140197	0.026277		0	0.0602619
0.0445778	0.0342774		0.32	0.00016529
0.0257286	0.0177278		0	0.0486111
0.0431631	0.0371442		0.0711988	0.120908
0.0132044	0.0573893		0.333333	0.00235156
0.0419619	0.0494909		0.139608	0.0545745
0.0449502	0.058733		0.0208333	0.00846592
0.045309	0.0482445		0.142683	0.122656
0.0254198	0.0194134		0.0533333	0.283747
0.0155551	0.0606146		0.0731724	0.168377
0.00776997	0.0337453		0.093151	0.117706
0.0529214	0.019783		0.138417	0.0221227
0.0285326	0.0068555		0.0694469	0.123656
0.0154422	0.0756332		0.14596	0.0265392
0.0257314	0.0544254		0.0120203	0.211869
0.0159391	0.0422251		0.0603218	0.0783057
0.0271969	0.0121147		0.289712	0.016159
0.0118814	0.04109		0.19122	0.0146928
0.00196528	0.0058009		0.0256321	0.202421
0.0170076	0.0332578		0.0003125	0.0399959
0.00399628	0.0218303		0.28125	0.0868056
0.0177522	0.0302966		0.182407	0.111054
0.0293957	0.0244949		0.028339	0.100606
0.00917748	0.0213027		0.0820471	0.10249
0.0387367	0.0343624		0.0258813	0.119568
0.0493326	0.00591221		0.169042	0.0163568
0.0026025	0.0187409		0.0999761	0.182422
0.0162683	0.02483		0.333333	0.0605004
0.0294622	0.0419312		0.0560838	0.0622648
0.00999268	0.0340873		0.0625	0.0476663
0.00410778	0.02419		0.106975	0.175593
0.01712	0.0401169		0.146792	0.111153
0.0136267	0.0086875		0	0.221247
0.0248951	0.0295076		0.190468	0.178542
0.0138556	0.105682		0.25	0.18861
0.0331125	0.0143827		0.123745	0.0345929
0.0116082	0.0249285		0.106316	0.122914
0.00925478	0.0223166		0.127349	0.113009
0.00594764	0.0631734		0.049983	0.0524007
0.00393695	0.0302533		0.0123457	0.223086
0.00812199	0.0200565		0.137128	0.158283
0.0101047	0.0197205		0.165586	0.122535
0.00171527	0.0399335		0.0486111	0.251731
0.0382368	0.0332148		0.5	0.00710587
0.0413772	0.0400134		0.128358	0.141372
0.0265739	0.0569818		0.116063	0.111866
0.00871341	0.0539495		0.0214485	0.150686
0.063453	0.0204661		0.0307986	0.0936162
0.0110235	0.0217589		0.0551262	0.10845
0.0121129	0.0268583		0.0890296	0.0233415
0.00416244	0.0305041		0.0819888	0.184784
0.0130493	0.0269934		0.266667	0.127041
0.0178891	0.0195671		0.0156594	0.13526
0.0365948	0.0417896		0.129164	0.165652
0.0894826	0.0330638		0.0581879	0.0809755
0.0188902	0.0103819		0.222399	0.114709
0.0329622	0.0714858		0.188672	0.142292
0.0142888	0.0110189		0.0345235	0.115123
0.0216898	0.00740768		0.126545	0.143914
0.0290438	0.0483718		0.0768616	0.00349173
0.0445699	0.0384997		0.0096365	0.0629146
0.0225235	0.0242048		0.106485	0.0990648
0.0497764	0.0745681		0.09	0.202459
0.00782026	0.0361315		0.165806	0.0468117
0.00740076	0.0289705		0.139384	0.0361184
0.0601272	0.0265357		0.210636	0.133391
0.0110893	0.0448192		0.0604849	0.0441858
0.0397619	0.0160317		0.048573	0.129987
0.0188607	0.0674434		0.116337	0.0420522
0.0073507	0.00168391		0.0833333	0.0322212
0.0457683	0.0270197		0.0784686	0.118028
0.021429	0.0684498		0.157413	0.118215
0.0402959	0.0409695		0.08	0.222222
0.0129884	0.0410455		0.148812	0.0102514
0.00794455	0.0381777		0.0675204	0.100232
0.00869466	0.0390509		0.0359833	0.114569
0.0184903	0.0326495		0.0555556	0.0355556
0.020107	0.0379109		0.0716078	0.164861
0.0213953	0.0398583		0.12037	0.0903704
0.00692127	0.0319031		0.122532	0.125378
0.00739484	0.0103419		0.126302	0.0601822
0.0233064	0.0210104		0.0399738	0.137559
0.0229777	0.0503207		0.0641003	0.111262
0.0143595	0.00749516		0.00214337	0.122634
0.0481613	0.0115411		0.117701	0.119306
0.00031998	0.00746857		0.101466	0.179215
0.0267872	0.0195936		0.0473152	0.127173
0.00042239	0.0136362		0.0167982	0.143577
0.00370895	0.00360349		0.0372627	0.0961779
0.029411	0.0439204		0.077419	0.100607
0.00557942	0.0168756		0.163935	0.0752546
0.010059	0.023266		0.0138053	0.0758924
0.00197609	0.0147462		0.0481515	0.0184854
0.0406571	0.0322769		0.0757441	0.115755
0.203464	0.0572518		0.0873152	0.0570658
0.0229591	0.0189724		0.134799	0.165723
0.00852363	0.0197427		0.236245	0.161758
0.0228226	0.0205944		0.0323613	0.130831
0.0679191	0.0135471		0.0911846	0.112302
0.0340795	0.0351643		0.00147794	0.079894
0.03414	0.0513525		0.0041969	0.00978597
0.0378512	0.0198343		0.0440762	0.0488523
0.106562	0.0154705		0	0.106018
0.0227105	0.0216236		0.0240364	0.0736321
0.0265498	0.00757488		0.0412828	0.0208211
0.0881389	0.024861		0.188478	0.0735702
0.0107325	0.0310048		0.237695	0.100348
0.0380914	0.0431134		0.0290172	0.125992
0.0240783	0.0136045		0.00375471	0.158157
0.0189773	0.0772405		0.0799497	0.178287
0.00561607	0.0221325		0.0945851	0.102777
0.00253122	0.0196556		0.036	0.189107
0.0115075	0.0280658		0.0185708	0.121048
0.0208114	0.0173892		0.179984	0.0523548
0.0286303	0.00432958		0.0515886	0.0537958
0.0127022	0.020935		0.0285987	0.116285
0.0323426	0.0199107		0.0448971	0.113764
0.0131645	0.0166151		0.124427	0.113794
0.0114935	0.04275		0.0708677	0.140505
0.0165335	0.0506408		0.0395773	0.112969
0.0131204	0.00431889		0.122379	0.20906
0.0274505	0.00801781		0.194557	0.159902
0.0804501	0.0567376		0.015372	0.137493
0.00587659	0.0373417		0.00383069	0.177828
0.0325883	0.0304124		0.0962902	0.103671
0.00806509	0.0733814		0.0292971	0.134955
0.0123918	0.0235843		0.0582944	0.0494984
0.0161803	0.0469213		0.0784952	0.0775965
0.0175979	0.0260758		0.0626557	0.107646
0.0127329	0.00736647		0.226351	0.0278189
0.0449788	0.0373424		0.134419	0.109984
0.0541149	0.0167221		0.016439	0.130682
0.0487338	0.00207248		0.133333	0.145526
0.0287092	0.0375945		0.00026838	0.178273
0.0288408	0.0164433		0.110347	0.111866
0.00514906	0.0172083		0.0461757	0.0237008
0.0119547	0.026356		0.0597331	0.170467
0.0430114	0.0274551		0.0968396	0.0488075
0.014298	0.0292985		0.153817	0.0426966
0.00948369	0.0328208		0.0918682	0.120399
0.00863223	0.0177505		0	0.405
0.00525896	0.0277626		0.0731188	0.155718
0.073976	0.0630767		0	0.00919684
0.0107569	0.053148		0.0663784	0.0570845
0.0170974	0.0198428		0.0585563	0.129573
0.0392341	0.0229128		0.0618254	0.124757
0.0216556	0.0445804		0.174932	0.132441
0.0478916	0.0214564		0.25	0
0.0315245	0.0337505		0.143309	0.0910363
0.0152735	0.00259406		0.00170451	0.104243
0.0157016	0.0109242		0	0.0417284
0.0232851	0.0398343		0.190716	0.182835
0.0576142	0.0489903		0.0475275	0.094874
0.0217051	0.0459625		0.0914001	0.181147
0.00971882	0.0187131		0.0627615	0.118499
0.0158006	0.0202616		0.0618606	0.11528
0.0184552	0.0122917		0.0101318	0.0136091
0.0266222	0.143074		0.00559357	0.0355556
0.052042	0.0134741		0.106331	0.0167665
0.0246246	0.0354913		0.148148	0.224052
0.0142871	0.0182289		0.00176768	0.019025
0.0304606	0.0489389		0	0.165999
0.0109707	0.0187059		0.0129963	0.121484
0.0870223	0.00678258		0.130551	0.0947904
0.034124	0.0353062		0.0911093	0.147688
0.0144557	0.0603313		0.0675005	0.133436
0.00650015	0.0438563		0.176764	0.102205
0.067209	0.00890016		0.0900053	0.0196947
0.016519	0.0505399		0.0577898	0.136358
0.011633	0.0195027		0.0541276	0.227817
0.0280573	0.0622162		0	0.0585069
0.00883897	0.011485		0.0820491	0.073117
0.00640168	0.0328791		0.0689763	0.100254
0.0167748	0.0241483		0.0469386	0.103476
0.0122139	0.0912739		0.232426	0.175953
0.00315983	0.0284445		0.102565	0.0031854
0.00616119	0.0195133		0.0972012	0.120373
0.00904842	0.00074145		0.017301	0.159116
0.00394737	0.0564284		0	0.145558
0.00919515	0.0626642		0.0029308	0.129915
0.00467381	0.0286409		0.117499	0.0733897
0.0331685	0.0592299		0.253968	0.127131
0.00346919	0.00800455		0.0697766	0.0846156
0.0150614	0.0163339		0	0.212971
0.0266268	0.050062		0.25	0.157823
0.0224772	0.0410659		0.132981	0.142619
0.010347	0.0126587		0.228751	0.027564
0.00543133	0.0809665		0.0560464	0.145721
0.00571606	0.0196688		0.00373149	0.0258456
0.0158578	0.00423631		0.25	0.0148945
0.0124869	0.0506155		0.0123646	0.10054
0.0173233	0.0216763		0.0148729	0.119985
0.0297201	0.0322768		0.0529423	0.149894
0.00992523	0.0211421		0.00990562	0.12414
0.00395993	0.0545627		0	0.213333
0.0348199	0.0699153		0	0.0277798
0.0136671	0.0173241		0.123032	0.0141036
0.0164179	0.0195982		0.134847	0.141413
0.0106915	0.0453849		0.154027	0.0850038
0.0111836	0.0379373		0.222848	0.146404
0.0393754	0.0160421		0.0106943	0.131123
0.0534915	0.0282526		0	0.0303786
0.0131419	0.0402914		0.135408	0.0988143
0.100172	0.00229903		0.00022861	0.126673
0.0219189	0.0511916		0.120307	0.0896899
0.0233505	0.033203		0.0991735	0.0111452
0.0241851	0.0142121		0	0.420139
0.00930317	0.0184142		0.0550965	0.12305
0.00439681	0.0119399		0.189888	0.140888
0.00917645	0.0545834		0.173611	0.0253798
0.0148466	0.012541		0.095587	0.110335
0.015464	0.00909944		0.119706	0.0105819
0.0215508	0.0312922		0.0778291	0.100139
0.0218575	0.0626897		0	0.017196
0.00489835	0.00655072		0.0447981	0.108285
0.00681379	0.00158817		0.163556	0.135795
0.017597	0.00814224		0.0769938	0.0989422
0.0686429	0.0117382		0.00104405	0.192627
0.0318671	0.00092386		0.0890822	0.0966003
0.0546564	0.0362236		0.055831	0.137896
0.0175898	0.0385774		0.157596	0.127183
0.0139811	0.0165665		0.178464	0.132347
0.0301723	0.0488925		0.0529489	0.143352
0.0676581	0.0206772		0.125	0.0157854
0.0172223	0.0315273		0.0992592	0.0812728
0.0303317	0.0480051		0.244898	0.187067
0.0146333	0.0208151		0.112698	0.144779
0.0172189	0.0241219		0.105751	0.215069
0.0508985	0.0330895		0.263374	0.0692505
0.0117423	0.0257293		0.107004	0.107314
0.00418503	0.0703778		0	0.00107401
0.0293056	0.0302593		0.0421813	0.0930991
0.0239605	0.0332554		0.0336132	0.0490486
0.0344539	0.0171774		0.17301	0.0785464
0.0673943	0.0205809		0.063116	0.0910344
0.0180452	0.0265377		0.0171146	0.0769791
0.0161852	0.0302795		0.0357106	0.190476
0.0113424	0.0205479		0.252221	0.0220514
0.0174605	0.014996		0.0342026	0.228891
0.0224471	0.0525999		0	0.0196184
0.0387076	0.0134633		0.166667	0.0365463
0.00834709	0.0314212		0.00170291	0.0263526
0.00603348	0.0882487		0.0250496	0.133355
0.00862738	0.0448129		0.0565687	0.30942
0.0042515	0.0256563		0.121456	0.213449
0.0332704	0.0980103		0.00926896	0.0984972
0.0243192	0.0586569		0.131459	0.150035
0.0211906	0.0478213		0.00151568	0.21298
0.00578494	0.0208514		0.0703018	0.105201
0.0672161	0.0102285		0.255763	0.282723
0.0216099	0.0531547		0.0361571	0.120882
0.0355794	0.0274315		0.0379565	0.10158
0.0458536	0.015496		0	0.00067088
0.0192941	0.0105779		0.0243576	0.113932
0.00873533	0.0337333		0.0781133	0.105433
0.044282	0.0357388		0.187063	0.117531
0.023027	0.0398159		0.302418	0.00095291
0.0270083	0.010538		0.0801169	0.115419
0.0337881	0.0349366		0.0261556	0.119622
0.0174383	0.0235989		0.106042	0.139204
0.0102857	0.00713305		0.199018	0.0729677
0.00584231	0.0277004		0.173611	0.0370679
0.0408095	0.0552828		0.102026	0.070367
0.00454942	0.0226197		0.0232943	0.00042253
0.00644927	0.0246017		0.0734261	0.0271499
0.0193736	0.0275678		0.0164609	0.228414
0.0138278	0.0351432		0.105196	0.106388
0.0329339	0.00393958		0	0.131145
0.0163357	0.103332		0.0922717	0.0732033
0.0297946	0.0109984		0.25	0.0610587
0.0378564	0.0124042		0.0043476	0.109502
0.0946155	0.0495743		0.132616	0.112359
0.0191872	0.0067503		0.0474107	0.127206
0.0432987	0.0156864		0.16182	0.0644207
0.0162147	0.0117929		0.0858054	0.175677
0.028172	0.0437924		0	0.022728
0.039615	0.0258494		0.123851	0.125306
0.0107913	0.0285479		0.106652	0.189147
0.00216478	0.0359269		0.00556584	0.245122
0.00613958	0.127951		0.276667	0.0893943
0.0178754	0.0160767		0.0836233	0.119771
0.0551129	0.0321631		0.0683184	0.121493
0.0183593	0.0293517		0.225549	0.146258
0.0232685	0.0104839		0.115137	0.119113
0.0314219	0.0543968		0	0.0821643
0.00728727	0.0281487		0.0134417	0.103707
0.0128162	0.0181298		0.333333	0.148343
0.0133271	0.0713342		0.126233	0.0225061
0.00844004	0.0450634		0.124153	0.0918279
0.00870277	0.0146103		0.140625	0.236302
0.0437109	0.0510615		0.0498636	0.0335503
0.0211425	0.0446139		0.0900892	0.0892204
0.0110261	0.0295497		0.202658	0.0267354
0.0121373	0.00559423		0.0578065	0.121316
0.0518947	0.027665		0.0718807	0.0564812
0.0168513	0.0642769		0.222222	0.148338
0.0294768	0.00395966		0.2	0.226304
0.0072329	0.0497182		0	0.00019223
0.0306721	0.0357303		0	0.052789
0.00574723	0.0213758		0.128727	0.0668181
0.0287464	0.0386248		0.00131492	0.00395062
0.00247098	0.0175968		0.0671704	0.120003
0.00643011	0.00633908		0.0723962	0.13815
0.00732785	0.0597323		0.0541439	0.0190297
0.0109741	0.0572679		0.0604777	0.144566
0.0152562	0.0242019		0.198064	0.117824
0.011663	0.0283997		0.0384438	0.0827105
0.00251829	0.0410591		0.00031885	0.0023023
0.0132555	0.0379731		0.0423318	0.129218
0.0641426	0.0234637		0.16003	0.128485
0.0185253	0.00666524		0.151963	0.0406918
0.0277574	0.0350913		0.0913196	0.137054
0.0458901	0.0321136		0.085183	0.11146
0.00389134	0.016924		0.0980092	0.127005
0.0356553	0.0487047		0.0185185	0.0293576
0.0087129	0.0487314		0.151567	0.107333
0.00068326	0.0216072		0	0.468262
0.0217362	0.0627029		0.00334362	0.0299622
0.00562736	0.00668804		0.046229	0.0949558
0.00268839	0.039149		0.14354	0.27
0.131225	0.147345		0.120376	0.167487
0.00840793	0.00245575		0.186538	0.247465
0.00617896	0.021655		0.0139661	0.132621
0.0436875	0.0805762		0.0651293	0.098663
0.0165993	0.0577862		0.161477	0.141951
0.0321894	0.0208567		0.0855389	0.133203
0.0346016	0.0215112		0.149854	0.0977018
0.0292035	0.0203247		0.0589611	0.130162
0.0360258	0.0179136		0.0625	0.17505
0.0287151	0.0417515		0.00295858	1.97e-05
0.0126288	0.0325394		0.15913	0.0570371
0.0272497	0.0170363		0.00286352	0.1593
0.0237653	0.0401533		0.00465688	0.115829
0.0107475	0.0254903		0.0094307	0.107207
0.0159353	0.0527622		0.0323532	0.133312
0.0160076	0.0259109		0.118263	0.15731
0.0103243	0.0244713		0.110074	0.156605
0.0290916	0.0689247		0	0.185151
0.00351811	0.0693479		0.0289703	0.0792017
0.0211992	0.113932		0	0.0323967
0.0001953	0.00458255		0.125	0.0485986
0.0486127	0.0122664		0.217643	0.151879
0.0913906	0.00993029		0.037037	0.0494356
0.0189782	0.065293		0.193516	0.0324513
0.0565801	0.074442		0.139164	0.126307
0.0570149	0.00662972		0.0233715	0.111288
0.010623	0.00962238		0.121816	0.117446
0.00501733	0.0467856		0.0590986	0.01005
0.0591104	0.0276606		0.0190666	0.195004
0.0320541	0.0401912		0.0958193	0.0898064
0.0179023	0.0028082		0.0230844	0.227585
0.0226386	0.0045942		0.10514	0.107293
0.0355773	0.030334		0.141724	0.0107937
0.0368955	0.0185344		0.0654578	0.142437
0.00044925	0.0619137		0.126331	0.180883
0.0304033	0.0166029		0.00497938	0.0730435
0.0204596	0.0239817		0.100978	0.13295
0.0492392	0.0346452		0.0165289	0
0.0212598	0.0331588		0.138718	0.129377
0.00385593	0.0100761		0.114636	0.134268
0.0271758	0.0175377		0.0489162	0.144424
0.0703319	0.00303149		0.121521	0.0892103
0.00408641	0.02246		0.187637	0.0617536
0.0538167	0.0107897		0.13068	0.106633
0.0301969	0.0445037		0.0986357	0.035402
0.0261129	0.0742046		0.0488548	0.471039
0.0298678	0.0311815		0.0279667	0.0915978
0.0290381	0.0230453		0.00757247	0.15619
0.00395517	0.12241		0.16	0.156302
0.00634781	0.0369013		0.148148	0.00112859
0.0043378	0.0261423		0.10311	0.113166
0.0213596	0.00235288		0.200539	0.228891
0.0157256	0.0418999		0.0427033	0.149354
0.0262596	0.0170869		0.00929368	0.14968
0.0148599	0.0129065		0.101921	0.251798
0.0092408	0.0179244		0.0242058	0.138501
0.00253129	0.0503247		0.00068277	0.00151607
0.0407169	0.0649932		0.12488	0.0799597
0.00810204	0.00713646		0.17306	0.0866041
0.0145668	0.0345157		0	0.0304624
0.00885268	0.0049682		0.147751	0.171067
0.0999043	0.00376407		0.0810528	0.146879
0.013115	0.0166948		0.110937	0.0754014
0.0172261	0.0403598		0.0678008	0.188928
0.00025265	0.119401		0.0856785	0.124074
0.00777874	0.0332358		0.182041	0.0260805
0.04602	0.0161819		0.290816	0.0510524
0.00638037	0.0194629		0.175661	0.184908
0.0159215	0.0146966		0.178008	0.0104735
0.0171722	0.0288873		0.113363	0.152477
0.0180985	0.00570479		0	0.0500504
0.0565584	0.00352862		0.00279802	0.248403
0.0283305	0.0523152		0.16	0.207141
0.0483251	0.0329808		0.0328286	0.0936828
0.00945067	0.0265135		0.0236691	0.0305373
0.0481033	0.0341456		0.138246	0.0855456
3.62e-05	0.142114		0.0719877	0.122573
0.02985	0.0706978		0.188182	0.218937
0.0305904	0.01034		0.235401	0.00574621
0.0957193	0.064018		0.089864	0.145697
0.0152455	0.0162392		0.110014	0.141061
0.0125458	0.0117493		0.0542325	0.0744773
0.00656272	0.00299495		0.0338262	0.113738
0.0158981	0.0098167		0.271261	0.177119
0.0159911	0.0252351		0.0402734	0.066967
0.0199683	0.0130143		0.0221678	0.0661943
0.0278229	0.0385842		0.0148435	0.0475948
0.0107997	0.0288963		0.192189	0.0914512
0.0178435	0.0111823		0.017026	0.14727
0.00174616	0.00431882		0.1336	0.0107252
0.0203141	0.0138037		0.0917941	0.0752686
0.0383968	0.012444		0.14355	0.129502
0.0711991	0.0708771		0.0322749	0.100201
0.0288517	0.043672		0.0685654	0.106557
0.0321802	0.011881		0.0684926	0.238133
0.0341709	0.0272127		0.28	0.180051
0.0242786	0.0129727		0	0.0995266
0.0204419	0.0416568		0.5	0.393276
0.0254597	0.0635726		0.0166696	0.205993
0.0648781	0.0390652		0.105569	0.217615
0.12879	0.017292		0.142857	0.148408
0.0353562	0.0215547		0.00402046	0.038547
0.00229052	0.00714747		0.16	0.0028
0.0253539	0.0342542		0.116986	0.0741698
0.0259732	0.0262702		0.0575759	0.105341
0.0172698	0.0134958		0.0661901	0.173936
0.0274694	0.0505663		0.0984058	0.0423659
0.0110398	0.0396919		0.046298	0.124919
0.01717	0.0138136		0.0932563	0.0407103
0.132719	0.00022921		0.104097	0.103412
0.0203427	0.0115419		0.0562916	0.145696
0.0617465	0.0226919		0.177551	0.139726
0.00832463	0.0143832		0	0.134728
0.0107791	0.0290906		0	0.253642
0.00219769	0.00936521		0.152304	0.0945249
0.0134243	0.0758369		0.0529169	0.118259
0.0359216	0.0072859		0.125	0.168177
0.0300087	0.0118709		0.136791	0.160061
0.0825463	0.00210685		0.125597	0.120816
0.00231688	0.0191572		0.0463242	0.0786461
0.017797	0.0448978		0	0.192628
0.00933254	0.0387438		0.0831947	0.142222
0.0128944	0.0235667		0.20257	7.92e-05
0.0092097	0.040956		0.0138134	0.00043647
0.045668	0.10668		0.111788	0.160129
0.0187798	0.0172154		0.241665	0.217795
0.0343678	0.00798508		0.176122	0.202723
0.00939781	0.0185863		0.251701	0.244898
0.0080353	0.0141478		0.176722	0.106752
0.00133378	0.0628651		0.181825	0.0116008
0.0145906	0.0606702		0.0586351	0.11175
0.00114943	0.0145891		0.0693961	0.102182
0.00563106	0.00864629		0.186783	0.103027
0.0445965	0.0190382		0.137741	0.111932
0.00190128	0.00946183		0.0159159	0.0217824
0.0175594	0.036678		0.189225	0.0974641
0.0591874	0.0166023		0.127113	0.0794061
0.0029385	0.0730047		0.413223	0.00469856
0.0361957	0.0273252		0.0828889	0.123872
0.0573968	0.0366503		0.0148116	0.138982
0.0392926	0.0102296		0.103884	0.140843
0.0518252	0.0870561		0.13582	0.105787
0.0441831	0.0190737		0.0733333	0.213419
0.00686583	0.0129662		0.410645	0.110831
0.0757991	0.0497689		0.0109748	0.153832
0.0597655	0.0322361		0.0697492	0.0717789
0.0230761	0.0402653		0.0115171	0.108729
0.0682719	0.0668008		0.0689202	0.111747
0.0239795	0.0376706		0.0351384	0.0611865
0.00517089	0.0266236		0.192506	0.0396166
0.0264148	0.0234726		0.118519	0.0138878
0.0152182	0.0312182		0.0817805	0.143839
0.00465014	0.0252192		0.0249237	0.0724989
0.0062999	0.0806484		0.0764384	0.128984
0.0039776	0.0287245		0.032	0.149588
0.0315373	0.0307378		0	0.362155
0.0704538	0.0187806		0.160876	0.00788388
0.102184	0.00307666		0.145991	0.0168404
0.0516008	0.0241507		0	0.184353
0.022875	0.0021998		0.5	0.0052914
0.0361758	0.0197735		0.0740037	0.123272
0.00956055	0.0379388		0.148148	0.00703234
0.0465969	0.0325893		0.109976	0.0277964
0.108053	0.00469425		0.0158215	0.06539
0.0116766	0.0198939		0.0250197	0.0376591
0.00304469	0.0244456		0.0824336	0.0102495
0.00376143	0.0261494		0.169597	0.174418
0.0158194	0.0031971		0.0740062	0.128453
0.0081384	0.0274349		0.110861	0.0347629
0.0329585	0.0492398		0.157115	0.115843
0.0285296	0.0571356		0.0297513	0.131352
0.0652337	0.052845		0.141285	0.149982
0.0084754	0.0378732		0.0927868	0.0934397
0.065315	0.0204758		0.00903521	0.0003435
0.0397518	0.0142401		0.142288	0.125439
0.0439694	0.0304715		0.0394715	0.0270181
0.0256674	0.0270736		0.0553614	0.156113
0.0201555	0.0641208		0.172365	0.0529845
0.011199	0.0474545		0.170805	0.125077
0.154373	0.00218002		0.00710083	0.0582402
0.075338	0.00411434		0.212	0.0593214
0.0218124	0.0158933		0.134434	0.123821
0.0316198	0.0195697		0.12724	0.0815675
0.00405606	0.0216734		0.178747	0.141172
0.0269887	0.0604048		0	0.314558
0.0451433	0.020551		0.0991483	0.177166
0.0129688	0.0222357		0	0.00323448
0.0701485	0.0439142		0.146825	0.0874431
0.0493679	0.0939459		0.0209663	0.160121
0.0344559	0.0589191		0.170441	0.130244
0.0127791	0.0690178		0.19068	0.0703513
0.019591	0.0286873		0.0539773	0.0962698
0.0267718	0.0251522		0.0992752	0.193146
0.0899015	0.0324289		0.0684057	0.105031
0.055233	0.013035		0.0707987	0.0345618
0.00825531	0.0432053		0.216296	0.145609
0.0291945	0.0384054		0	0.0698759
0.0385388	0.0248631		0.0358341	0.171347
0.00561691	0.0862722		0.00807965	0.145745
0.0154994	0.0239263		0.0149239	0.223477
0.0379125	0.052431		0.00314989	0.0800929
0.0688904	0.0522651		0.467837	0.00951249
0.0309058	0.0288964		0.232	0.0423964
0.00389018	0.00468426		0.0841386	0.118831
0.057434	0.0189383		0.0400673	0.0501026
0.0299319	0.0410898		0.00518473	0.165261
0.0276347	0.00636205		0.153111	0.0545121
0.0524606	0.0112994		0.0419621	0.123878
0.00638646	0.0320714		0.00493624	0.169504
0.243477	0.0238578		0.125	0.0925425
0.0128067	0.00770931		0.117854	0.115936
0.0307509	0.0380149		0	0.0266558
0.00023707	0.0405834		0.0905829	0.118009
0.0497417	0.0480693		0.163456	0.119017
0.0750488	0.0121082		0.0440453	0.131027
0.0286228	0.0053575		0.0101668	0.0851985
0.00574191	0.017958		0.0906077	0.106069
0.0202325	0.0401301		0.109671	0.127246
0.0502938	0.0416011		0.226092	0.116004
0.0570405	0.0352604		0.334711	0.426036
0.0500029	0.0901679		0.120904	0.0758988
0.0331926	0.0108984		0.0184137	0.186287
0.0399147	0.036028		0.0706038	0.0337795
0.0488764	0.00410141		0.0230896	0.158854
0.0113432	0.0131442		0.119306	0.0727187
0.0148211	0.0483009		0.0473643	0.122152
0.00433774	0.0119311		0.096445	0.127634
0.0434553	0.0420033		0.0671122	0.00113379
0.00807037	0.0160618		0.0336068	0.185416
0.0240212	0.0459883		0.149181	0.138443
0.00839493	0.019457		0.186781	0.119061
0.0185274	0.0583036		0.38382	0.32
0.0174624	0.0624719		0.0483069	0.0445697
0.00288125	0.035533		0.0361051	0.147095
0.0479488	0.0743279		0.0776412	0.152948
0.00890139	0.0487979		0.110165	0.0803807
0.139979	0.0339177		0.0379736	0.151953
0.0113591	0.0157358		0.0225116	0.070425
0.0260625	0.0449993		0.0521181	0.0829426
0.00139258	0.0632743		0.151519	0.21316
0.0710409	0.0550267		0.0693359	0.139161
0.01146	0.0109078		0.0630309	0.119103
0.0352993	0.0739739		0.0042192	0.132455
0.0117433	0.04027		0.00172311	0.34121
0.0630582	0.0006651		0.0654142	0.0949963
0.0116227	0.0424948		0.00261104	0.0264125
0.0104942	0.0241767		0.16961	0.17212
0.0521417	0.0128068		0	0.234787
0.0407671	0.0377045		0.0836948	0.117822
0.0166869	0.00946262		0.124508	0.133499
0.00142678	0.0056242		0.119313	0.168148
0.0092543	0.046461		0	0.0837009
0.0170393	0.00726713		0.0236101	0.0817643
0.01665	0.0692453		0.0585522	0.108266
0.0393235	0.012479		0.0774169	0.146947
0.02052	0.0159706		0	0.0533765
0.0322722	0.0312358		0.218193	0.202302
0.0163165	0.0454013		0.189021	0.0657402
0.00213822	0.00011667		0.185972	0.037666
0.0130059	0.0534398		0.5	0.163265
0.0150388	0.0423092		0.0818104	0.133413
0.0239811	0.0902267		0.0569013	0.0621198
0.0154653	0.0282333		0.0991585	0.0941124
0.0249284	0.0356122		0.0853641	0.176369
0.0336778	0.0148156		0.178225	0.195214
0.00317969	0.0141982		0.121682	0.176777
0.0165723	0.0228788		0	0.0214391
0.0159355	0.0258706		0.00379072	0.0263822
0.0362359	0.0110277		0.0329889	0.127534
0.0241921	0.00272853		0.0693886	0.117028
0.0248704	0.0271445		0	0.0066418
0.0165324	0.0134055		0.115989	0.145177
0.0355227	0.0341774		0.0387861	0.184126
0.00933182	0.0800557		0.0109546	0.0171184
0.0159367	0.0889066		0.0853108	0.00619446
0.0521059	0.0486941		0.192901	0.140271
0.0442294	0.0360678		0.170858	0.0323778
0.0276127	0.019661		0.164391	0.217492
0.00055489	0.0358055		0.251318	0.0402305
0.0180128	0.0441139		0.180889	0.157632
0.0389553	0.047144		0.109783	0.0970294
0.00363215	0.00773908		0.0448486	0.0947192
0.0551281	0.0629271		0.114558	0.0281482
0.0343283	0.02574		0.0979003	0.151034
0.0227745	0.0393093		0.0346074	0.300412
0.0159201	0.0277118		0.0813171	0.0708315
0.0263394	0.0248094		0.0656665	0.0738162
0.131571	0.00574829		0.181927	0.0450257
0.0512237	0.0236211		0.136974	0.128658
0.130817	6.43e-05		0	0.0648282
0.015766	0.0229791		0.256494	0.109269
0.024179	0.0853707		0.073695	0.105111
0.0323923	0.116915		0.080667	0.0787493
0.0167531	0.0159745		0.017661	0.154002
0.0350687	0.0140994		0.0307992	0.109663
0.0183824	0.0140539		0.0870101	0.158808
0.0903136	0.0123388		0.110541	0.178928
0.0236176	0.0296962		0.222222	0.00692042
0.0499628	0.0183723		0	0.0637327
0.0237874	0.00588119		0.222222	0.00750913
0.0191875	0.0267342		0	0.109427
0.00857225	0.0111326		0.0350339	0.178726
0.0110337	0.0195402		0.0160581	0.0888355
0.00624575	0.0560033		0.165009	0.161943
0.10936	0.025946		0	0.149747
0.00025206	0.148201		0.148899	0.110961
0.0490162	0.0782917		0.0698728	0.157426
0.00770341	0.0416647		0.106045	0.060324
0.0178292	0.0282729		0.0656019	0.162537
0.00677899	0.07348		0.187093	0.0411038
0.0139525	0.0315334		0.00347222	0.448753
0.00402264	0.047247		0.166309	0.167281
0.0146807	0.0121671		0.0215239	0.157334
0.0159988	0.0399181		0	0.0901121
0.0214355	0.00201176		0	0.128545
0.0178246	0.0293674		0.235693	0.189477
0.0227818	0.0269451		0.00350519	0.0965741
0.0338636	0.0422369		0.227405	0.136006
0.0074129	0.0672371		0.0370279	0.133416
0.0144672	0.0320604		0.0735523	0.12141
0.0270688	0.062324		0.00905201	0.14149
0.0680442	0.017764		0.101538	0.157008
0.04715	0.0103666		0.143532	0.0890729
0.0128648	0.00994913		0.00541642	0.0766572
0.0237949	0.0335462		0.0833333	0.0707191
0.0379714	0.0180167		0.121953	0.0497799
0.00793422	0.0428804		0	0.126144
0.00415474	0.0118328		0.161002	0.119893
0.0127816	0.0136891		0.0500066	0.174611
0.012654	0.0164702		0.00054103	0.0995266
0.00119716	0.0197673		0.0153908	0.158433
0.0127651	0.0354012		0.0417237	0.054912
0.0585975	0.00305972		0.0696463	0.159486
0.00436082	0.0162431		0.234568	0.0754042
0.00476792	0.0517649		0.165535	0.137112
0.00338183	0.0148534		0.152479	0.174479
0.00980458	0.0203421		0.00165191	0.130764
0.057536	0.00653663		0.103735	0.0433489
0.00191285	0.0144721		0.0413067	0.0581995
0.0323454	0.0407317		0.333333	0.0833333
0.0257844	0.0393534		0.0666829	0.11462
0.0187622	0.0259687		0.170118	0.235423
0.0349336	0.028329		0.00517799	0.0377798
0.0244864	0.0418935		0.0629831	0.162394
0.0308492	0.00878902		0.131874	0.0977499
0.0576234	0.0670958		0.0328658	0.111921
0.043449	0.0222042		0.0536003	0.147526
0.00530115	0.0285019		0.115165	0.108558
0.0131862	0.0254844		0	0.333333
0.0196454	0.0401373		0.121111	0.17508
0.0433426	0.048013		0.0166557	0.163333
0.00777685	0.0450516		0.162767	0.144968
0.00117258	0.0102802		0.0148368	0.145334
5.25e-05	0.049368		0.168981	0.0593317
0.0252874	0.013964		0.193469	0.00769398
0.00370056	0.0204177		0.074689	0.127993
0.00927162	0.0249817		0.0839169	0.0167206
0.0236921	0.0185153		0.087438	0.189095
0.00623037	0.0282073		0.0461431	0.172873
0.0158196	0.0453999		0	0.0998538
0.0151943	0.0249775		0.00099416	0.150823
0.00340151	0.228202		0	0.0118195
0.00836107	0.00476092		0.0415784	0.196269
0.00831465	0.00825584		0.0461138	0.0759554
0.0491127	0.0593762		0	0.196228
0.0614085	0.0403492		0.0603057	0.0930167
0.0255692	0.0204855		0.0609558	0.0914137
0.036283	0.00353881		0.0439607	0.0384355
0.0355009	0.0207463		0.179224	0.188269
0.0224278	0.0285492		0.133053	0.0567649
0.0183394	0.0160214		0.0980663	0.102292
0.0067715	0.0513796		0.0789459	0.128243
0.057236	0.0612272		0.0594941	0.0841485
0.0853654	0.0136267		0.135475	0.104708
0.0101877	0.00791677		0.125171	0.16172
0.0180085	0.144983		0.120132	0.128662
0.015113	0.00960104		0.0743637	0.109578
0.0351686	0.0193448		0.130813	0.105298
0.00854026	0.0855929		0.0003858	0.5
0.0057854	0.0216622		0.0966398	0.075432
0.0052892	0.0224637		0.00888889	0.0722
0.0402424	0.0324583		0.0114784	0.362826
0.0104452	0.0130005		0.122879	0.0768685
0.0272298	0.00016157		0.00091429	0.186815
0.00345364	0.0959512		0.0700585	0.185552
0.0132578	0.0496533		0.0822107	0.269184
0.00034371	0.00957985		0.166578	0.159988
0.0115551	0.0192301		0.122731	0.106474
0.0134175	0.00507235		0.117115	0.107197
0.0188739	0.054769		0.0281482	0.00118608
0.0519984	0.0574357		0.00925926	0.140166
0.115228	0.0626547		0.186034	0.0246471
0.00344332	0.00031119		0.0308909	0.139963
0.0177394	0.0116788		0.142057	0.120021
0.0377046	0.176187		0.160351	0.0762082
0.122985	0.00316314		0.173571	0.170225
0.0336586	0.0390707		0	0.00067616
0.00622208	0.020808		0.203858	0.0402143
0.0211725	0.0477296		0.0214872	0.114983
0.0319074	0.038806		0.166874	0.092408
0.0499851	0.00736239		0.101911	0.0200964
0.013668	0.00578234		0.0781146	0.10468
0.055167	0.0395565		0.0960628	0.126858
0.046274	0.0392677		0.17011	0.0337249
0.0574111	0.0331198		0.0402805	0.132156
0.0149429	0.0206813		0.0697245	0.0951401
0.0107618	0.0448938		0.0957715	0.178334
0.0403798	0.0567204		0.198121	0.0792446
0.0606416	0.03666		0.0241857	0.0739259
0.0202329	0.00019248		0.00380197	0.164025
0.00077963	0.00933633		0.0888889	0.0072902
0.0437461	0.0313855		0.0320409	0.119916
0.019853	0.0217872		0.00739209	0.164945
0.00897138	0.0287965		0.220334	0.066776
0.0138911	0.0324912		0.185503	0.0817666
0.0075169	0.0104163		0.144307	0.101228
0.0138125	0.0165098		0.0724632	0.150672
0.0328266	0.0391555		0.151597	0.179458
0.00912817	0.0207354		0.0150404	0.0343622
0.0424281	0.0188074		0.0710657	0.109033
0.0655615	0.0125599		0.0833235	0.132627
0.0241407	0.0339134		0.123137	0.0304058
0.079543	0.0544323		0.0550978	0.029378
0.00525949	0.0360949		0.113732	0.082814
0.011699	0.0361697		0.0355556	0.00466112
0.039667	0.0254142		0.217778	0.0733333
0.014509	0.0290185		0.134779	0.0779373
0.00164134	0.192697		0.177354	0.0307458
0.010095	0.0547968		0.124567	0.0853977
0.00143105	0.00871875		0.0218197	0.122128
0.113838	0.0250631		0.122825	0.101804
0.00277399	0.10797		0.0606095	0.0866275
0.0105987	0.015254		0.112188	0.00401459
0.0213059	0.0461106		0.108744	0.208866
0.050305	0.0353826		0.139249	0.0915651
0.0211695	0.0185526		0.138654	0.0603847
0.0123561	0.0142059		0.25	0.0491878
0.0258309	0.0337036		0.198091	0.0844324
2.3e-05	0.00559088		0.0729025	0.0910637
0.0787406	0.0233458		0	0.178931
0.0199395	0.0180019		0.117848	0.251203
0.00688987	0.031382		0.17639	0.155631
0.0283889	0.0390846		0.065658	0.13745
0.00899012	0.0133472		0.222222	0.433413
0.020406	0.0398206		0.0980758	0.169607
0.0262767	0.0398474		0.259259	0.0111111
0.0140874	0.0205305		0.223815	0.25529
0.0550697	0.00239843		0.112978	0.127093
0.00928385	0.0107946		0.159732	0.197134
0.0117603	0.032577		0.0506818	0.146181
0.0239156	0.0270213		0.00574284	0.0615854
0.0152294	0.024084		0.0963056	0.0239466
0.0472412	0.131071		0.220607	0.00525665
0.044535	0.0119541		0.122475	0.0615863
0.00978534	0.0205304		0.0029486	0.117599
0.00502483	0.00773253		0.261735	0.241319
0.00615144	0.0030178		0.0983152	0.0902767
0.00266418	0.0402666		0.113996	0.159207
0.0393402	0.0312261		0.0870732	0.0943985
0.00587543	0.0339459		0.0252341	0.0937409
0.0360279	0.0733131		0	0.176326
0.0217153	0.0151257		0.045	0.03125
0.026091	0.0228005		0.0708603	0.0732511
0.0140236	0.0244857		0.0705694	0.12983
0.0373869	0.0255345		0.106002	0.158599
0.0171134	0.00438986		0.14315	0.153701
0.016477	0.013376		0.0442626	0.0544899
0.0316306	0.00956758		0.25	0.00125102
0.00786089	0.0206313		0.0529189	0.0978219
0.0164117	0.0339781		0.00230322	0.147162
0.0258844	0.0202136		0.0996469	0.105433
0.0277781	0.0376672		0.134762	0.190679
0.088206	0.0149237		0.051853	0.161731
0.0263819	0.108759		0.185873	0.0316046
0.00559691	0.0153654		0.00723734	0.0107977
0.0265959	0.0135393		0.0855294	0.111585
0.014434	0.0392231		0.00857897	0.0074617
0.0162464	0.0124704		0.130603	0.136613
0.014649	0.0652472		0.114162	0.0705149
0.0514778	0.0092316		0.0614324	0.0808663
0.0177736	0.0113087		0.0677477	0.0355266
0.0110742	0.041863		0.12046	0.0527179
0.0965524	0.0389705		0.138632	0.133913
0.0210992	0.0321749		0.147497	0.10888
0.0322634	0.0245646		0	0.245599
0.00212329	0.00683824		0.0533333	0.0398292
0.00199406	0.00105697		0.0515351	0.0776586
0.0138351	0.00640334		0.175153	0.0765192
0.00650212	0.00122333		0	0.00852237
0.0841054	0.0218885		0.172207	0.0844758
0.0882716	0.0126843		0	0.183704
0.035124	0.0310881		0	0.159781
0.00373489	0.0259245		0.172303	0.123303
0.0286853	0.0183389		0.122602	0.0653752
0.0172716	0.0336338		0.109111	0.134341
0.027258	0.0152088		0.083911	0.089496
0.0174854	0.0696945		0.160566	0.0377469
0.026574	0.0172276		0.181206	0.0706623
0.0176385	0.0195641		0.108844	0.00641975
0.0208515	0.0487697		0.0360287	0.122739
0.0157151	0.0508082		0.00063548	0.00329936
0.0390026	0.0237591		0	0.125154
0.0244643	0.0132977		0.0455556	0.0650817
0.038779	0.0596798		0.125262	0.164686
0.0557444	0.0103147		0.3	0.015926
0.0374043	0.0297911		0.14921	0.155676
0.019242	0.012995		0	0.127962
0.014855	0.00146429		0.45401	0.5
0.0473864	0.0325153		0.119282	0.12887
0.0132164	0.031495		0.0413572	0.144662
0.059764	0.0212886		0.0344349	0.125642
0.0536018	0.0357958		0.12606	0.183181
0.0491239	0.0205794		0.0653888	0.142207
0.0295249	0.0211365		0.0608955	0.111873
0.00672276	0.0385279		0.0447996	0.155439
0.00663268	0.0486491		0	0.195622
0.053478	0.0382875		0.15279	0.156245
0.0238818	0.0382193		0.13204	0.113892
0.0392668	0.0234159		0.187556	0.13425
0.00464723	0.0176941		0.167887	0.0941148
0.0103366	0.0266455		0.0233003	0.0990583
0.0419427	0.0238685		0.0596672	0.0958392
0.042852	0.0544389		0.00489467	0.222222
0.0438644	0.0280121		0.46686	0.431122
0.0114192	0.043136		0.0584185	0.137541
0.00615431	0.0306325		0.206474	0.134777
0.014758	0.0492054		0.0459864	0.0996215
0.0298992	0.0300341		0.00606504	0.250898
0.0388962	0.0320122		0.144741	0.0701773
0.0100255	0.0185176		0.0358224	0.177347
0.0271264	0.0258403		0.0889031	0.271501
0.181247	0.00984045		0.280247	0.0448856
0.0257198	0.0200721		0.00063747	0.0522565
0.0086029	0.032917		0.153601	0.183538
0.0104562	0.0119028		0.255556	0.178693
0.0288523	0.0194074		0.093588	0.141587
0.0137184	0.0274091		0.144302	0.0631101
0.00994308	0.018143		0	0.185375
0.0218155	0.0768839		0.0234564	0.10605
0.00844087	0.0118132		0.0915206	0.180497
0.0197701	0.00093709		0.0772634	0.088884
0.00937028	0.0083324		0	0.219792
0.00837905	0.00776743		0.162055	0.196491
0.00332111	0.00400836		0.00176875	0.0656433
0.0554464	0.063911		0.123344	0.131926
0.0132556	0.0224565		0.0735319	0.10041
0.0136572	0.0202551		0.0494771	0.163348
0.0179272	0.0275086		0.130442	0.196061
0.0117767	0.0335896		0.0581935	0.119172
0.00623311	0.071052		0.153176	0.10792
0.0501601	0.16332		0.0309617	0.0394655
0.00140282	0.00624182		0.108889	0.141065
0.0286913	0.0175565		0	0.0363066
0.0498697	0.0446463		0.0001461	0.32
0.0143545	0.0371469		0.0758123	0.104363
0.0237958	0.032861		0.220917	0.215153
0.0175713	0.0149651		0.0199205	0.130049
0.0297362	0.0103548		0.101787	0.103046
0.00770526	0.0302854		0.200809	0.113616
0.0652186	0.0411799		0.125057	0.138165
0.0274761	0.00093958		0.10198	0.0833454
0.102252	0.00752986		0.0593162	0.120381
0.0112284	0.0300817		0.246032	0.0127002
0.0114078	0.0370822		0.112679	0.128368
0.002797	0.0415715		0.190145	0.102897
0.0106396	0.0363648		0.0392028	0.0179081
0.0422862	0.0074195		0.0450616	0.142449
0.0519346	0.0210493		0.0245439	0.0841056
0.00072322	0.0492961		0.016202	0.0146587
0.0358135	0.0273115		0.12964	0.15721
0.0318372	0.0176404		0.0355509	0.155014
0.0706389	0.046079		0.123534	0.0311164
0.0103948	0.0148004		0.0199008	0.0714683
0.0336824	0.0398978		0.0419067	0.164827
0.0271436	0.0364468		0.163265	0.0223243
0.00525156	0.0236439		0.122023	0.188651
0.00693916	0.0289379		0.131721	0.00156518
0.0101742	0.037608		0.21498	0.0587939
0.0382755	0.00578206		0.00057552	0.233405
0.0397577	0.0405556		0.016505	0.193164
0.0845362	0.00455373		0.0337808	0.124441
0.0109469	0.0152485		0	0.0713621
0.0449152	0.00250821		0.110414	0.112912
0.0227491	0.0566755		0.055636	0.121464
0.00461322	0.00249439		0.0919374	0.179327
0.0526393	0.0268382		0.0656637	0.112123
0.0574361	0.0290057		0.0375183	0.146017
0.0139215	0.0281949		0.153781	0.183278
0.0468037	0.0561601		0.0526289	0.134874
0.0426195	0.0920587		0	0.02
0.0268583	0.0110361		0.0820695	0.166118
0.0293537	0.0211573		0.0213572	0.202328
0.0875745	0.0558732		0.0994971	0.150127
0.00909269	0.00397597		0.0767055	0.054067
0.0196372	0.0306401		0.0578393	0.0652501
0.0167196	0.0103103		0.068921	0.082444
0.028669	0.0407537		0.071976	0.0953903
0.00827928	0.00455817		0.00862385	0.116764
0.0356571	0.00803564		0.118629	0.170936
0.0408673	0.0467191		0.166467	0.139692
0.0123857	0.0332996		0.0934674	0.147411
0.0378456	0.105512		0.190632	0.0418616
0.016993	0.0333915		0.0152507	0.147952
0.00762336	0.0426886		0.0189451	0.0815688
0.00790197	0.0102305		0.0892632	0.11658
0.044061	0.0120064		0.157074	0.0787231
0.0225279	0.0251989		0.221265	0.13101
0.0163563	0.00510738		0.00116698	0.0117706
0.0320753	0.0476791		0.0282371	0.128835
0.100565	0.0225315		0.197715	0.0509294
0.00906308	0.008453		0.238095	0.122947
0.00507693	0.0290065		0	0.03125
0.0207857	0.0269884		0.0697414	0.0973756
0.00837361	0.0117257		0.0860216	0.242437
0.0171334	0.0617192		0.153586	0.126453
0.0225394	0.0108486		0.0419289	0.119334
0.0219155	0.086385		0	0.192667
0.0496933	0.0479103		0.0838105	0.126259
0.00504844	0.00444805		0.0158459	0.216713
0.00340554	0.0707258		0.138635	0.139417
0.00980848	0.0323369		0.0601186	0.111112
0.00103823	0.0399519		0.0725973	0.118688
0.0134628	0.0247809		0.00661157	0.169388
3.25e-05	0.115714		0.0159052	0.121977
0.00558053	0.0393504		0.0896788	0.136315
0.0167536	0.0260423		0.00383136	0.0949418
0.0296193	0.0692201		0.144686	0.0189851
0.0198464	0.028151		0.0799812	0.166494
0.00852426	0.0386377		0.14066	0.0987834
0.00444125	0.0278545		0.131121	0.0947429
0.0294701	0.0565023		0.135546	0.0600551
0.0002336	0.0521666		0.108889	0.206901
0.0287014	0.0124659		0.148148	0.033241
0.136302	0.0284839		0.139325	0.156023
0.0130242	0.00061502		0.0839077	0.172341
0.0205055	0.0543216		0.205675	0.115722
0.00954437	0.0252981		0.0393082	0.133594
0.0673838	0.0115484		0.120507	0.18425
0.0095589	0.0143538		0.0849586	0.124429
0.00586281	0.0189166		0.197601	0.120495
0.0040827	0.0240099		0.0129371	0.0838916
0.0118052	0.0298623		0.0987142	0.011498
0.00966771	0.021188		0.00131492	0.00190718
0.058433	0.0511035		0.110727	0.231956
0.157239	0.0222605		0.005	0.441961
0.0233317	0.0568551		0.066128	0.283599
0.011535	0.0219964		0.0944795	0.160491
0.0207311	0.00119741		0.103196	0.123184
0.0873537	0.0332949		0.194242	0.126715
0.0398092	0.00774503		0.122483	0.167492
0.160343	0.00162954		0.106667	0.028676
0.0084297	0.0447032		0.174995	0.107783
0.014527	0.0394154		0.106572	0.0249391
0.0132618	0.0702146		0.0319195	0.136854
0.0394141	0.0935768		0.168389	0.17394
0.0354479	0.0234669		0.13827	0.158702
0.0242421	0.0403102		0.122447	0.196402
0.0223266	0.0298237		0.165281	0.034952
0.00821415	0.0108237		0.0648653	0.146544
0.104047	0.00821925		0.222222	0.136664
0.00655065	0.0288581		0.104861	0.036219
0.0151293	0.026411		0.177909	0.178815
0.0260229	0.0346807		0.107658	0.0384642
0.0235293	0.00079875		0.0317931	0.141834
0.0220452	0.0605436		0.0567313	0.107541
0.00323021	0.027873		0.0546139	0.13003
0.005857	0.0261165		0.112211	0.0938371
0.0299775	0.0710529		0	0.00915014
0.00429741	0.0170738		0.0766466	0.118737
0.012033	0.0360297		0.223691	0.107156
0.040315	0.0794149		0.0362902	0.0673432
0.0147217	0.0342509		0.0832184	0.114525
0.0222022	0.0171067		0.0340559	0.11224
0.107255	0.00080797		0.218923	0.0904733
0.0174412	0.0607767		0.087162	0.17449
0.0226013	0.0102234		0.16469	0.0452967
0.0228183	0.0210397		0.14516	0.114161
0.00768632	0.0245793		0.00477396	0.0125099
0.011916	0.0125126		0.0806294	0.0773759
0.0180259	0.0319078		0.022517	0.031366
0.0106913	0.0188577		0.5	0.08
0.0275771	0.0447113		0	0.164012
0.0377332	0.017173		0	0.0449499
0.0272349	0.0145407		0.00355556	7.87e-05
0.00390272	0.027652		0.0471733	0.0938171
0.0174901	0.0214877		0.102407	0.1032
0.00931613	0.0285058		0.0460774	0.0398098
0.050159	0.0191613		0.156064	0.156781
0.0160037	0.037358		0.01292	0.159246
0.0283804	0.0454855		0.200293	0.134713
0.0105139	0.0940553		0.106813	0.113425
0.0156772	0.0395282		0.00791495	0.242213
0.0153323	0.0310974		0.165384	0.298477
0.0212262	0.0226599		0.0383545	0.133323
0.0648709	0.0259024		0	0.0214743
0.00836689	0.017191		0.101918	0.0414193
0.0951509	0.0224638		0.130272	0.171179
0.0308877	0.0342594		0.0634514	0.206221
0.0614401	0.0346051		0.0109959	0.173391
0.00382178	0.0204127		0.170626	0.107375
0.0398079	0.00911708		0.146695	0.100917
0.0259479	0.0218634		0.149943	0.285013
0.0743555	0.0913671		0.0262901	0.0578219
0.0432839	0.00409094		0.164346	0.0158738
0.0124115	0.0356731		0	0.0377974
0.0337846	0.0110202		0.0113381	0.0523119
0.0118857	0.0212491		0.191286	0.117607
0.0410567	0.0417133		0.125	0.47162
0.0251681	0.00395232		0.151762	0.188019
0.0821751	0.00367454		0.0348324	0.223958
0.0350781	0.00814051		0.118887	0.143427
0.0364436	0.0303859		0.00178465	0.197856
0.0305757	0.068752		0.127839	0.0760519
0.0277891	0.0124249		0.00888889	0.343843
0.185995	0.00352143		0.0516237	0.115068
0.0146536	0.0316486		0.0918274	0.172438
0.00747406	0.00304164		0.0952555	0.154588
0.0009777	0.00262414		0.0863027	0.0793072
0.0496127	0.0126324		0.122001	0.159887
0.0638599	0.0124673		0.104102	0.221482
0.0273625	0.0108528		0.0133007	0.116798
0.0242388	0.0504189		0.0967556	0.187473
0.0219174	0.0957296		0	0.0441867
0.0215037	0.0283579		0.0428062	0.00289716
0.00500062	0.028596		0.104802	0.118023
0.0213596	0.0127109		0.0281642	0.14493
0.169806	0.00037734		0.131378	0.230311
0.00610361	0.0285062		0.149192	0.182334
0.0161703	0.0618592		0.0972893	0.139138
0.00802692	0.0322893		0.00687773	0.114657
0.0162651	0.00971094		0.0611414	0.0984417
0.00272351	0.0300627		0.0993365	0.13035
0.00587017	0.00961385		0.071901	0.10188
0.0162226	0.0221466		0.0920985	0.0628819
0.0297693	0.0244994		0.0130558	0.0832909
0.0968012	0.0162157		0.148483	0.106509
0.0116135	0.0272877		0.119107	0.08939
0.0159205	0.0100413		0.212568	0.227807
0.0213317	0.0225687		0.0316762	0.103076
0.00574958	0.0021538		0.0174378	0.163657
0.0244155	0.0237131		0.0336034	0.160759
0.0129293	0.0467466		0.0875502	0.149176
0.0188396	0.0278961		0.183681	0.151911
0.00647777	0.0300594		0.157065	0.157272
0.00982408	0.0485721		0	0.170931
0.00369688	0.0222052		0.213333	0.161665
0.0197501	0.0599139		0.0528309	0.200956
0.00474939	0.0377137		0.0905799	0.0492673
0.0353833	0.0613679		0.197024	0.124036
0.0374695	0.043219		0.22	0.00696969
0.0201441	0.0123097		0.0945442	0.187176
0.0232857	0.0409688		0.0786272	0.136535
0.0255517	0.0135902		0.157937	0.0936484
0.0144746	0.0173654		0	0.112188
0.018823	0.0558677		0.0574413	0.126593
0.00757591	0.0151838		0.0095907	0.205168
0.0246219	0.036118		0.210959	0.16432
0.0103649	0.0458216		0.128321	0.204101
0.0216497	0.0279355		0.0975104	0.0872777
0.011741	0.0236815		0.0324762	0.111984
0.00301066	0.0143448		0	0.145642
0.0109145	0.0242342		0.11212	0.238659
0.0388212	0.030978		0.224691	0.0396714
0.0107039	0.0310565		0.0713344	0.166592
0.00172137	0.00946407		0.114259	0.124614
0.0201264	0.0131462		0.182424	0.079769
0.0339045	0.0329669		0.0918078	0.137922
0.0306414	0.0348772		0.0342908	0.151836
0.00935584	0.0616636		0.0107065	0.146923
0.00694899	0.0414619		0.0385705	0.132545
0.0200208	0.0325418		0.107675	0.0921497
0.0956935	0.00390822		0.19088	0.146948
0.0130038	0.00882235		0.0851503	0.11089
0.018023	0.0157689		0.0497827	0.109803
0.00136656	0.0121517		0.125156	0.0170686
0.0211368	0.0350575		0.111111	0.0550387
0.0505957	0.0106104		0.0109337	0.2097
0.0372708	0.0423523		0.112079	0.0754482
0.0482185	0.0102223		0.00314556	0.00362913
0.0402026	0.0707673		0.158165	0.00713256
0.00619308	0.0160666		0.0055224	0.129462
0.0202001	0.0363384		0.173611	0.0541459
0.0305703	0.0279742		0.124036	0.168438
0.00700561	0.0226639		0.0629609	0.101821
0.0322437	0.0190509		0.009824	0.0213757
0.00608574	0.025368		0.162435	0.153979
0.0333134	0.0161806		0.00237195	0.139959
0.0489342	0.020118		0.043853	0.12359
0.00577532	0.0116915		0.0691642	0.111598
0.0425136	0.0204331		0.165363	0.178732
0.00290094	0.0113604		0	0.00124253
0.00691408	0.0543056		0.0567183	0.100319
0.0371375	0.0516987		0.0391203	0.1393
0.0234055	0.0135516		0.0940599	0.187165
0.00719083	0.0238322		0.0609106	0.0718565
0.0273582	0.040537		0.0332771	0.0814206
0.011787	0.0265836		0	0.212743
0.00515473	0.0681708		0.12645	0.104713
0.00519321	0.00428798		0.106008	0.232434
0.0031466	0.023458		0.0667327	0.0460861
0.0241684	0.0568722		0.0165289	0.0246914
0.0429597	0.00628475		0.00653061	0.059453
0.00650308	0.0436609		0.117037	0.019383
0.0178089	0.0283257		0.210417	0.141617
0.0568063	0.0431328		0.072396	0.157728
0.0383414	0.0287556		0.183827	0.0985404
0.0118145	0.0326499		0.255102	1.65e-06
0.0405702	0.0468721		0.201728	0.189286
0.00085385	0.00303667		0.0292935	0.0787458
0.0298435	0.00753158		0.0667078	0.0172266
0.0114933	0.0197647		0.0476632	0.0310518
0.00971376	0.0245803		0.154372	0.214594
0.0468356	0.00360283		0.170444	0.102193
0.031715	0.0310209		0.210396	0.0846033
0.0525921	0.00656813		0.0138889	0.00068587
0.0529874	0.0158157		0.0265657	0.135254
0.0328845	0.0278349		0.163265	0.00871657
0.0206966	0.0347927		0.25	0.00378229
0.0301552	0.0449842		0.150519	0.194384
0.0838602	0.0595932		0.0432164	0.0119265
0.0639084	0.046939		0.0631418	0.218113
0.0086111	0.0404917		0.0823458	0.131036
0.0233758	0.0210372		0.099857	0.123805
0.0193343	0.00373829		0	0.306238
0.0204077	0.0132064		0.103883	0.200986
0.0146352	0.0341526		0.0451924	0.166099
0.0192339	0.0277772		0.111214	0.0844636
0.0349492	0.0530691		0.06341	0.113284
0.0199732	0.0184978		0	0.11433
0.00493598	0.0597216		0.074023	0.0369712
0.0190402	0.0517731		0.101852	0.0911805
0.0206049	0.00031307		0.190204	0.0385283
0.0778446	0.00092251		0.197531	0.0969759
0.0163951	0.046173		0.0834544	0.0704028
0.0295021	0.0544086		0.247821	0.0289404
0.0405491	0.0139996		0.154157	0.176328
0.0325658	0.0344728		0.126934	0.0871641
0.00421646	0.0357966		0.00337392	0.0908433
0.022835	0.0156951		0.0832464	0.0177207
0.0170358	0.0302162		0.0852813	0.0694552
0.0723767	0.0631178		0.0896926	0.0764961
0.0130734	0.0276075		0.0435704	0.140205
0.0243075	0.0542508		0.0958581	0.130914
0.0136818	0.0199007		0.0779119	0.09866
0.00715744	0.0505865		0.0488574	0.146975
0.0874449	0.0247393		0.0709227	0.100852
0.0334533	0.0546003		0.333333	0.250781
0.0133975	0.0220803		0.168789	0.208983
0.0183751	0.0275579		0.0634921	0.0138381
0.0264562	0.0497916		0.104408	0.173958
0.0334346	0.0353822		0.0229592	2.18e-05
0.0127561	0.0149491		0	0.154998
0.0318827	0.0223153		0.0929976	0.118365
0.00923462	0.0158547		0.0128296	0.137495
0.0211172	0.0233108		0.21662	0.170176
0.0386097	0.00861893		0.0370768	0.168261
0.033196	0.021636		0.0738794	0.0399891
0.00928984	0.0568324		0.0976199	0.109707
0.0258389	0.00718071		0.131629	0.15256
0.0275837	0.0767362		0.124328	0.0603861
0.0348456	0.0271954		0.118065	0.0496919
0.0367535	0.0131617		0.0247022	0.214958
0.0256206	0.0261149		0.0389116	0.100561
0.0374172	0.0962518		0.055073	0.160498
0.042808	0.0169189		0.00210282	0.224146
0.0583903	0.0341193		0.3	0.152398
0.0533222	0.0304448		0.0512481	0.137366
0.0176033	0.0241503		0.0745254	0.0373596
0.0206829	0.024071		0.206095	0.285558
0.174227	0.00917934		0.0456397	0.0866071
0.00471508	0.0235417		0.0807078	0.152957
0.0107276	0.00225563		0.0969232	0.146948
0.080866	0.0198621		0.178246	0.203921
0.00747059	0.049372		0.12608	0.118179
0.00529367	0.00763012		0.114548	0.130886
0.0675552	0.0166461		0	0.0355556
0.0258941	0.00949792		0.0880069	0.15364
0.0250088	0.0390656		0.0190562	0.0790461
0.0124564	0.0508024		0.0646208	0.131172
0.00309897	0.0219835		0.0733787	0.144228
0.0223038	0.0135775		0.0189673	0.116732
0.0375481	0.0492583		0.034534	0.113699
0.0549826	0.0139216		0.0808696	0.0795617
0.136811	0.154801		0.069527	0.104763
0.0379912	0.0513008		0.0797734	0.107265
0.0258563	0.0741101		0.112514	0.012576
0.00762658	0.0355103		0.155836	0.0328991
0.00647647	0.0161623		0.165442	0.0296271
0.0311604	0.0343272		0.0105145	0.11594
0.0139687	0.00870985		0.0602167	0.0647789
0.0500833	0.01332		0.367347	0.02
0.0203628	0.00401409		0.149093	0.0896136
0.0554295	0.0194905		0.164303	0.109649
0.0159737	0.0090105		0.192031	0.112476
0.0189475	0.0369274		0.110636	0.0433006
0.00820977	0.0461646		0.0397045	0.0241853
0.0291791	0.00378345		0.0408035	0.0950925
0.0101076	0.0218546		0.120217	0.0191865
0.00230197	0.0216038		0.0314823	0.119424
0.0136411	0.0111438		0.0443145	0.121977
0.00408082	0.0158886		0.0650862	0.0746542
0.025865	0.0491821		0.0967864	0.117163
0.0171509	0.0504799		0.115265	0.190751
0.0207145	0.0397015		0.0281482	0.164354
0.0115293	0.0334267		0.074753	0.107226
0.0286941	0.0345697		0.0360424	0.0884644
0.00151021	0.0249449		0.116603	0.115637
3.27e-05	0.00125655		0.0128571	0.183669
0.0121047	0.0169459		0.225581	0.128035
0.0363605	0.0295433		0.333333	0.170299
0.0120109	0.0271222		0.0879438	0.148293
0.00944511	0.0253745		0.0881329	0.0692855
0.0242313	0.0176619		0.093583	0.117311
0.0290953	0.0678363		0.0694794	0.13164
0.003273	0.0344286		0.0493376	0.112706
0.0459463	0.0985632		0.0731621	0.122063
0.00844085	0.00430198		0.142839	0.0443632
0.0122962	0.0141698		0.0664529	0.0599855
0.00680726	0.0303353		0.066672	0.126129
0.0141357	0.0353482		0.135281	0.199024
0.0369488	0.00865219		0.00319297	0.190877
0.0306389	0.0143747		0.114906	0.113041
0.0398719	0.0328092		0.123448	0.134825
0.0264272	0.0245102		0.0974256	0.144203
0.00659979	0.00412681		0.124439	0.121502
0.0319678	0.0140452		0.0917146	0.0243777
0.0192483	0.0248961		0.2089	0.197911
0.0067255	0.00873905		0.0470421	0.153578
0.0113622	0.0284502		0.0677311	0.143768
0.08435	0.0378546		0.141843	0.0440349
0.0173989	0.0446698		0.201389	0.191599
0.0600994	0.00874618		0.0394004	0.121342
0.0274192	0.0739813		0.0987654	0.0183232
0.012459	0.0137293		0.0865502	0.0474751
0.032899	0.0145531		0.00800148	0.0984688
0.0633967	0.033518		0.162209	0.106576
0.112893	0.0036144		0.112162	0.125626
0.0353798	0.069445		0.0495271	0.171285
0.00979332	0.0278244		0.167358	0.118287
0.00481665	0.0482972		0.0458501	0.124935
0.040061	0.012529		0.290816	0.0193753
0.0140084	0.0297187		0.253342	0.0416197
0.0515061	0.0387321		0.0625636	0.109481
0.0501865	0.0538356		0.125929	0.0872334
0.00480912	0.0244633		0.10978	0.0290536
0.0151644	0.022519		0.118442	0.103049
0.0116117	0.0615108		0.0789916	0.0967836
0.0297272	0.0199916		0.0748299	0.0222266
0.0223886	0.0541731		0.0457056	0.111619
0.0191123	0.0144241		0.0528207	0.119214
0.00818763	0.067263		0.112259	0.124295
0.0622304	0.0366467		0.0921154	0.0662387
0.0194675	0.0188467		0.0132741	0.423784
0.0345879	0.0206413		0.0458778	0.10916
0.00299542	0.0268181		0.03125	0
0.0171535	0.00856826		0.075978	0.309919
0.0213769	0.0535207		0.116392	0.149831
0.0280301	0.0161443		0.367347	0.00655491
0.0160253	0.0138804		0.143333	0.0409782
0.0161098	0.0157722		0.0315238	0.0935596
0.033213	0.0216218		0.11943	0.0167555
0.0153983	0.0269105		0.0759507	0.117173
0.0302397	0.0231255		0.0876996	0.114966
0.0174367	0.0204923		0.228398	0.216042
0.0066158	0.0278325		0.152288	0.0605759
0.0419277	0.0109934		0.0824997	0.165304
0.0351803	0.0227189		0.0804363	0.166992
0.0222523	0.0281823		0.0843541	0.103915
0.04078	0.0338286		0.103502	0.175584
0.0771267	0.0257002		0.083485	0.0966342
0.0444777	0.0336385		0.132874	0.00459123
0.0196206	0.018321		0.126436	0.0681975
0.0269018	0.0217409		0.0279666	0.122637
0.0565116	0.0167577		0.152399	0.147271
0.0154118	0.0390911		0.00989245	0.141661
0.064727	0.0178288		0.0805798	0.130626
0.0658437	0.0150183		0.0637776	0.126948
0.00023838	0.00718919		0.0222685	0.148112
0.0361679	0.0478966		0.2275	0.292517
0.0269352	0.0179593		0.091329	0.182912
0.00074381	0.00662763		0.0210893	0.101532
0.00500376	0.019433		0.333333	0.00249884
0.0179959	0.00394168		0.147918	0.0145493
0.0165775	0.028072		0.0529104	0.0274185
0.0449603	0.0284781		0.0757659	0.101756
0.0139101	0.0124593		0.101937	0.0900253
0.0112015	0.0180716		0.110555	0.0672134
0.0204669	0.0103483		0.0401112	0.111704
0.0263656	0.0164203		0.0802029	0.110391
0.0209505	0.0220103		0.118646	0.0540789
0.0175576	0.0108563		0.00474666	0.0186811
0.00983691	0.0510794		0.151942	0.00965362
0.0116274	0.037191		0.2375	0.0330043
0.0576665	0.0152415		0.32	0
0.0100701	0.0117733		0.118725	0.147479
0.00964778	0.0268213		0.149894	0.0174181
0.00678945	0.00848046		0	0.109716
0.0105171	0.0425448		0.00295858	0.00809917
0.019569	0.0241722		0.00214877	0.229781
0.119019	0.109183		0.21529	0.0612071
0.0280179	0.00990332		0.158783	0.088279
0.0273005	0.0255798		0.0656346	0.133332
0.056514	0.0493181		0.0424592	0.150506
0.0592741	0.00405961		0.132795	0.136904
0.00989385	0.0162685		0.0672911	0.0873506
0.023594	0.0381944		0.122675	0.104346
0.00942433	0.0897645		0.0408625	0.131513
0.0106679	0.115484		0.113936	0.0725453
0.00215287	0.012175		0.0146195	0.170525
0.0104616	0.0633904		0.0403407	0.168634
0.00492971	0.0373192		0.104494	0.139116
0.052497	0.0352794		0.0315072	0.100573
0.136654	0.0129544		0.199663	0.161002
0.0270667	0.019328		0.00357777	0.0896691
0.0259786	0.018413		0.086588	0.111377
0.0265564	0.0328309		0.202844	0.0283328
0.0263588	0.0443749		0.04	0.0117173
0.0350693	0.0216777		0.0121528	0.0494969
0.0831297	0.0175967		0.129969	0.0316417
0.0559583	0.00596745		0.0877435	0.0648799
0.0441847	0.0315277		0.0392	0.0696146
0.0225804	0.027046		0.202275	0.0894637
0.0193385	0.0208365		0.0625823	0.143624
0.00284911	0.00441238		0.088787	0.0917269
0.0303953	0.0287519		0.125027	0.0698959
0.0415193	0.0171163		0.031264	0.0958423
0.0304247	0.00033967		0.0709813	0.168323
0.0259306	0.0299377		0.107352	0.129503
0.0321389	0.00321068		0.00771575	0.0232238
0.0400937	0.014698		0.171815	0.17606
0.0229399	0.0155141		0.0847182	0.0212517
0.0342236	0.0474946		0.0974776	0.117852
0.0281982	0.048		0.236395	0.0312526
0.015894	0.0260326		0.08429	0.0238884
0.0191935	0.0263107		0.0222473	0.101376
0.0372327	0.0288668		0.148864	0.0581768
0.00822036	0.0181677		0.396337	0.00082273
0.0536333	0.0439516		0.0973822	0.14849
0.00053706	0.0410763		0.0711421	0.134671
0.010652	0.0374884		0.148197	0.066941
0.0151492	0.0106044		0.0993502	0.145748
0.0300646	0.0141947		0.0952375	0.10646
0.0641955	0.0840391		0.00512887	0.0809694
0.0134596	0.0108426		0.0800898	0.201467
0.0185883	0.00694703		0.121321	0.100632
0.0145475	0.0694887		0.0832384	0.125746
0.0212557	0.00371774		0.0746333	0.118905
0.025513	0.0483386		0.5	0.3872
0.0408889	0.0108715		0	0.0198101
0.00474857	0.0408151		0.0533333	0.00122436
0.0117777	0.0215756		0.111517	0.0715852
0.0234318	0.0059657		0.0543262	0.13175
0.0102208	0.0123692		0.189514	0.154172
0.0334898	0.0191036		0.0129334	0.109727
0.0346445	0.165841		0	0.197404
0.0195877	0.0590354		0.0197332	0.0854407
0.0433522	0.0127821		0.00581124	0.144849
0.0481945	0.00784751		0.102961	0.116862
0.0324081	0.0140734		0.0138152	0.148148
0.00607655	0.0392655		0.0760143	0.0198755
0.00465278	0.0216075		0.0604672	0.153573
0.0169796	0.0142771		0.146939	0.115266
0.0280092	0.0323267		0.213333	0.0317289
0.0260554	0.0239695		0.140659	0.29351
0.0330941	0.0278536		0.100003	0.129848
0.00838265	0.0249758		0	0.0655185
0.00785966	0.0189301		0	0.165453
0.040128	0.0461643		0.0106584	0.2454
0.0114746	0.0296684		0.093969	0.133098
0.00967166	0.01866		0.0634921	0.157951
0.00096782	0.11302		0.120184	0.110554
0.0193932	0.0829222		0	0.03125
0.0907016	0.109616		0.156993	0.153943
0.0214505	0.0209891		0.155391	0.0439247
0.0191455	0.0009781		0.28	0.0587964
0.0235803	0.00675493		0.0306542	0.160939
0.00595355	0.0294531		0.0820858	0.117751
0.0259052	0.00602578		0.020028	0.108408
0.0562432	0.0357577		0.0640514	0.109234
0.00662366	2.32e-05		0.202212	0.0964898
0.0669952	0.016939		0.0163911	0.108853
0.0046028	0.0242829		0.107789	0.123023
0.0183191	0.0206088		0.053095	0.0214137
0.00552696	0.0383456		0.185262	0.121298
0.0143608	0.0171659		0.0658848	0.081417
0.0395259	0.0134348		0.090734	0.0688784
0.0207535	0.0456206		0.263374	0.0975148
0.00670014	0.0330351		0.0836286	0.0970136
0.0221191	0.0204424		0.186691	0.0255273
0.00960122	0.0250739		0.5	0.0484989
0.0212608	0.0481951		0.161555	0.0791746
0.00931927	0.0212344		0.125	0.324794
0.028413	0.0561367		0.0220947	0.126341
0.0512558	0.0275167		0.00459581	0.167713
0.00285558	0.00690398		0.0981655	0.107104
0.0178944	0.0340676		0.0656449	0.0373798
0.0313602	0.0170405		0.0553457	0.0970648
0.0251679	0.057222		0.25	0.0170843
0.0235176	0.0339205		0.219103	0.124656
0.0366974	0.00686137		0.165493	0.097629
0.0195409	0.0186532		0.0764139	0.0861325
0.00553603	0.0631776		0.125	0.18
0.037669	0.0139516		0.153245	0.0717847
0.0112152	0.022024		0.106365	0.092195
0.00672386	0.0270143		0.0658023	0.0475742
0.0260418	0.0245811		0.0001075	0.0575195
0.0150885	0.0243347		0.177724	0.107906
0.0307498	0.0331498		0.0393901	0.118404
0.0130778	0.00829677		0.0416957	0.00259557
0.0100088	0.0130323		0.0674706	0.172681
0.0287908	0.0436299		0.00432025	0.158594
0.0114243	0.019341		0.0560713	0.0995198
0.0189701	0.0253044		0	0.135083
0.00681397	0.0273469		0.122106	0.180953
0.0137055	0.0325027		0.0791254	0.110405
0.0023684	0.0508185		4.06e-06	0.245063
0.0291805	0.0888184		0.142128	0.112391
0.00297174	0.0323956		0	0.00187422
0.0107002	0.0244204		0.19036	0.101482
0.1767	0.0836218		0.126741	0.10965
0.0295704	0.0239619		0.0679141	0.121549
0.0162862	0.0221961		0.0738717	0.115061
0.012667	0.0202439		0.168056	0.0588497
0.0114552	0.0601172		0.158564	0.177344
0.0122525	0.00609766		0.119101	0.153125
0.0252954	0.00954359		0.146215	0.106759
0.0112549	0.0193334		0.175586	0.164934
0.0133399	0.0330364		0.0969388	0.01
0.00278315	0.00513084		0.118926	0.155561
0.0165374	0.00319423		0.0907215	0.17101
0.026949	0.0107022		0.0138889	0.473338
0.0279712	0.0367752		0.203342	0.0486384
0.016405	0.0536031		0.0128589	0.199785
0.03391	0.0307055		0.316713	0.0625
0.0271505	0.0115417		0	0.0803049
0.0200227	0.010256		0.0928154	0.110908
0.0166325	0.0232501		0.168889	0.144781
0.0507249	0.0304901		0.166714	0.08934
0.0164036	0.0304057		0.0874475	0.0982503
0.00893896	0.0745935		0.207501	0.111535
0.0281829	0.0367955		0.11692	0.122211
0.0136481	0.0244833		0.218743	0.0736345
0.0123904	0.0357484		0.183362	0.0174334
0.0123796	0.01487		0.0848397	0.133681
0.0269859	0.0473963		0.149809	0.125133
0.0164869	0.0315666		0.333333	0.318998
0.0385988	0.0776032		0.420139	0.442907
0.0156957	0.00189619		0.099205	0.132783
0.0267776	0.0109549		0.00700215	0.183704
0.0463328	0.0473888		0.191551	0.0161683
0.0102389	0.0116474		0.126233	0.238995
0.0954648	0.0103396		0.160498	0.0375434
0.0116107	0.0498318		0.0317014	0.128873
0.0213417	0.0654846		0.142815	0.142332
0.00223381	0.0472192		0.11523	0.192245
0.0708031	0.0268617		0.00905481	0.135948
0.0446762	0.0258411		0.0919546	0.129378
0.00652512	0.00519616		0.159807	0.089717
0.0268426	0.0137868		0.0469446	0.132329
0.0315195	0.0407301		0.092716	0.130932
0.0129952	0.0401283		0.17942	0.121613
0.023748	0.0334502		0.0794317	0.157216
0.0307153	0.0330945		0.0579502	0.0957007
0.00192295	0.0317286		0.0884359	0.120333
0.00681166	0.0179203		0.12	0.183496
0.00191297	0.015186		0.0050151	0.0578586
0.0235956	0.0255775		0.194266	0.0986057
0.00714376	0.0312213		0.0341908	0.147809
0.0166439	0.0174907		0.0550952	0.169456
0.0748221	0.0158384		0.100829	0.13222
0.00039059	0.0192237		0.333333	0.0887957
0.0177549	0.00552317		0.109027	0.091987
0.0191076	0.0357386		0.06639	0.17452
0.112653	0.0040001		0.146118	0.151111
0.0257605	0.0503374		0.112802	0.139052
0.00277313	0.00055914		0.269724	0.00274568
0.029661	0.0380947		0.367347	0.395062
0.00726009	0.0238679		0.0863062	0.131295
0.0146706	0.0308863		0.233946	0.0602924
0.0596179	0.0540065		0	0.211608
0.0612509	0.0824231		0	0.172545
0.0280118	0.0472972		0.139783	0.0478385
0.0185108	0.00183255		0	0.397736
0.0170817	0.00804167		0.25	0.192504
0.0838297	0.0513385		0.199546	0.112819
0.0425118	0.0135546		0.0688591	0.140042
0.0361862	0.0269171		0.0248156	0.153
0.048901	0.011855		0.16687	0.0149539
0.018266	0.0114039		0.0889436	0.0986574
0.0139431	0.0259133		0.0812757	0.0752287
0.0940886	0.010671		0.161071	0.00722815
0.0324068	0.0343841		0.119618	0.144444
0.0302003	0.0202497		0.0753584	0.117725
0.0149632	0.0413201		0.0810711	0.167504
0.00679594	0.00845092		0.0812388	0.106036
0.0982534	0.0048335		0.0493327	0.0143555
0.0246304	0.0299163		0.181243	0.0186548
0.0465065	0.00284804		0.0491736	0.13287
0.0125804	0.0250335		0.099654	0.0397862
0.0158699	0.0231824		0.0011501	0.205537
0.0525114	0.0132553		0.0969531	0.123396
0.0122016	0.0471434		0.165679	0.106262
0.0325895	0.034375		0.0283542	0.06662
0.0745192	0.0228831		0.0145252	0.19191
0.0345466	0.0251256		0	0.0132785
0.00519752	0.0174336		0.143394	0.0756452
0.00072034	0.0307443		0.27	0.256023
0.0810432	0.0118968		0.022462	0.0386505
0.046863	0.0147082		0.0716421	0.183156
0.012501	0.035787		0.160944	0.00528611
0.0433757	0.0142806		0.0629252	0.153097
0.0179513	0.0221383		0.101123	0.0766239
0.0180079	0.0258898		0.222222	0.5
0.00929588	0.0331333		0.108254	0.0318215
0.00909855	0.0187665		0.0105638	0.129748
0.0428691	0.0505856		0.189037	0.109332
0.0151826	0.01109		0.148263	0.0947919
0.00495318	0.146979		0.124083	0.0845525
0.00915626	0.0130999		0.123625	0.0190932
0.01038	0.0159969		0.0788694	0.107494
0.00522343	0.0153424		0.0895874	0.110409
0.00751284	0.00218183		0.204082	0.148545
0.00196094	0.0347534		0.104688	0.0465435
0.111764	0.0979268		0.167938	0.082457
0.0738526	0.0558252		0.0341248	0.121059
0.0143233	0.0181094		0.109786	0.107182
0.0631757	0.00469028		0.25008	0.122594
0.0030426	0.0125992		0.333333	0.121604
0.0050147	0.0544611		0	0.0449608
0.00739377	0.00107201		0.0473825	0.141424
0.0224674	0.0307662		0.172222	0.122449
0.0187311	0.0117182		0.131356	0.136401
0.0105273	0.0139286		0	0.167413
0.0171848	0.039105		0.1285	0.139527
0.0141992	0.0219751		0.0962222	0.114541
0.0325822	0.024346		0.00645175	0.102877
0.00820881	0.0104638		0.105358	0.0930075
0.0365113	0.0285524		0.166339	0.148992
0.00535059	0.0469437		0.0633717	0.106039
0.0276665	0.0704266		0.119931	0.0707424
0.0475164	0.0184026		0.0115704	0.124997
0.0290502	0.0181068		0.010737	0.078668
0.0226667	0.020551		0.0852315	0.119882
0.0271425	0.0136		0.116859	0.161154
0.0243616	0.0181422		0.042089	0.0380454
0.00554239	0.0443929		0.067546	0.132131
0.00961091	0.0168793		0.115184	0.172628
0.0065944	0.00978335		0.0694468	0.125645
0.0468791	0.0113449		0.165417	0.14889
0.0183182	0.0534912		0.0180934	0.213992
0.0447608	0.0235615		0.0456378	0.161715
0.0424173	0.0571497		0.0841755	0.151872
0.0117348	0.0174384		0	0.0150355
0.0499962	0.0766832		0.125738	0.0890175
0.00870628	0.0488941		0.0845814	0.0942316
0.0420277	0.0159168		0.013655	0.119362
0.0295203	0.021968		0.103255	0.115915
0.0077377	0.0063276		0.160049	0.0261279
0.0358397	0.027145		0.244	0.121286
0.0472969	0.026462		0.0608315	0.110786
0.0230816	0.0577941		0.0330189	0.0314568
0.0239747	0.0150582		0.00165804	0.0950452
0.0150067	0.0274639		0.0654761	0.0209613
0.0112334	0.0291954		0.153168	0.0680317
0.00626648	0.0444825		0.00634085	0.170321
0.0117624	0.0432382		0.174603	0.00650154
0.0271289	0.028044		0.0198905	0.135005
0.0120352	0.0226311		0.053461	0.11041
0.0323388	0.0219398		0.00107234	0.229388
0.0431217	0.0236458		0.110178	0.125822
0.00174913	0.0464142		0.0666667	0.109996
0.0185877	0.0295658		0.0541811	0.141658
0.0973665	0.0373322		0.03125	0.0113065
0.0454226	0.0063422		0.00550116	0.0952551
0.0224486	0.0048263		0.0151867	0.134563
0.303196	0.0248006		0.0844868	0.167062
0.0235601	0.0320707		0.143518	0.197231
0.0208405	0.0806806		0.166921	0.0687224
0.0166177	8.89e-05		0.045143	0.10837
0.0474744	0.0133145		0.107543	0.115305
0.0100923	0.03443		0.0389217	0.122343
0.00565661	0.0993332		0.131051	0.0380272
0.00292742	0.0160322		0.0247934	0.0533333
0.0373088	0.075436		0.156201	0.0926353
0.00349411	0.00152079		0.134591	0.0741424
0.0106948	0.0138883		0.0957191	0.142642
0.00113658	0.0112078		0.186177	0.190415
0.0105595	0.0337596		0.261511	0.123485
0.00956707	0.0211618		0.0533333	0.0978009
0.00940206	0.0316431		0.0494279	0.124256
0.00508258	0.0228055		0.143416	0.14529
0.00541154	0.0154787		0.139553	0.0941443
0.0160663	0.00983268		0.101316	0.17735
0.00668046	0.0156714		0.0468217	0.0841127
0.0267061	0.00913093		0.0319393	0.029354
0.0029948	0.0320949		0.0338272	0.00989106
0.0105827	0.00307061		0.0166073	0.12042
0.0142339	0.0125257		0.0557475	0.129142
0.0222171	0.0362409		0.228176	0.119519
0.0254202	0.0187261		0.0635655	0.169101
0.0612421	0.0281589		0.157847	0.14516
0.0214201	0.0101516		0.0650856	0.122014
0.020273	0.0110796		0.128868	0.0641814
0.00411554	0.0121118		0.00566773	0.109027
0.0207589	0.0164917		0.133333	0.15433
0.0183561	0.0132597		0.0101543	0.0158421
0.020475	0.0237769		0.0649621	0.166986
0.0309779	0.0398842		0.238659	0.333333
0.0299955	0.0747019		0.051721	0.125934
0.0418079	0.0082998		0.147655	0.0759425
0.0194735	0.0215305		0.116016	0.150166
0.0226102	0.0505472		0.0959433	0.0115148
0.0247041	0.0183113		0.114137	0.129133
0.0250894	0.0205169		0.00241127	0.401902
0.010838	0.0020353		0.0991053	0.13819
0.0670732	0.0207425		0.138941	0.161925
0.0211416	0.0375383		0.442907	0.00025826
0.00311125	0.00821837		0.0868056	0.094518
0.021141	0.0158976		0.158832	0.0980781
0.0197702	0.0544707		0.02	5.25e-05
0.0668548	0.0400588		0.075	0.138259
0.0220902	0.0409593		0.0129933	0.106343
0.0175646	0.00928878		0.062609	0.0788347
0.0527325	0.0459071		0.0954848	0.0959692
0.0286162	0.0237951		0.182635	0.0406841
0.0457777	0.0135837		0.255102	0.0950033
0.124995	0.0274627		0.0399412	0.0818018
0.0208078	0.0141078		0.0140987	0.098407
0.0217529	0.0234112		0.150273	0.105978
0.0158667	0.0295519		0.165965	0.159633
0.0147319	0.0152503		0.0203912	0.0375241
0.143149	0.0121981		0.0286574	0.116491
0.0181254	0.0147996		0.0324829	0.0912631
0.00224792	0.0144425		0.0304132	0.221453
0.0224299	0.0205044		0.100771	0.0890603
0.0264491	0.0307658		0.0323517	0.113577
0.00677708	0.0117809		0.02753	0.122926
0.0013547	0.0723737		0.00411152	0.00754209
0.0109075	0.0658564		0.0727284	0.132477
0.0674863	0.0554014		0.275482	0.26439
0.021238	0.0402846		0.111259	0.115411
0.0165837	0.034687		0.0420639	0.140349
0.00820137	0.0035813		0.032764	0.150211
0.0439264	0.0199397		0.218182	0.0633396
0.00582031	0.00827097		0.0219188	0.076812
0.0442737	0.020249		0.333333	0.0134388
0.0127301	0.0393904		0.107401	0.133902
0.0127424	0.0816602		0	0.138982
0.0106483	0.0589015		0.0285962	0.0102835
0.00300096	0.0259099		0.0644559	0.1414
0.00860742	0.0338679		0.175508	0.15206
0.00904069	0.0307522		0.0635477	0.160491
0.00594801	0.0098286		0.257209	0.046421
0.013571	0.0129335		0.127132	0.0916386
0.0573122	0.0189436		0.210101	0.0978114
0.0284903	0.0301006		0.150352	0.112855
0.00521709	0.0493579		0.022333	0.0678378
0.00381643	0.0340705		0.0132037	0.153884
0.0321415	0.108471		0.105384	0.120345
0.020025	0.0213178		0.00537004	0.20064
0.0172251	0.0207542		0.0779193	0.124277
0.0102404	0.0360853		0.00694444	0.267313
0.0143655	0.0194246		0.0398817	0.17118
0.0132612	0.0270591		0.0183561	0.244903
0.0046043	0.0281997		0.133479	0.0937666
0.0369902	0.0531615		0.124103	0.132939
0.0137729	0.0482383		0.255102	0.00424169
0.0201351	0.0196617		0.0228904	0.135289
0.00463581	0.0520335		0.29668	0.163285
0.0474727	0.0263621		0	0.00413223
0.0128276	0.0360345		0.0950886	0.141479
0.00687231	0.0637641		0	0.411022
0.00157256	0.0387519		0	0.00656156
0.0106728	0.0399114		0.0284669	0.109338
0.0441805	0.0312797		0.146865	0.198492
0.0477661	0.0213456		0.0727777	0.18434
0.00398259	0.0569805		0.0191645	0.0174072
0.0118328	0.101628		0.071989	0.0803119
0.0215125	0.0182556		0.149116	0.114638
0.031258	0.035778		0.0529139	0.0442176
0.00971825	0.0185662		0.0617064	0.103129
0.0151176	0.0954464		0.106023	0.186477
0.0218801	0.0170713		0.14117	0.164594
0.00899882	0.0345869		0.114899	0.0758025
0.00462854	0.0277124		0.197724	0.0870395
0.0147452	0.040822		0.089828	0.107555
0.0202236	0.0419373		0	0.153161
0.0113138	0.0431899		0.111966	0.126097
0.00555492	0.0103523		0.0473488	0.137171
0.0366966	0.0240218		0.0159143	0.094949
0.0129427	0.014813		0.0135583	0.0183167
0.00673114	0.0429162		0.0815118	0.144707
0.0137685	0.0526011		0.180432	0.114893
0.00709776	0.00384456		0.0285823	0.164664
0.015287	0.0181847		0.125	0
0.00240767	0.0351714		0.0953215	0.122131
0.0192568	0.0341197		0.123769	0.144284
0.0878413	0.00339765		0.0190984	0.187056
0.00659101	0.0341164		0.0131184	0.0517082
0.00114165	0.0234624		0.0170019	0.167896
0.016643	0.00279419		0.203261	0.0887198
0.026203	0.00680402		0.395062	0.0555556
0.255725	0.0110656		0.032015	0.0323012
0.00498682	0.0538951		0.0239786	0.0974458
0.0440079	0.0272607		0.058996	0.0624094
0.00779944	0.013801		0.0751761	0.097758
0.0244665	0.0274902		0.116224	0.180584
0.0278958	0.023473		0.135328	0.178167
0.00822505	0.0258893		0.187654	0.160008
0.0350817	0.0315319		0.08	0.0464838
0.0193368	0.0303234		0.222222	0.00015944
0.0271161	0.00588318		0.197331	0.220396
0.10475	0.0458824		0	0.00853151
0.0407728	0.0160831		0.153034	0.177072
0.0168482	0.0125825		0.145966	0.123014
0.0184637	0.0177107		0.151499	0.0481499
0.00381958	0.0185987		0	0.109656
0.0184301	0.0393044		0	0.00170139
0.00440716	0.149248		0.0753567	0.0941965
0.0199374	0.0452683		0.00792913	0.114464
0.100619	0.143018		0.00878523	0.251377
0.0442133	0.0336133		0.0622837	0.0138889
0.0116008	0.042008		0.0537677	0.109368
0.0602377	0.0309297		0.130998	0.115821
0.019066	0.0235718		0.0824001	0.133028
0.0324065	0.0127366		0.0294452	0.13945
0.0066527	0.0397792		0.00106427	0.0173146
0.0263044	0.0286686		0.0676195	0.106996
0.0126312	0.040109		0.0753304	0.138387
0.0154918	0.0523326		0.065315	0.180129
0.00343877	0.0387611		0.102567	0.106058
0.0365432	0.051428		0.162291	0.161007
0.0433459	0.0272649		0	0.0778975
0.0312905	0.0306293		0.0180172	0.0912817
0.0134673	0.0182464		0.0253688	0.153574
0.0109372	0.0344592		0	0.174444
0.0136639	0.00616681		0.08	0.480584
0.0316803	0.0154337		0.149123	0.136172
0.0104862	0.0244894		0.0188469	0.159322
0.0137191	0.053869		0.0435708	0.102587
0.00767288	0.00507438		0.0384163	0.0190658
0.0184104	0.0215685		0.0298672	0.12048
0.0599114	0.0359157		0.0945748	0.192431
0.0473127	0.00635462		0.0887302	0.0298225
0.02662	0.0104313		0.0906332	0.104234
0.0124055	0.00841335		0.0969706	0.0623079
0.0124165	0.0112707		0.0964216	0.132937
0.0165684	0.026897		0.0971769	0.0329809
0.0470617	0.0362595		0.0156213	0.0376419
0.012456	0.0341113		0.0932249	0.100855
0.0111471	0.0156932		0	0.0306249
0.0541543	0.00047755		0.174792	0.254482
0.017947	0.0126924		0.154739	0.0983297
0.025264	0.00045944		0.00686556	0.274348
0.0265	0.0334071		0.0992772	0.169167
0.0477393	0.00449611		0	0.170811
0.00555322	0.0235567		0	0.199446
0.0862597	0.00447742		0.122825	0.148811
0.0228209	0.0534719		0.0687828	0.0569944
0.0130081	0.00752317		0.053	0.0315068
0.00560759	0.00957299		0.011906	0.0893823
0.060201	0.0416416		0.12216	0.109773
0.0196194	0.0280378		0	0.258898
0.0304451	0.0525766		0.0711945	0.0861303
0.00752829	0.0060358		0.030253	0.136942
0.0238973	0.0239173		0.157548	0.0131872
0.0061912	0.0579702		0.031273	0.137383
0.0168346	0.0413138		0.148915	0.195264
0.0181315	0.00069865		0.00039871	0.116264
0.0527142	0.0219051		0.0864635	0.0886784
0.0524948	0.0117006		0.0584804	0.108015
0.0178297	0.0310382		0.0474997	0.00929318
0.0436276	0.0294748		0.0138889	0.426036
0.070632	0.0361614		0.00535837	0.113536
0.0634654	0.0118638		0.00944338	0.113329
0.0123284	0.0274917		0.0222676	0.203629
0.0293241	0.0306669		0	9.27e-05
0.0197682	0.0230506		0.147533	0.0929421
0.0111613	0.0223359		0.020203	0.0259035
0.0125581	0.0221071		0.110357	0.1045
0.0385821	0.0223316		0.129183	0.104581
0.015316	0.0518075		0.129819	0.188861
0.0102842	0.0208175		0.113435	0.179016
0.061871	0.0077481		0.126556	0.105897
0.0135518	0.0480448		0.0125559	0.0953934
0.015837	0.0117031		0.0763273	0.125778
0.00167183	0.0268015		0.0125742	0.160756
0.0680555	0.0485779		0.174352	0.178742
0.00703979	0.0227404		0.260437	0.0853441
0.0181268	0.0405206		0.0993056	0.19985
0.0172887	0.0151872		0.142826	0.166683
0.016091	0.0306048		0.5	0.306636
0.0728774	0.0167636		0.158	0.120129
0.0194044	0.030919		0.132039	0.115457
0.116813	0.0131955		0.130956	0.164664
0.0281167	0.0213966		0.0234954	0.10808
0.00960904	0.029923		0.263374	0.00397161
0.0205374	0.0147704		0.0493827	0.0458956
0.0192963	0.00649296		0.262857	0.164246
[truncated: 7,059 more rows]

## Sheet: Figure 2b
GSI of genes ordered by increasing GSI (decils)
First decil	Second decil	Thrid decil	Fourth decil	Fifth decil	Sixth decil	Seventh decil	Eighth decil	Nineth decil	Tenth decil
-0.28955	0.496278	0.76129	0.961882	1.13675	1.31455	1.49177	1.67758	1.88912	2.21127
-0.247966	0.49629	0.761556	0.962315	1.13695	1.31481	1.4918	1.67758	1.88952	2.21192
-0.245486	0.496497	0.761615	0.962343	1.137	1.3151	1.49197	1.67765	1.88961	2.21195
-0.223814	0.496954	0.762026	0.962624	1.13728	1.31547	1.49218	1.67776	1.88991	2.21216
-0.21285	0.497064	0.762067	0.962853	1.13731	1.31567	1.49271	1.67784	1.89013	2.21319
-0.210612	0.498491	0.762199	0.962908	1.1374	1.31636	1.49287	1.67796	1.89014	2.21338
-0.204661	0.498644	0.762234	0.963358	1.13778	1.31654	1.4929	1.67805	1.8903	2.21368
-0.19661	0.498657	0.762403	0.96367	1.13821	1.31666	1.49332	1.67807	1.89034	2.2137
-0.196478	0.498688	0.762659	0.963686	1.13829	1.31683	1.49341	1.67834	1.89037	2.21376
-0.171331	0.498903	0.762758	0.963801	1.13877	1.31706	1.4936	1.67873	1.89041	2.21397
-0.162717	0.499046	0.762853	0.96383	1.13885	1.31719	1.49389	1.67902	1.89103	2.21401
-0.160776	0.499192	0.763268	0.96389	1.13888	1.31755	1.4939	1.67903	1.89129	2.21416
-0.153176	0.499843	0.763381	0.9639	1.13903	1.3179	1.49441	1.67907	1.89153	2.21427
-0.126445	0.499999	0.763445	0.963982	1.13911	1.31831	1.49457	1.67907	1.89172	2.2147
-0.123634	0.500186	0.763775	0.964099	1.13929	1.31883	1.4947	1.6791	1.89174	2.21471
-0.119465	0.500571	0.763958	0.964452	1.13933	1.31975	1.49474	1.6794	1.89215	2.21595
-0.118678	0.500617	0.764054	0.964468	1.13981	1.32021	1.4948	1.67944	1.89227	2.21648
-0.116167	0.501099	0.764417	0.964716	1.14014	1.32035	1.49486	1.67945	1.89244	2.21731
-0.114269	0.501202	0.764859	0.965748	1.14035	1.32051	1.4949	1.67949	1.89255	2.21743
-0.105395	0.501208	0.764986	0.965782	1.14045	1.32069	1.49529	1.67965	1.8926	2.21837
-0.0876468	0.501251	0.765587	0.96581	1.14052	1.32115	1.49546	1.6802	1.89288	2.22006
-0.084645	0.501392	0.765993	0.966461	1.14055	1.32115	1.4955	1.68044	1.89326	2.22128
-0.0806099	0.501739	0.76616	0.966539	1.14089	1.32135	1.49557	1.68065	1.89328	2.22227
-0.0777891	0.501758	0.766483	0.966651	1.14093	1.32144	1.4966	1.68092	1.89381	2.2227
-0.0777637	0.501789	0.766604	0.96691	1.14125	1.32147	1.49688	1.68094	1.89391	2.223
-0.0765693	0.501789	0.766636	0.967228	1.14144	1.32159	1.49696	1.68103	1.89396	2.22318
-0.0684351	0.501898	0.766804	0.967647	1.14147	1.32164	1.49697	1.68145	1.8941	2.22357
-0.0666421	0.502201	0.766861	0.967878	1.14149	1.32209	1.49701	1.68149	1.89433	2.2237
-0.0632333	0.502368	0.767349	0.967905	1.14175	1.32235	1.498	1.68164	1.89464	2.22405
-0.05988	0.503353	0.768136	0.968193	1.14186	1.3228	1.49812	1.68222	1.89464	2.22418
-0.0569641	0.503829	0.768949	0.968476	1.14208	1.32291	1.49823	1.68238	1.89479	2.22555
-0.0564068	0.504182	0.769005	0.968771	1.1423	1.32292	1.49841	1.68284	1.89492	2.22659
-0.0501597	0.504609	0.769094	0.968876	1.14244	1.32314	1.49893	1.68309	1.89505	2.22815
-0.0493374	0.504686	0.769243	0.96898	1.14317	1.32335	1.49984	1.68318	1.89567	2.22941
-0.040811	0.504752	0.769705	0.969282	1.14329	1.32338	1.50012	1.68332	1.89615	2.2303
-0.037778	0.505276	0.770032	0.96971	1.14368	1.32374	1.50023	1.68357	1.89668	2.23053
-0.0299437	0.505347	0.770683	0.969724	1.14426	1.32385	1.50025	1.68359	1.89686	2.23083
-0.0246452	0.505427	0.770739	0.969784	1.14482	1.32393	1.50043	1.68409	1.89695	2.23127
-0.0206655	0.505596	0.771041	0.970281	1.14498	1.32444	1.50065	1.68424	1.89728	2.23194
-0.0193473	0.505609	0.77141	0.970285	1.14536	1.32447	1.50084	1.68462	1.89732	2.23296
-0.0130227	0.505647	0.771754	0.970745	1.14544	1.32449	1.50126	1.68478	1.89734	2.23298
-0.00741565	0.506464	0.772408	0.970837	1.14556	1.32475	1.50186	1.68497	1.89735	2.23339
-0.00582415	0.506567	0.772787	0.970884	1.14582	1.3249	1.50188	1.68499	1.89784	2.23407
-0.00363443	0.506638	0.772818	0.9711	1.14585	1.32514	1.50199	1.68515	1.89801	2.23426
-0.00214485	0.507215	0.773808	0.971324	1.14604	1.32561	1.50218	1.68521	1.89818	2.23456
0.00072074	0.507394	0.773856	0.971414	1.14607	1.32569	1.5022	1.68524	1.89832	2.23499
0.00245479	0.507984	0.774013	0.971488	1.1464	1.32603	1.50291	1.68526	1.89848	2.23518
0.0025338	0.508144	0.774047	0.971626	1.1467	1.32625	1.50292	1.68612	1.89848	2.23526
0.00303472	0.508352	0.774274	0.971627	1.1467	1.32675	1.50379	1.68613	1.89887	2.23659
0.00361584	0.508384	0.774349	0.972047	1.14672	1.32699	1.50446	1.68645	1.89914	2.2366
0.00593124	0.508694	0.774508	0.972137	1.14687	1.32771	1.50463	1.68666	1.89927	2.23693
0.0139779	0.508707	0.77476	0.97214	1.14703	1.32795	1.50496	1.68683	1.89935	2.23857
0.0151653	0.509249	0.774907	0.972207	1.14721	1.32808	1.50501	1.68703	1.89936	2.23944
0.0157526	0.510574	0.775202	0.972312	1.14726	1.32815	1.50589	1.68724	1.90049	2.23965
0.0195408	0.510652	0.775301	0.972644	1.14745	1.32845	1.50608	1.68724	1.90054	2.24013
0.0195595	0.511093	0.775414	0.972699	1.14846	1.32893	1.50638	1.68743	1.90094	2.24079
0.0206674	0.511932	0.775493	0.972815	1.14899	1.32943	1.50675	1.68743	1.9011	2.24106
0.0213411	0.512047	0.775551	0.973193	1.14905	1.3298	1.5069	1.68785	1.90117	2.24187
0.0227611	0.512147	0.775635	0.973301	1.14911	1.33004	1.50726	1.68785	1.90162	2.24272
0.0285252	0.512758	0.775653	0.973328	1.14923	1.33007	1.50732	1.68807	1.90224	2.24282
0.0287745	0.512808	0.775776	0.973483	1.14933	1.33055	1.50739	1.6882	1.90234	2.2439
0.0299307	0.512833	0.775836	0.973675	1.14939	1.33058	1.50743	1.68822	1.90421	2.24434
0.0313403	0.512972	0.776127	0.973913	1.14945	1.33075	1.50747	1.68836	1.90443	2.24514
0.0313562	0.51318	0.776207	0.975125	1.14964	1.33143	1.50752	1.6888	1.9052	2.24604
0.0333887	0.513693	0.776598	0.975272	1.14972	1.33144	1.50771	1.68893	1.9052	2.2463
0.035529	0.514092	0.776835	0.97552	1.14979	1.33165	1.50804	1.68936	1.90526	2.24637
0.0360022	0.514127	0.777387	0.975757	1.15	1.33175	1.50823	1.68945	1.90536	2.24696
0.0397621	0.514904	0.777673	0.975829	1.15016	1.33217	1.50824	1.68959	1.90556	2.24714
0.0401848	0.515463	0.777752	0.976125	1.1502	1.33225	1.50856	1.68969	1.90567	2.24731
0.0412788	0.515621	0.777861	0.976257	1.15025	1.33306	1.50865	1.68993	1.90587	2.24763
0.041777	0.515638	0.777932	0.976571	1.1503	1.33321	1.509	1.69063	1.90638	2.24936
0.0419321	0.515658	0.778024	0.976807	1.15085	1.33338	1.50913	1.6908	1.90682	2.24964
0.0425513	0.515793	0.778082	0.977022	1.15116	1.33343	1.50949	1.69083	1.90701	2.24982
0.0426348	0.516559	0.779451	0.977061	1.15124	1.33348	1.50956	1.691	1.90737	2.25023
0.043212	0.516991	0.779481	0.977069	1.1519	1.3337	1.50986	1.69103	1.9076	2.25026
0.0458171	0.51714	0.779483	0.977179	1.15203	1.33381	1.51013	1.69103	1.9078	2.25136
0.0466808	0.517869	0.7797	0.977202	1.15206	1.33386	1.5102	1.6912	1.90879	2.25298
0.0474629	0.519409	0.779721	0.977225	1.15223	1.33395	1.51038	1.69202	1.9089	2.25308
0.0497418	0.519513	0.780139	0.977272	1.15223	1.33448	1.5104	1.69229	1.90909	2.25381
0.0506464	0.51976	0.780427	0.977436	1.15232	1.33453	1.51042	1.69235	1.90962	2.25406
0.0511148	0.519978	0.78049	0.977523	1.1526	1.33463	1.51043	1.69259	1.90994	2.25409
0.0512933	0.52024	0.780576	0.977575	1.15319	1.33471	1.51055	1.69261	1.90995	2.25421
0.051902	0.520387	0.781197	0.977824	1.1535	1.33482	1.51095	1.69274	1.91008	2.25438
0.0530841	0.520811	0.781309	0.977837	1.15368	1.33491	1.51117	1.693	1.9102	2.25452
0.053483	0.521101	0.78203	0.977901	1.15373	1.33495	1.5112	1.69334	1.91061	2.25474
0.0565813	0.521543	0.782207	0.977977	1.15381	1.33504	1.51128	1.69385	1.91083	2.25563
0.0581281	0.522428	0.782411	0.978188	1.1539	1.33509	1.51132	1.69401	1.91128	2.2567
0.0588354	0.522504	0.782479	0.978628	1.15418	1.33541	1.51133	1.6941	1.91137	2.2574
0.0595439	0.52272	0.782606	0.978927	1.15447	1.33542	1.51135	1.69422	1.91159	2.2582
0.0602251	0.522889	0.782871	0.979161	1.15465	1.33573	1.51169	1.69475	1.91207	2.25857
0.0618231	0.522912	0.782943	0.979372	1.15467	1.33575	1.51176	1.69507	1.91269	2.25866
0.0632906	0.522984	0.78302	0.979535	1.15467	1.33591	1.51238	1.69526	1.91282	2.25877
0.0641297	0.523255	0.783146	0.979561	1.15475	1.3361	1.51244	1.69535	1.9129	2.25932
0.0646108	0.52332	0.783857	0.979661	1.15487	1.33617	1.51249	1.69572	1.91311	2.25967
0.0646165	0.523473	0.784253	0.97996	1.15497	1.33629	1.51277	1.6958	1.91331	2.26022
0.0665081	0.524254	0.784288	0.980155	1.15517	1.33641	1.51288	1.69593	1.91352	2.26032
0.0665811	0.524352	0.784372	0.980373	1.15528	1.3366	1.513	1.69618	1.91412	2.2612
0.0678261	0.525218	0.784428	0.98094	1.15531	1.33715	1.51335	1.69642	1.9142	2.26126
0.0679943	0.525701	0.784836	0.981034	1.15538	1.33728	1.51369	1.69645	1.91501	2.26218
0.0687944	0.526009	0.785027	0.981514	1.15554	1.33751	1.51414	1.69684	1.91509	2.26326
0.0696967	0.526103	0.785284	0.981599	1.15556	1.33751	1.51418	1.69687	1.91533	2.26372
0.0701461	0.526285	0.78579	0.981899	1.15558	1.33759	1.51466	1.69694	1.9155	2.26387
0.0715229	0.526394	0.78593	0.981958	1.1558	1.33772	1.51475	1.69715	1.91585	2.26466
0.0718871	0.526806	0.786074	0.98223	1.15604	1.33773	1.51476	1.6972	1.91592	2.26557
0.0723044	0.526985	0.786509	0.982237	1.15609	1.33788	1.51485	1.69839	1.91634	2.26567
0.0734224	0.527417	0.786846	0.982494	1.15611	1.33823	1.51525	1.69862	1.91675	2.26592
0.0736944	0.527433	0.787083	0.982798	1.15618	1.33858	1.51547	1.6988	1.91675	2.26595
0.0738529	0.52892	0.787409	0.983232	1.1566	1.33865	1.51564	1.69906	1.91681	2.26595
0.0746232	0.529378	0.788265	0.983357	1.15669	1.33871	1.51565	1.69917	1.91741	2.26602
0.0755134	0.529815	0.788904	0.983369	1.15684	1.3388	1.51638	1.70011	1.91741	2.26613
0.0764687	0.529941	0.789334	0.983847	1.15695	1.33893	1.51653	1.70042	1.91897	2.26633
0.0764843	0.530767	0.790333	0.984078	1.15726	1.33903	1.51656	1.70084	1.91968	2.26666
0.0767945	0.530985	0.790921	0.984113	1.15761	1.33916	1.51667	1.70085	1.92012	2.26783
0.0777827	0.531179	0.790972	0.984118	1.15811	1.33916	1.51675	1.70104	1.92031	2.26799
0.078316	0.531246	0.791041	0.984273	1.15814	1.3393	1.51688	1.70117	1.92049	2.26814
0.0795915	0.531395	0.791207	0.984365	1.1585	1.33973	1.51701	1.70123	1.92065	2.26834
0.0807915	0.531459	0.791501	0.984484	1.15862	1.33977	1.51715	1.70126	1.92071	2.26837
0.0818578	0.531744	0.791844	0.984972	1.15863	1.33979	1.51724	1.70132	1.92101	2.26858
0.0824303	0.53175	0.79202	0.985483	1.15864	1.34029	1.51761	1.70143	1.92102	2.26864
0.0838217	0.531784	0.792454	0.985704	1.15913	1.34031	1.51772	1.70176	1.92143	2.27093
0.0852015	0.532258	0.792514	0.985917	1.1594	1.34048	1.51788	1.70196	1.92198	2.27149
0.0865079	0.53253	0.792653	0.985961	1.15995	1.34074	1.5179	1.70203	1.92201	2.27235
0.086794	0.532631	0.792707	0.985978	1.16	1.34094	1.51792	1.7023	1.92214	2.27281
0.0868621	0.532823	0.793073	0.986261	1.16005	1.34117	1.5182	1.70244	1.92277	2.27317
0.0877884	0.532882	0.793194	0.986304	1.16008	1.34117	1.51824	1.70306	1.92308	2.27439
0.088475	0.533734	0.793237	0.986543	1.16013	1.34127	1.51852	1.70329	1.92352	2.27495
0.0891289	0.534199	0.793268	0.986546	1.16037	1.34132	1.51857	1.70345	1.92361	2.27506
0.0894956	0.534288	0.793555	0.986691	1.16113	1.34171	1.51861	1.70378	1.92381	2.2751
0.0895666	0.534428	0.793597	0.986894	1.16176	1.34173	1.51868	1.70391	1.92419	2.27617
0.0901383	0.534658	0.793724	0.986916	1.16179	1.34175	1.51872	1.70428	1.92464	2.2772
0.090143	0.534714	0.793864	0.986936	1.16183	1.34181	1.51891	1.70436	1.92489	2.2773
0.0903891	0.534913	0.794177	0.987093	1.16199	1.34196	1.51957	1.70454	1.92542	2.27788
0.0905952	0.534947	0.795224	0.987383	1.16214	1.3421	1.51971	1.70488	1.9257	2.27824
0.0914722	0.535292	0.7955	0.987566	1.16218	1.34213	1.51978	1.70491	1.92572	2.2783
0.0919929	0.536097	0.795508	0.98782	1.1625	1.34218	1.5201	1.70533	1.92598	2.27844
0.0920768	0.536473	0.795766	0.987993	1.16254	1.34262	1.52061	1.70553	1.926	2.27982
0.0925151	0.536506	0.796143	0.988151	1.16258	1.34277	1.52086	1.70556	1.92608	2.28026
0.0926317	0.53665	0.796276	0.988259	1.16276	1.34279	1.52148	1.70596	1.92636	2.28038
0.0929919	0.536952	0.796288	0.988352	1.16293	1.34287	1.5216	1.70612	1.92681	2.28061
0.0934612	0.537244	0.796824	0.988573	1.16297	1.34307	1.52193	1.70635	1.9269	2.2816
0.0936535	0.537585	0.796966	0.98882	1.16307	1.34316	1.52226	1.70652	1.92712	2.28173
0.0937022	0.537957	0.797337	0.988894	1.1631	1.34347	1.52241	1.70686	1.92824	2.28228
0.0947524	0.538029	0.797481	0.989105	1.16335	1.34381	1.52243	1.70692	1.92873	2.28305
0.0960574	0.538581	0.79764	0.989108	1.16368	1.34451	1.52245	1.70696	1.92884	2.28315
0.0982669	0.539583	0.797812	0.989269	1.16384	1.34461	1.52254	1.70712	1.92914	2.28342
0.0983016	0.539607	0.79794	0.989466	1.16415	1.34505	1.52331	1.7075	1.92927	2.28357
0.0984274	0.539962	0.798125	0.989691	1.16436	1.34522	1.52347	1.7075	1.92975	2.28371
0.0987597	0.540274	0.798135	0.990104	1.16443	1.34524	1.5238	1.70761	1.92996	2.28398
0.100153	0.540691	0.798281	0.990106	1.16468	1.34528	1.52387	1.70794	1.93013	2.28429
0.100222	0.541405	0.798294	0.990162	1.16487	1.34533	1.52425	1.70799	1.93062	2.28451
0.100283	0.541893	0.798808	0.990202	1.16491	1.34578	1.52429	1.70806	1.93076	2.28531
0.101005	0.54209	0.799259	0.990904	1.16507	1.34618	1.5247	1.70861	1.931	2.28539
0.101094	0.542168	0.799515	0.991014	1.16604	1.34709	1.52475	1.70928	1.93102	2.28577
0.101357	0.542749	0.799557	0.9911	1.16624	1.3474	1.52488	1.70937	1.93118	2.2864
0.101494	0.542793	0.799647	0.991672	1.16629	1.34741	1.52498	1.70943	1.93126	2.28645
0.1017	0.542975	0.799945	0.991695	1.16637	1.34807	1.52507	1.70949	1.93206	2.2883
0.101817	0.543487	0.800025	0.991937	1.16646	1.3483	1.5252	1.70964	1.9323	2.28841
0.101946	0.543637	0.800053	0.992166	1.16647	1.34832	1.52547	1.71014	1.9328	2.28893
0.102264	0.543837	0.800138	0.992309	1.16675	1.34833	1.52555	1.71016	1.93282	2.28951
0.102999	0.54415	0.80017	0.992462	1.16678	1.34833	1.52556	1.71043	1.93319	2.28952
0.103245	0.544795	0.800341	0.992545	1.1669	1.34845	1.52585	1.71071	1.93375	2.29166
0.103575	0.545082	0.800502	0.992881	1.1671	1.34847	1.5259	1.71123	1.9339	2.29218
0.106154	0.545177	0.80067	0.992905	1.16746	1.34897	1.52591	1.71148	1.93398	2.29253
0.10765	0.545433	0.800815	0.993602	1.16791	1.34915	1.52612	1.71169	1.93421	2.29352
0.108635	0.545844	0.800994	0.993942	1.16826	1.34948	1.52626	1.71171	1.93514	2.29371
0.111015	0.545875	0.801012	0.994207	1.16832	1.35012	1.5264	1.71218	1.93598	2.29381
0.11138	0.545877	0.801013	0.994282	1.16838	1.35021	1.52672	1.71227	1.93611	2.29522
0.112249	0.546341	0.801139	0.99444	1.16856	1.35056	1.52692	1.71248	1.93631	2.29546
0.114525	0.547192	0.80188	0.994748	1.16872	1.35079	1.52697	1.71257	1.93705	2.29585
0.114899	0.547219	0.801882	0.99478	1.16874	1.35104	1.52716	1.71281	1.93719	2.2961
0.115933	0.547515	0.802289	0.995044	1.16879	1.35114	1.52723	1.7129	1.93741	2.29641
0.115942	0.547891	0.802786	0.995392	1.16891	1.35122	1.52749	1.71319	1.93742	2.29707
0.116579	0.548216	0.802804	0.995544	1.16908	1.35164	1.52776	1.71328	1.93747	2.29709
0.117947	0.548597	0.80306	0.995608	1.16929	1.35208	1.52789	1.71377	1.93786	2.2975
0.11824	0.548776	0.803367	0.995657	1.16935	1.35224	1.5282	1.71381	1.93791	2.29824
0.119008	0.549122	0.804553	0.995721	1.16951	1.35246	1.5283	1.714	1.93815	2.29898
0.119628	0.549311	0.804946	0.995864	1.16958	1.35254	1.52858	1.71401	1.93869	2.29914
0.12053	0.549342	0.805058	0.996206	1.16962	1.35278	1.52927	1.71412	1.93871	2.29964
0.120739	0.550006	0.80534	0.996347	1.16998	1.35279	1.52928	1.71423	1.93911	2.30036
0.122437	0.550232	0.805404	0.996456	1.17005	1.35287	1.52953	1.71483	1.93953	2.30096
0.123752	0.550255	0.805843	0.997103	1.17006	1.35306	1.52989	1.71506	1.93962	2.30102
0.125054	0.550996	0.80586	0.997172	1.17008	1.35308	1.53065	1.71507	1.93965	2.30144
0.126439	0.551522	0.806045	0.997232	1.1706	1.35326	1.53117	1.71615	1.9399	2.30169
0.127942	0.551529	0.806056	0.997299	1.17076	1.35328	1.53133	1.71624	1.93999	2.30193
0.128824	0.552179	0.806182	0.99754	1.17093	1.35339	1.53174	1.71643	1.94097	2.30227
0.129972	0.552493	0.806331	0.997851	1.17109	1.3535	1.53192	1.71662	1.9419	2.30242
0.130399	0.55276	0.80637	0.998098	1.1711	1.35356	1.53198	1.71682	1.94199	2.30334
0.130461	0.552874	0.806694	0.998138	1.17168	1.35365	1.53203	1.71684	1.94235	2.30338
0.131253	0.553306	0.807037	0.998195	1.17192	1.35396	1.53233	1.71696	1.94283	2.30371
0.131274	0.553433	0.807165	0.998351	1.17198	1.35398	1.53297	1.71769	1.94285	2.30381
0.132003	0.553497	0.807828	0.998795	1.17236	1.35407	1.53333	1.71787	1.94336	2.30385
0.132954	0.554315	0.807883	0.998947	1.17253	1.35435	1.53351	1.71791	1.94447	2.30473
0.13317	0.555096	0.808162	0.99896	1.17254	1.35435	1.53374	1.7181	1.94472	2.30535
0.13365	0.55577	0.808197	0.999278	1.17257	1.35484	1.53377	1.71817	1.94473	2.30553
0.133716	0.555811	0.808364	1.00005	1.17269	1.35486	1.5342	1.71834	1.94489	2.30658
0.133774	0.555978	0.80861	1.00007	1.17296	1.35533	1.53445	1.71843	1.94496	2.30709
0.134139	0.555982	0.80903	1.00061	1.17302	1.35549	1.53483	1.71869	1.94584	2.30844
0.135825	0.556593	0.809041	1.00091	1.17358	1.35587	1.53561	1.71872	1.94672	2.30853
0.135834	0.55665	0.809523	1.00101	1.17443	1.35609	1.53575	1.71896	1.94673	2.30889
0.136495	0.556884	0.809601	1.00104	1.17443	1.35628	1.53575	1.71923	1.94675	2.30939
0.13694	0.557078	0.80994	1.00114	1.17466	1.35629	1.5358	1.71953	1.94684	2.30965
0.137752	0.55727	0.810125	1.00149	1.17511	1.35678	1.53675	1.71957	1.94684	2.31201
0.1392	0.557585	0.810735	1.00154	1.17521	1.35693	1.53693	1.71979	1.94689	2.31264
0.139692	0.5577	0.811021	1.0016	1.17522	1.35697	1.53694	1.71994	1.94706	2.31327
0.140722	0.558843	0.811243	1.00199	1.17533	1.35709	1.53707	1.7202	1.94756	2.31369
0.141786	0.559398	0.811576	1.00218	1.17537	1.35713	1.53718	1.72035	1.94806	2.31421
0.142268	0.559602	0.811604	1.00294	1.17543	1.35724	1.53724	1.72036	1.94874	2.31426
0.145736	0.559657	0.812541	1.00297	1.17553	1.35738	1.53733	1.72124	1.94878	2.31463
0.146233	0.559763	0.812841	1.00297	1.17556	1.35769	1.53739	1.72207	1.94901	2.31478
0.146542	0.559785	0.81301	1.00298	1.17577	1.3577	1.53745	1.7222	1.94917	2.31795
0.147263	0.560237	0.81316	1.00309	1.17585	1.35773	1.53751	1.72234	1.94959	2.31802
0.148117	0.560462	0.813687	1.00311	1.17587	1.35792	1.53769	1.72243	1.9496	2.31856
0.1484	0.560533	0.813749	1.00345	1.17603	1.35852	1.53818	1.72266	1.9498	2.31988
0.149269	0.56067	0.81383	1.00359	1.1761	1.35858	1.53822	1.72282	1.95053	2.3203
0.149503	0.560679	0.813947	1.00384	1.17614	1.35883	1.53829	1.72285	1.95107	2.32073
0.149814	0.560853	0.814056	1.00396	1.17617	1.35903	1.5384	1.72317	1.95162	2.32091
0.149972	0.561458	0.814125	1.00407	1.17622	1.35912	1.53885	1.72322	1.95255	2.32115
0.150294	0.56181	0.81419	1.00435	1.17634	1.35928	1.53926	1.72328	1.95259	2.32149
0.150549	0.561819	0.814297	1.00446	1.17652	1.35953	1.53927	1.72344	1.95267	2.32152
0.151166	0.562038	0.814327	1.00448	1.17666	1.35967	1.53932	1.72371	1.95303	2.32181
0.151769	0.562202	0.814334	1.00501	1.17683	1.3599	1.53984	1.72381	1.95308	2.32203
0.151961	0.562675	0.814446	1.00526	1.17746	1.36038	1.5399	1.72391	1.95319	2.32231
0.152609	0.562825	0.814613	1.00549	1.17765	1.3606	1.54004	1.72424	1.95335	2.3224
0.153343	0.56289	0.814729	1.00556	1.17771	1.36092	1.54022	1.7248	1.95342	2.32354
0.15384	0.56297	0.815035	1.00558	1.17771	1.3611	1.5403	1.72483	1.95458	2.32388
0.153988	0.563285	0.815318	1.00559	1.17778	1.36125	1.54047	1.72516	1.95536	2.32439
0.153992	0.563308	0.815388	1.00567	1.17798	1.36127	1.54065	1.7252	1.9555	2.32527
0.154408	0.563716	0.815431	1.00578	1.1782	1.36171	1.54079	1.72543	1.95597	2.32572
0.155079	0.564123	0.815772	1.00593	1.1785	1.36178	1.54082	1.72546	1.95662	2.32633
0.155109	0.564181	0.815798	1.00594	1.17915	1.36213	1.54105	1.72596	1.95663	2.3264
0.155207	0.564849	0.815811	1.00614	1.17919	1.36224	1.54106	1.72668	1.957	2.32705
0.155431	0.565458	0.815963	1.0063	1.17928	1.36229	1.54149	1.72718	1.95711	2.32708
0.155978	0.565596	0.816007	1.0067	1.17942	1.3623	1.5415	1.72752	1.95786	2.32746
0.157113	0.565747	0.816242	1.0068	1.17965	1.36252	1.54151	1.72826	1.958	2.32888
0.158362	0.565774	0.816446	1.00711	1.17968	1.36268	1.54157	1.72871	1.95879	2.32909
0.158441	0.565929	0.816573	1.00716	1.1797	1.36274	1.54176	1.72885	1.95935	2.32928
0.158523	0.566075	0.81669	1.00734	1.18007	1.36282	1.54219	1.72928	1.95938	2.33053
0.158741	0.566227	0.816966	1.00735	1.1801	1.36332	1.54254	1.7293	1.95951	2.3312
0.158956	0.566416	0.81697	1.00749	1.18026	1.36368	1.54292	1.72937	1.95965	2.33121
0.158981	0.566602	0.817498	1.00755	1.18048	1.36397	1.54319	1.7296	1.96049	2.3313
0.159194	0.566732	0.817728	1.00773	1.18057	1.36414	1.54379	1.72967	1.96055	2.33143
0.159727	0.567277	0.817995	1.00774	1.18065	1.36416	1.54411	1.72977	1.96063	2.33161
0.160032	0.567752	0.818113	1.00777	1.18075	1.36431	1.54436	1.72991	1.96068	2.33267
0.162507	0.568073	0.818319	1.0078	1.18094	1.36432	1.54437	1.72991	1.96231	2.33308
0.162894	0.568167	0.818329	1.00797	1.18111	1.36446	1.54443	1.73004	1.96244	2.33345
0.163358	0.569361	0.818385	1.00807	1.18121	1.36474	1.54449	1.73023	1.96285	2.33391
0.163382	0.569459	0.818595	1.00813	1.18193	1.36478	1.54455	1.73043	1.96289	2.33478
0.163464	0.569698	0.818614	1.00816	1.18213	1.36481	1.54477	1.73064	1.96378	2.33531
0.163564	0.570458	0.818901	1.00831	1.1822	1.36495	1.54483	1.73081	1.964	2.33591
0.163616	0.570752	0.819098	1.00839	1.18223	1.36497	1.54516	1.73137	1.96401	2.33702
0.164512	0.571123	0.819416	1.00865	1.18226	1.36506	1.54609	1.7316	1.96419	2.3374
0.165297	0.571557	0.819421	1.00866	1.18291	1.36525	1.5462	1.73168	1.96592	2.33743
0.165445	0.571791	0.819606	1.00868	1.1834	1.36544	1.54684	1.73169	1.96657	2.33751
0.165457	0.571896	0.819886	1.00874	1.18348	1.36559	1.54687	1.7318	1.96703	2.33756
0.166065	0.572021	0.820036	1.00886	1.18375	1.36762	1.54689	1.73181	1.96706	2.33811
0.166257	0.572387	0.820065	1.00896	1.18381	1.36764	1.5473	1.73194	1.96711	2.3386
0.166605	0.572971	0.820098	1.00906	1.18398	1.36773	1.54742	1.73222	1.96743	2.33867
0.166661	0.573318	0.821328	1.00938	1.1845	1.36787	1.54789	1.73282	1.96793	2.33872
0.167195	0.573769	0.821435	1.00974	1.18463	1.36798	1.54798	1.73327	1.96823	2.33898
0.167311	0.573777	0.821625	1.01004	1.18506	1.36803	1.54798	1.73359	1.96861	2.33929
0.167437	0.573906	0.821696	1.0101	1.18546	1.36812	1.54827	1.73405	1.96882	2.33943
0.16763	0.57428	0.821759	1.01013	1.18573	1.36812	1.54831	1.73416	1.96929	2.33963
0.167778	0.574389	0.821793	1.01023	1.18582	1.36823	1.54883	1.73428	1.9694	2.34016
0.169098	0.574793	0.821821	1.01024	1.18613	1.36855	1.54894	1.73429	1.9695	2.34136
0.169198	0.575525	0.821984	1.01033	1.18624	1.36905	1.54911	1.73439	1.96962	2.34139
0.169985	0.575547	0.822085	1.01039	1.18626	1.36925	1.54911	1.7344	1.96964	2.34243
0.17029	0.57578	0.822256	1.01049	1.18628	1.36931	1.5493	1.73443	1.96966	2.34299
0.170332	0.575843	0.822259	1.01055	1.18642	1.36942	1.54951	1.73588	1.97049	2.34301
0.170358	0.575942	0.82262	1.01088	1.18648	1.36959	1.54993	1.73598	1.97054	2.34329
0.170718	0.575974	0.822732	1.01116	1.18695	1.36967	1.55	1.73602	1.97067	2.34397
0.171134	0.576157	0.823359	1.01133	1.18707	1.37007	1.55007	1.73628	1.97097	2.3442
0.172253	0.576431	0.823453	1.01137	1.18733	1.3702	1.55036	1.73632	1.97101	2.34468
0.173047	0.576505	0.823496	1.01156	1.18737	1.37036	1.55066	1.73646	1.97208	2.34651
0.175171	0.577021	0.823595	1.01159	1.18745	1.37042	1.5507	1.73668	1.97223	2.34729
0.175491	0.577237	0.823646	1.01176	1.1876	1.37102	1.55073	1.73717	1.97274	2.34857
0.175646	0.577288	0.824141	1.01194	1.18763	1.37124	1.55085	1.73758	1.97286	2.34884
0.176849	0.577373	0.824835	1.01218	1.18767	1.37163	1.55087	1.73761	1.97291	2.34946
0.179782	0.577607	0.825122	1.01235	1.18778	1.37168	1.55087	1.73785	1.97298	2.34951
0.180043	0.577693	0.825144	1.01263	1.18782	1.37179	1.55106	1.7382	1.97305	2.3506
0.180301	0.577796	0.825198	1.01329	1.18788	1.37195	1.55174	1.73824	1.97334	2.35071
0.181144	0.577865	0.825228	1.0134	1.18796	1.37219	1.55204	1.73841	1.97464	2.35078
0.181306	0.578803	0.825382	1.01342	1.18825	1.37243	1.55236	1.73843	1.97626	2.35081
0.182268	0.578918	0.825402	1.01383	1.18842	1.37247	1.55293	1.73868	1.97714	2.35308
0.182674	0.578979	0.825804	1.01384	1.18845	1.37259	1.55379	1.73879	1.97727	2.35323
0.182856	0.579085	0.825924	1.01388	1.18852	1.37267	1.55427	1.73882	1.97733	2.3544
0.182921	0.579933	0.826292	1.01484	1.18874	1.37321	1.55448	1.73896	1.97765	2.35464
0.18306	0.58017	0.826694	1.01529	1.18889	1.37322	1.5545	1.739	1.97847	2.35479
0.183206	0.580497	0.826757	1.01532	1.18925	1.37343	1.55468	1.73905	1.97862	2.35554
0.183218	0.582237	0.826932	1.01534	1.18941	1.37357	1.55469	1.73921	1.97881	2.35745
0.184208	0.582715	0.826955	1.01553	1.18944	1.37401	1.5547	1.73963	1.97915	2.35792
0.185192	0.58272	0.827023	1.01601	1.19007	1.37413	1.55471	1.73968	1.97923	2.35858
0.185524	0.583067	0.827055	1.0164	1.19009	1.37416	1.55485	1.73974	1.97958	2.35997
0.185667	0.583304	0.8274	1.01645	1.19012	1.37428	1.5549	1.73979	1.98055	2.36015
0.186562	0.583516	0.827452	1.01649	1.19019	1.37429	1.55499	1.73987	1.98083	2.36122
0.187158	0.584987	0.827742	1.01676	1.19035	1.37429	1.55506	1.74052	1.98116	2.36152
0.187599	0.585913	0.828141	1.01689	1.19037	1.37443	1.55635	1.74093	1.98119	2.36278
0.187883	0.586265	0.8283	1.01706	1.19041	1.37448	1.5565	1.74095	1.98127	2.36311
0.187918	0.586311	0.829007	1.01722	1.19046	1.37463	1.55655	1.74118	1.98183	2.36348
0.188299	0.586338	0.829239	1.01731	1.1907	1.37474	1.55668	1.74156	1.98186	2.36703
0.190293	0.58694	0.829359	1.01791	1.19071	1.37511	1.55729	1.74169	1.98281	2.36715
0.191433	0.587376	0.82957	1.01792	1.19077	1.37527	1.55743	1.74195	1.98298	2.36786
0.191876	0.587584	0.830583	1.01807	1.19116	1.3755	1.55773	1.74221	1.98347	2.36898
0.191883	0.587588	0.830659	1.01858	1.19122	1.37551	1.55844	1.74237	1.98359	2.36943
0.192304	0.587666	0.830761	1.01874	1.19125	1.37555	1.5585	1.74241	1.98374	2.36975
0.19275	0.587771	0.831104	1.01887	1.19141	1.37557	1.5587	1.74261	1.98401	2.37013
0.193534	0.588765	0.83121	1.01899	1.19162	1.37619	1.5589	1.74265	1.98413	2.37034
0.1936	0.588793	0.831326	1.01921	1.19181	1.37623	1.55924	1.74266	1.98423	2.37145
0.194112	0.590183	0.83158	1.01922	1.1923	1.37625	1.55924	1.74267	1.98558	2.37221
0.194284	0.590878	0.831731	1.02012	1.19237	1.37642	1.5593	1.74269	1.98566	2.37254
0.194676	0.591002	0.831812	1.0202	1.19261	1.3765	1.55941	1.74284	1.98622	2.37361
0.195455	0.591163	0.831813	1.02023	1.1927	1.37673	1.55942	1.74304	1.9867	2.37365
0.196493	0.592738	0.831854	1.02025	1.19321	1.37695	1.55967	1.74309	1.9867	2.37371
0.197709	0.593078	0.83216	1.02048	1.19365	1.3774	1.55968	1.74315	1.98701	2.37534
0.197867	0.593092	0.832185	1.02064	1.19376	1.3775	1.5597	1.74318	1.9872	2.37555
0.198586	0.593291	0.832218	1.02075	1.19408	1.37753	1.56002	1.74324	1.98771	2.37763
0.199232	0.593929	0.832539	1.02079	1.19414	1.37778	1.56041	1.74342	1.9878	2.37808
0.199296	0.594878	0.832811	1.02081	1.19445	1.37816	1.56061	1.74349	1.98837	2.3784
0.200141	0.595461	0.83291	1.02081	1.19456	1.37816	1.5607	1.74381	1.98882	2.37963
0.201207	0.595509	0.832945	1.021	1.19477	1.37833	1.56071	1.74399	1.98882	2.38045
0.201223	0.59608	0.833228	1.02102	1.19509	1.37838	1.56071	1.7441	1.98906	2.38069
0.201377	0.596092	0.833283	1.02112	1.19564	1.37851	1.56078	1.74411	1.98932	2.38108
0.202232	0.596217	0.834084	1.02165	1.19626	1.37863	1.56086	1.7443	1.9899	2.38153
0.202237	0.597184	0.834253	1.02174	1.1963	1.3791	1.561	1.74468	1.98999	2.38163
0.202491	0.597864	0.834429	1.02229	1.19713	1.37911	1.561	1.74496	1.99019	2.38206
0.203201	0.59805	0.834431	1.02257	1.19769	1.37918	1.56114	1.74585	1.99077	2.38326
0.203437	0.598197	0.834787	1.02278	1.19787	1.37921	1.56136	1.74585	1.99093	2.38431
0.206443	0.598205	0.835429	1.02287	1.1981	1.3796	1.56159	1.746	1.99096	2.38468
0.206473	0.598207	0.836062	1.02309	1.19835	1.3798	1.56182	1.74607	1.99134	2.38517
0.206545	0.598266	0.836118	1.02313	1.19852	1.37995	1.56183	1.74654	1.99157	2.38576
0.209011	0.598509	0.836338	1.02414	1.19882	1.37997	1.56211	1.74686	1.9916	2.38833
0.20928	0.598643	0.836482	1.02447	1.19899	1.3801	1.56257	1.7471	1.9921	2.38887
0.212893	0.598685	0.836816	1.02455	1.19903	1.38012	1.56265	1.74713	1.99228	2.38973
0.213743	0.598764	0.837112	1.02469	1.19904	1.3804	1.56324	1.74728	1.99261	2.38984
0.214677	0.598781	0.837479	1.02488	1.19923	1.38042	1.56332	1.74729	1.99342	2.3903
0.215762	0.598871	0.838192	1.02489	1.19932	1.38085	1.56338	1.7474	1.99349	2.3917
0.218057	0.599015	0.838374	1.02519	1.19976	1.38093	1.56352	1.74743	1.99428	2.39176
0.218942	0.599021	0.838457	1.0252	1.19987	1.38095	1.56365	1.74775	1.99441	2.39182
0.220758	0.599036	0.838632	1.02522	1.20013	1.38103	1.56371	1.74848	1.99476	2.39194
0.221113	0.599447	0.838866	1.02536	1.20022	1.38184	1.56384	1.74856	1.99489	2.39591
0.221462	0.59999	0.839173	1.02542	1.20023	1.3826	1.56433	1.74857	1.99554	2.39666
0.221644	0.600195	0.840046	1.02588	1.2008	1.38273	1.56456	1.74862	1.99598	2.39755
0.221857	0.600398	0.840055	1.02598	1.20083	1.38289	1.56467	1.74896	1.99624	2.39761
0.221939	0.60064	0.840081	1.0261	1.20092	1.383	1.56488	1.74936	1.99628	2.39787
0.223755	0.600869	0.840142	1.02631	1.20108	1.38335	1.56503	1.7495	1.99668	2.39792
0.22493	0.601274	0.840849	1.0265	1.20147	1.38336	1.56515	1.74975	1.99676	2.39798
0.22553	0.601378	0.841038	1.02693	1.20167	1.3843	1.56517	1.7501	1.99717	2.39821
0.22637	0.601723	0.841071	1.02697	1.20181	1.38442	1.56535	1.75039	1.99744	2.39894
0.228324	0.601746	0.84119	1.02709	1.20227	1.38473	1.56536	1.75041	1.99781	2.3993
0.228376	0.60178	0.841277	1.02729	1.20263	1.38475	1.56584	1.75054	1.99786	2.39963
0.229108	0.602108	0.841672	1.0273	1.20276	1.38493	1.56593	1.75091	1.99835	2.40121
0.229201	0.6022	0.841696	1.02768	1.20307	1.38501	1.56638	1.75095	1.99906	2.4013
0.229801	0.602454	0.841907	1.0277	1.20324	1.38514	1.56644	1.75142	1.99934	2.40239
0.229986	0.602485	0.842043	1.02796	1.20368	1.38551	1.56649	1.75204	1.9995	2.40248
0.23078	0.602574	0.842285	1.02814	1.20376	1.38581	1.56655	1.75209	1.99996	2.40258
0.231054	0.602663	0.842319	1.02851	1.20382	1.38599	1.56674	1.75225	2.00008	2.40421
0.232917	0.602677	0.842388	1.02873	1.2041	1.38609	1.56675	1.75228	2.00094	2.40517
0.234835	0.60294	0.842687	1.0288	1.20416	1.38627	1.56677	1.75229	2.00123	2.40553
0.235919	0.603046	0.842738	1.02931	1.20424	1.38628	1.56691	1.75266	2.00167	2.40557
0.237234	0.603529	0.842829	1.02947	1.20433	1.38655	1.56706	1.75268	2.00172	2.40662
0.237419	0.60399	0.843144	1.02969	1.20447	1.38688	1.56716	1.75338	2.00184	2.40692
0.237791	0.604186	0.843202	1.0297	1.20458	1.38692	1.56719	1.75338	2.00239	2.40909
0.238718	0.604302	0.843233	1.02994	1.20458	1.38695	1.56779	1.75402	2.00291	2.40915
0.239077	0.604567	0.843248	1.02999	1.20464	1.38716	1.56887	1.75406	2.00295	2.40919
0.239218	0.604675	0.843273	1.03018	1.2047	1.38722	1.56892	1.75417	2.00325	2.40974
0.239591	0.604813	0.843368	1.03026	1.20473	1.38766	1.56897	1.75486	2.00385	2.41097
0.239682	0.604859	0.843424	1.03026	1.20512	1.38812	1.569	1.75522	2.00393	2.41104
0.240373	0.604907	0.843437	1.03027	1.2052	1.38819	1.56957	1.75562	2.00408	2.41171
0.241678	0.60499	0.843676	1.03047	1.20555	1.38844	1.5703	1.75586	2.00408	2.41186
0.241823	0.605238	0.843909	1.03086	1.20588	1.38854	1.57078	1.75634	2.00429	2.41306
0.242189	0.605336	0.843951	1.03092	1.20605	1.38855	1.5711	1.75638	2.00438	2.41316
0.243058	0.605485	0.844191	1.03107	1.20641	1.38863	1.57147	1.75651	2.00446	2.4141
0.243182	0.60573	0.844314	1.03156	1.20686	1.38868	1.57159	1.75717	2.00543	2.41601
0.243321	0.606756	0.844432	1.0319	1.20703	1.38893	1.57169	1.75741	2.00547	2.41616
0.244714	0.607044	0.844886	1.03199	1.2078	1.38895	1.57195	1.75764	2.0059	2.41631
0.244716	0.607191	0.844899	1.03222	1.20845	1.38944	1.57269	1.75904	2.0061	2.41681
0.245256	0.607499	0.845497	1.0323	1.20871	1.38952	1.57281	1.75911	2.00632	2.41788
0.24616	0.607642	0.845599	1.03252	1.20903	1.38955	1.57306	1.75916	2.00632	2.41821
0.246199	0.60795	0.845675	1.03268	1.20942	1.38959	1.57314	1.75948	2.0066	2.41978
0.246902	0.608181	0.845901	1.03273	1.20951	1.38967	1.57353	1.75966	2.00681	2.42105
0.247083	0.608615	0.845987	1.03292	1.20951	1.38971	1.57375	1.75967	2.00686	2.42143
0.247153	0.608679	0.847141	1.03299	1.20953	1.38978	1.57423	1.75968	2.00737	2.42278
0.247674	0.609008	0.847172	1.03306	1.20965	1.38999	1.57452	1.75983	2.00805	2.42284
0.248328	0.609066	0.847185	1.03346	1.21014	1.39005	1.57467	1.76003	2.00825	2.42393
0.248362	0.609125	0.847349	1.03392	1.21017	1.39013	1.57486	1.76013	2.00841	2.42458
0.248629	0.609268	0.847406	1.03397	1.21031	1.39021	1.57515	1.76043	2.00934	2.42472
0.248816	0.609336	0.84753	1.03414	1.21034	1.39028	1.57519	1.76045	2.00976	2.42561
0.250148	0.609434	0.847581	1.03432	1.21039	1.3904	1.57535	1.76076	2.00995	2.42585
0.250159	0.609619	0.84777	1.03499	1.21052	1.39042	1.57545	1.76092	2.01007	2.42692
0.250457	0.609756	0.84833	1.03514	1.21057	1.39055	1.57562	1.76111	2.01036	2.42706
0.252526	0.609829	0.848439	1.03518	1.21079	1.39064	1.5758	1.76116	2.01037	2.42835
0.252659	0.610093	0.84892	1.03518	1.21079	1.39064	1.5758	1.76228	2.01112	2.42996
0.253137	0.610559	0.849169	1.03522	1.21084	1.39091	1.57584	1.76251	2.01114	2.43008
0.25373	0.61056	0.849192	1.03561	1.2111	1.39104	1.5759	1.76252	2.01135	2.4314
0.255041	0.61057	0.849235	1.0358	1.21144	1.39152	1.57605	1.76263	2.01198	2.43152
0.255423	0.611636	0.849426	1.03619	1.21156	1.39188	1.57623	1.76284	2.01262	2.43211
0.25547	0.611731	0.84955	1.03698	1.21191	1.39296	1.57667	1.76286	2.01264	2.43248
0.255472	0.612544	0.849566	1.03709	1.21194	1.39322	1.57682	1.76322	2.013	2.4329
0.255931	0.612668	0.849649	1.03724	1.21216	1.39348	1.57683	1.76332	2.01352	2.43358
0.256926	0.612935	0.850027	1.03828	1.21268	1.39349	1.57719	1.76354	2.01352	2.43376
0.257911	0.613579	0.850321	1.03844	1.21276	1.39351	1.57735	1.76355	2.01361	2.43499
0.258467	0.614247	0.850495	1.03858	1.21284	1.39363	1.57772	1.76358	2.01362	2.43801
0.258702	0.614718	0.85054	1.039	1.21295	1.39409	1.57773	1.76369	2.01368	2.43875
0.259887	0.614778	0.850658	1.03927	1.21302	1.39427	1.57795	1.76423	2.0137	2.43909
0.259975	0.614797	0.851091	1.0393	1.21327	1.39432	1.57866	1.76436	2.01374	2.43971
0.260491	0.615175	0.851647	1.03934	1.21352	1.39441	1.57882	1.76437	2.01395	2.43975
0.260587	0.615257	0.851679	1.03935	1.21373	1.39506	1.57884	1.7644	2.01403	2.43992
0.260829	0.615281	0.851811	1.03936	1.21384	1.39523	1.57886	1.76441	2.01443	2.44008
0.260949	0.616027	0.85236	1.03966	1.21402	1.39534	1.57913	1.76447	2.01449	2.4401
0.262223	0.61622	0.852458	1.03967	1.21425	1.39548	1.57968	1.76457	2.01488	2.44011
0.262828	0.616928	0.852577	1.03968	1.21431	1.39553	1.58008	1.76479	2.01497	2.44057
0.263437	0.617065	0.852898	1.03971	1.21433	1.39582	1.58011	1.76479	2.01518	2.4416
0.263988	0.617317	0.853548	1.03978	1.21436	1.39658	1.58011	1.7651	2.01524	2.44179
0.265275	0.618036	0.853708	1.03986	1.21453	1.39696	1.58012	1.76541	2.01571	2.44195
0.267248	0.61873	0.853891	1.04001	1.21461	1.39728	1.58014	1.76596	2.01656	2.44372
0.267505	0.61909	0.853921	1.0401	1.2149	1.39753	1.5804	1.76619	2.0173	2.4451
0.267747	0.619101	0.853994	1.04048	1.21492	1.39757	1.58043	1.76626	2.01754	2.44573
0.268257	0.619394	0.854218	1.04075	1.21506	1.39759	1.58055	1.76631	2.01845	2.44577
0.268394	0.619688	0.854376	1.04086	1.2154	1.39759	1.58077	1.76648	2.01888	2.44584
0.268789	0.619928	0.854928	1.04089	1.21553	1.3976	1.58077	1.76652	2.01893	2.44586
0.269547	0.620451	0.855752	1.04091	1.21554	1.39765	1.58085	1.76656	2.01931	2.4463
0.270378	0.620656	0.856257	1.04133	1.21558	1.3978	1.58096	1.76665	2.01964	2.44671
0.270833	0.621735	0.856493	1.04156	1.21561	1.3979	1.58119	1.76673	2.01983	2.45063
0.270947	0.621919	0.856579	1.04195	1.21567	1.39815	1.58125	1.76678	2.02023	2.45176
0.272007	0.621984	0.857244	1.04229	1.21611	1.39838	1.58136	1.76695	2.02072	2.45259
0.272048	0.622142	0.857268	1.04238	1.21613	1.39842	1.58137	1.76748	2.02076	2.45292
0.273572	0.622627	0.857327	1.04245	1.21648	1.39897	1.58152	1.76751	2.02131	2.45415
0.273785	0.622925	0.85758	1.04288	1.21681	1.39899	1.5818	1.76756	2.0215	2.45635
0.275268	0.623006	0.857891	1.04293	1.21686	1.39909	1.58223	1.76773	2.02205	2.45647
0.278306	0.623209	0.858582	1.04319	1.21689	1.39929	1.5825	1.76789	2.02253	2.45653
0.279085	0.623387	0.858886	1.04364	1.21733	1.3997	1.58253	1.76802	2.02275	2.45692
0.279266	0.623506	0.858983	1.04367	1.21733	1.39971	1.58256	1.76825	2.0237	2.45792
0.279495	0.623527	0.859406	1.04381	1.21745	1.40018	1.58271	1.76845	2.02378	2.45909
0.279524	0.623706	0.859427	1.04388	1.21753	1.40035	1.58285	1.76854	2.02428	2.45966
0.27959	0.623751	0.859427	1.0444	1.21799	1.40106	1.58302	1.76859	2.02472	2.46069
0.28018	0.623969	0.859673	1.04448	1.21815	1.4014	1.58311	1.76874	2.02487	2.46084
0.280562	0.624908	0.859878	1.0445	1.21816	1.40148	1.58321	1.76877	2.02574	2.46126
0.28058	0.625153	0.860093	1.04459	1.21831	1.40183	1.5835	1.76889	2.02645	2.463
0.280816	0.625227	0.860176	1.04461	1.21851	1.40186	1.58385	1.76896	2.0265	2.46404
0.28091	0.625312	0.860212	1.04471	1.21863	1.40191	1.58425	1.76958	2.02714	2.46509
0.281034	0.625429	0.860706	1.04478	1.21873	1.40199	1.58456	1.7701	2.02735	2.46554
0.281138	0.625613	0.860968	1.0449	1.21877	1.40218	1.58472	1.77055	2.02772	2.46602
0.281595	0.625861	0.86103	1.04495	1.21892	1.40229	1.58473	1.77072	2.0279	2.46789
0.281857	0.626084	0.861034	1.04533	1.21918	1.4029	1.58506	1.77074	2.02813	2.4681
0.282176	0.626675	0.86114	1.04554	1.21928	1.40299	1.58525	1.7709	2.02836	2.46829
0.283072	0.626779	0.861319	1.04592	1.2194	1.40321	1.58556	1.77099	2.02855	2.46847
0.285409	0.626854	0.861816	1.04628	1.21961	1.4033	1.58604	1.77114	2.02864	2.46883
0.285488	0.627051	0.861993	1.04661	1.21974	1.40339	1.58642	1.77138	2.02897	2.46996
0.286726	0.627627	0.862457	1.04664	1.21998	1.40358	1.58643	1.77204	2.02915	2.47136
0.286813	0.628382	0.862621	1.04676	1.22031	1.40375	1.58649	1.77247	2.02951	2.47146
0.286827	0.628763	0.862765	1.04689	1.2205	1.40432	1.58654	1.77255	2.0297	2.47333
0.287816	0.628904	0.863377	1.04695	1.2209	1.40457	1.58671	1.77307	2.03003	2.47596
0.287955	0.629591	0.863512	1.04711	1.22096	1.40494	1.58679	1.77315	2.03112	2.47628
0.2883	0.629624	0.863736	1.04713	1.22104	1.40494	1.58695	1.77329	2.03112	2.4765
0.290262	0.630042	0.863797	1.04722	1.22113	1.40497	1.58701	1.77361	2.03192	2.47656
0.290817	0.630822	0.863936	1.04726	1.22116	1.40505	1.58702	1.77389	2.03234	2.48007
0.290962	0.631234	0.864111	1.04732	1.22197	1.4055	1.58712	1.77407	2.03238	2.48089
0.291392	0.631282	0.864246	1.04739	1.22255	1.4055	1.58719	1.77411	2.03238	2.48159
0.291448	0.631321	0.864973	1.04743	1.22264	1.40555	1.5874	1.77421	2.03272	2.48301
0.291687	0.631579	0.86524	1.0475	1.22271	1.40595	1.5874	1.77426	2.03304	2.48459
0.291708	0.631617	0.86599	1.04752	1.22308	1.406	1.58745	1.77436	2.0332	2.48488
0.291732	0.631698	0.86638	1.04755	1.22313	1.40624	1.5875	1.77439	2.03325	2.48526
0.293568	0.631752	0.866565	1.04813	1.22327	1.40651	1.5877	1.77487	2.03329	2.48614
0.293864	0.632299	0.866584	1.04826	1.22334	1.40662	1.58789	1.7749	2.0336	2.48708
0.295495	0.632337	0.866595	1.04835	1.22343	1.40687	1.58798	1.77536	2.03384	2.48743
0.295723	0.632564	0.866606	1.04843	1.22356	1.40741	1.58836	1.77537	2.03412	2.48853
0.295899	0.632685	0.866733	1.04873	1.22373	1.40744	1.58848	1.7754	2.03459	2.48892
0.296009	0.632691	0.866847	1.04882	1.22374	1.4078	1.58878	1.77549	2.03508	2.48953
0.296171	0.632877	0.866885	1.04916	1.22397	1.40788	1.58882	1.77587	2.03508	2.49029
0.297133	0.632945	0.867099	1.04943	1.224	1.40811	1.58889	1.77589	2.03579	2.49043
0.297286	0.633651	0.867111	1.04964	1.22433	1.40817	1.58922	1.77598	2.03593	2.49222
0.297644	0.633669	0.867201	1.04967	1.22434	1.4082	1.58929	1.77625	2.03706	2.49401
0.298245	0.63413	0.867825	1.04968	1.22493	1.40822	1.58933	1.77638	2.03747	2.49549
0.29832	0.634318	0.868176	1.04992	1.22501	1.40823	1.58939	1.77677	2.03789	2.49604
0.299325	0.63539	0.868207	1.05019	1.22502	1.40825	1.58948	1.77693	2.03791	2.49749
0.299463	0.635399	0.868476	1.05033	1.22582	1.4083	1.58959	1.77716	2.03811	2.49766
0.300257	0.63549	0.86854	1.05034	1.22614	1.4084	1.58962	1.77721	2.03838	2.49851
0.301528	0.635688	0.868641	1.05081	1.22652	1.4086	1.58962	1.77733	2.0386	2.50115
0.301528	0.63643	0.868715	1.05081	1.22664	1.4088	1.58979	1.77752	2.03872	2.50198
0.302151	0.637137	0.868833	1.05083	1.22683	1.40884	1.59006	1.77767	2.03896	2.50204
0.302218	0.637578	0.868966	1.05084	1.22685	1.4089	1.59013	1.77778	2.03899	2.50285
0.302697	0.637857	0.86935	1.05094	1.22724	1.40907	1.5903	1.77814	2.03945	2.50335
0.302976	0.638072	0.869381	1.05133	1.22749	1.40907	1.59031	1.77834	2.03945	2.50358
0.303934	0.63808	0.869473	1.05148	1.2279	1.40957	1.5904	1.77837	2.03946	2.50423
0.304253	0.638403	0.869705	1.05156	1.22826	1.40964	1.59041	1.77879	2.04034	2.50694
0.304278	0.638469	0.869718	1.05177	1.22831	1.40986	1.59101	1.77885	2.04061	2.50722
0.304909	0.638806	0.869836	1.05196	1.22856	1.40991	1.59128	1.77906	2.0411	2.50874
0.305204	0.638978	0.870351	1.05217	1.22864	1.41002	1.59128	1.77964	2.04144	2.50887
0.305646	0.639909	0.870438	1.0528	1.22889	1.41006	1.59139	1.77967	2.04199	2.51077
0.306009	0.640449	0.871434	1.05293	1.22897	1.4102	1.59152	1.78004	2.04237	2.51145
0.306418	0.640637	0.871472	1.05294	1.22907	1.41049	1.5916	1.7802	2.04272	2.51279
0.306598	0.640678	0.871836	1.05297	1.22922	1.41096	1.59307	1.78037	2.0429	2.51307
0.306744	0.640743	0.871861	1.05304	1.22958	1.41103	1.59329	1.78054	2.04328	2.51434
0.307615	0.640844	0.872121	1.05329	1.22967	1.41108	1.5935	1.78067	2.04383	2.51435
0.30774	0.640938	0.872292	1.0533	1.22969	1.41112	1.59351	1.78089	2.04409	2.51436
0.307854	0.641069	0.872412	1.0536	1.22979	1.41119	1.59355	1.78108	2.04525	2.5144
0.309315	0.641163	0.872509	1.05375	1.22992	1.41123	1.59361	1.78124	2.0454	2.51448
0.309512	0.641564	0.872657	1.05445	1.23029	1.41127	1.59364	1.78151	2.04569	2.51451
0.309958	0.642261	0.872714	1.05497	1.23033	1.41146	1.59413	1.78157	2.04606	2.51464
0.310635	0.642335	0.872766	1.05524	1.23047	1.41162	1.59414	1.78162	2.04731	2.51478
0.311593	0.642487	0.873311	1.05548	1.23052	1.41167	1.59417	1.78178	2.04764	2.51492
0.312642	0.642818	0.87343	1.05563	1.23059	1.41182	1.59449	1.78226	2.04781	2.51597
0.313068	0.643206	0.873909	1.05566	1.23086	1.41186	1.59451	1.7826	2.0483	2.51654
0.313088	0.643274	0.873925	1.05651	1.23131	1.41196	1.59455	1.78282	2.04837	2.5166
0.313622	0.643411	0.874082	1.05669	1.23133	1.41201	1.5947	1.78316	2.04852	2.51666
0.314082	0.643536	0.874868	1.05707	1.23167	1.4124	1.59481	1.78327	2.04881	2.51786
0.314478	0.643636	0.874916	1.05722	1.23167	1.41242	1.59485	1.78331	2.04897	2.51916
0.314562	0.643732	0.875168	1.0573	1.23225	1.41249	1.59499	1.78345	2.04899	2.51959
0.315099	0.64391	0.875265	1.05749	1.23237	1.41268	1.59523	1.78353	2.04907	2.51994
0.315101	0.644259	0.875301	1.058	1.23243	1.41279	1.59565	1.78354	2.0491	2.52037
0.315406	0.644468	0.875328	1.0581	1.23283	1.41284	1.59593	1.78406	2.05008	2.52064
0.315723	0.644503	0.875595	1.05872	1.23286	1.41299	1.59595	1.78417	2.05043	2.52578
0.316237	0.644948	0.875882	1.05874	1.23316	1.41342	1.59603	1.78421	2.05094	2.5281
0.316324	0.645263	0.8759	1.05875	1.23336	1.41352	1.59605	1.78471	2.05134	2.52975
0.317143	0.645524	0.875975	1.05895	1.23345	1.41361	1.59613	1.78484	2.0518	2.5315
0.318581	0.645978	0.876015	1.05907	1.23377	1.41382	1.59631	1.7849	2.05212	2.53406
0.319118	0.646658	0.876118	1.05931	1.23402	1.41385	1.59646	1.78501	2.05214	2.53447
0.319576	0.64719	0.876577	1.05965	1.23409	1.41392	1.59653	1.78507	2.05223	2.53474
0.31967	0.64721	0.876617	1.05967	1.23439	1.41399	1.59664	1.78517	2.0526	2.53521
0.320074	0.647215	0.876646	1.0597	1.23465	1.41399	1.59669	1.78532	2.05261	2.53669
0.320162	0.647661	0.876969	1.0597	1.23544	1.414	1.59684	1.78534	2.05301	2.53678
0.320516	0.647719	0.877232	1.05981	1.2359	1.41404	1.59687	1.7855	2.05326	2.53698
0.321607	0.648031	0.877578	1.06038	1.23603	1.41457	1.59739	1.78586	2.05336	2.53733
0.321754	0.648387	0.878385	1.06042	1.23617	1.41459	1.59749	1.78594	2.05355	2.53877
0.322351	0.648723	0.878476	1.06042	1.23631	1.41489	1.59811	1.78611	2.05413	2.54006
0.323229	0.649658	0.878632	1.06073	1.23633	1.41568	1.59818	1.78648	2.05432	2.54031
0.323275	0.649708	0.878687	1.06102	1.23659	1.41571	1.59823	1.78658	2.05439	2.54041
0.323958	0.649809	0.878724	1.06103	1.23666	1.41613	1.59846	1.78725	2.0545	2.54072
0.325143	0.650109	0.87903	1.0615	1.23678	1.41618	1.59863	1.78779	2.05482	2.54182
0.325331	0.650221	0.879036	1.06174	1.23695	1.41622	1.59874	1.78807	2.05525	2.54247
0.326667	0.650268	0.879454	1.06184	1.23734	1.41633	1.59875	1.78815	2.05569	2.54267
0.327326	0.650392	0.879529	1.0619	1.23751	1.41637	1.59888	1.78829	2.0557	2.54363
0.327419	0.65064	0.879754	1.06205	1.23768	1.41655	1.59921	1.7883	2.0559	2.54431
0.327475	0.650699	0.880034	1.06214	1.23779	1.41671	1.59927	1.78875	2.05595	2.54578
0.32838	0.650927	0.880085	1.06235	1.2378	1.41674	1.5993	1.78882	2.05601	2.54605
0.329577	0.650955	0.880709	1.06254	1.2378	1.41695	1.59949	1.7892	2.0564	2.54635
0.329757	0.650997	0.881147	1.06265	1.23801	1.41702	1.59949	1.78928	2.05673	2.54683
0.329804	0.651713	0.881453	1.06269	1.2383	1.41706	1.59959	1.78959	2.05686	2.54877
0.330167	0.651727	0.881996	1.0627	1.23832	1.41711	1.59969	1.78997	2.05714	2.54991
0.331248	0.651786	0.882609	1.06282	1.23843	1.41735	1.59972	1.79007	2.05744	2.54993
0.331723	0.651924	0.882694	1.06283	1.23873	1.41737	1.59997	1.79024	2.0575	2.55004
0.33191	0.652178	0.882702	1.06288	1.23884	1.41746	1.59997	1.79075	2.0575	2.55061
0.331992	0.652263	0.882795	1.06317	1.23893	1.41746	1.60012	1.79094	2.05771	2.55368
0.332853	0.652301	0.882877	1.06349	1.23895	1.41755	1.60047	1.79099	2.0582	2.55552
0.333004	0.654843	0.88293	1.06404	1.23897	1.41771	1.60052	1.79124	2.05839	2.55704
0.33303	0.655453	0.883013	1.06421	1.23906	1.41824	1.60096	1.79127	2.05911	2.55859
0.333186	0.6556	0.88339	1.06447	1.23919	1.41864	1.60166	1.79191	2.05914	2.55866
0.333193	0.655783	0.883444	1.0655	1.23921	1.41865	1.60166	1.79206	2.05962	2.5594
0.333227	0.655808	0.88361	1.06561	1.23945	1.41869	1.60184	1.79216	2.05974	2.55989
0.333458	0.655995	0.883709	1.06577	1.2396	1.41888	1.60191	1.79233	2.05997	2.56008
0.334325	0.656201	0.883874	1.06578	1.23971	1.41895	1.60194	1.7927	2.06023	2.56112
0.334913	0.657014	0.884218	1.06601	1.23977	1.4193	1.6021	1.79274	2.06025	2.56164
0.335226	0.65746	0.884288	1.06608	1.23988	1.41953	1.60247	1.79288	2.06057	2.56217
0.335931	0.657723	0.884346	1.06644	1.23992	1.41954	1.603	1.79291	2.0607	2.56266
0.336707	0.657795	0.884643	1.06648	1.24039	1.41981	1.60312	1.79362	2.06087	2.5655
0.336778	0.658044	0.88488	1.06674	1.24078	1.41982	1.60317	1.79413	2.06104	2.56594
0.337389	0.658049	0.88504	1.06685	1.24094	1.42	1.60318	1.79416	2.0611	2.56799
0.337545	0.658465	0.8852	1.06718	1.24096	1.42012	1.60352	1.79427	2.06147	2.56886
0.33773	0.658531	0.885429	1.06738	1.24119	1.42047	1.60359	1.79437	2.06152	2.56899
0.338324	0.658589	0.885494	1.0674	1.2412	1.4205	1.6036	1.7945	2.06183	2.56937
0.33848	0.65861	0.885506	1.06754	1.24175	1.42094	1.60392	1.79478	2.0619	2.5698
0.338618	0.658639	0.886043	1.06815	1.24219	1.42109	1.60404	1.79491	2.06224	2.5715
0.338829	0.658725	0.886231	1.06815	1.24227	1.4212	1.60407	1.79531	2.06229	2.5721
0.339115	0.659268	0.886545	1.06818	1.2423	1.42126	1.60417	1.79532	2.06301	2.57229
0.339878	0.659469	0.886767	1.06818	1.24237	1.42128	1.60424	1.79556	2.06344	2.57239
0.340602	0.659861	0.886789	1.0685	1.2426	1.42141	1.60456	1.7958	2.06365	2.57289
0.340722	0.659881	0.88689	1.06886	1.24261	1.42155	1.60467	1.79586	2.0642	2.57297
0.341065	0.660207	0.886937	1.06891	1.24273	1.42226	1.60487	1.79638	2.06434	2.57303
0.341593	0.660581	0.886978	1.06916	1.24273	1.42257	1.60487	1.7964	2.06485	2.57349
0.341853	0.661268	0.887158	1.06938	1.24278	1.42266	1.60503	1.79715	2.06514	2.57365
0.342304	0.661554	0.887172	1.06943	1.24319	1.42301	1.60519	1.79733	2.06599	2.57383
0.342563	0.66169	0.887187	1.06969	1.24387	1.42301	1.6052	1.79765	2.0661	2.5743
0.342713	0.662294	0.887286	1.06983	1.24403	1.42306	1.6053	1.79825	2.06744	2.57485
0.343234	0.662322	0.887558	1.06984	1.24411	1.4231	1.6053	1.79845	2.06803	2.57607
0.343552	0.662627	0.887577	1.07028	1.24421	1.42379	1.60538	1.79852	2.06869	2.57812
0.345004	0.662918	0.8878	1.07051	1.2444	1.42385	1.6057	1.79863	2.06902	2.57873
0.345082	0.663469	0.888146	1.07066	1.24443	1.42402	1.60578	1.79952	2.06935	2.58003
0.34529	0.663696	0.889131	1.07122	1.24456	1.42426	1.6058	1.79971	2.07002	2.58213
0.346681	0.664158	0.889295	1.07129	1.24471	1.42428	1.606	1.80007	2.07061	2.58514
0.346819	0.664223	0.889437	1.07149	1.24587	1.4243	1.60603	1.80007	2.07071	2.5873
0.346929	0.664225	0.889641	1.07159	1.24617	1.42435	1.60625	1.80059	2.07096	2.58791
0.347626	0.664333	0.890581	1.07174	1.24647	1.42445	1.60643	1.80083	2.07117	2.58865
0.34784	0.664398	0.890725	1.07261	1.24663	1.42482	1.60675	1.80088	2.07123	2.58931
0.347869	0.66481	0.890855	1.07296	1.24667	1.42492	1.60717	1.8012	2.07143	2.59064
0.347877	0.664892	0.890919	1.07306	1.24668	1.42497	1.60721	1.80175	2.07152	2.59214
0.348089	0.665322	0.891068	1.07307	1.24694	1.42517	1.60783	1.80193	2.07192	2.59416
0.348383	0.6658	0.891221	1.07315	1.24734	1.42545	1.60816	1.80259	2.07255	2.59448
0.348497	0.665822	0.891311	1.07354	1.24737	1.42548	1.60832	1.80285	2.07344	2.59478
0.34882	0.665869	0.891665	1.07373	1.24756	1.42557	1.60837	1.80292	2.07383	2.59546
0.349885	0.667436	0.89175	1.07482	1.24792	1.42576	1.60844	1.80299	2.07429	2.59638
0.351373	0.667973	0.89186	1.07516	1.24809	1.42582	1.6085	1.80321	2.07462	2.5964
0.351613	0.668124	0.892044	1.07531	1.24835	1.42594	1.60901	1.80336	2.07474	2.59726
0.352396	0.66861	0.892143	1.07541	1.24849	1.42596	1.60911	1.80355	2.07503	2.59981
0.352706	0.668723	0.892424	1.07553	1.24876	1.42597	1.60934	1.80427	2.07611	2.60049
0.353134	0.66899	0.893171	1.07554	1.24889	1.42599	1.60969	1.80443	2.07615	2.60056
0.35317	0.669053	0.8935	1.07563	1.2489	1.42604	1.60979	1.80471	2.07661	2.60078
0.353283	0.669067	0.893797	1.07564	1.24894	1.42617	1.60989	1.80475	2.07711	2.60097
0.35378	0.669238	0.894152	1.07614	1.24928	1.42651	1.60993	1.805	2.07762	2.60106
0.354038	0.669312	0.89417	1.07631	1.24973	1.42666	1.60998	1.80684	2.07844	2.60273
0.354184	0.669443	0.894199	1.07636	1.25024	1.42673	1.61007	1.80723	2.07855	2.60279
0.35419	0.669764	0.894264	1.07638	1.2503	1.42729	1.61019	1.80728	2.07864	2.6032
0.354278	0.670013	0.894293	1.07649	1.25031	1.42737	1.61022	1.80741	2.07881	2.60477
0.354975	0.670062	0.89488	1.07659	1.25034	1.42757	1.61059	1.80757	2.07978	2.60505
0.355595	0.670103	0.89521	1.07668	1.25071	1.4283	1.61113	1.80769	2.08036	2.60562
0.355669	0.670801	0.895304	1.0767	1.25079	1.42832	1.61117	1.80829	2.08044	2.60899
0.356772	0.671023	0.895335	1.07703	1.25094	1.42864	1.61119	1.80955	2.08054	2.60976
0.356827	0.67113	0.895621	1.0771	1.25131	1.42864	1.61137	1.81014	2.08097	2.61181
0.356835	0.671747	0.895837	1.07712	1.25139	1.42873	1.61154	1.81023	2.08116	2.61343
0.357022	0.671923	0.89591	1.07718	1.25144	1.42884	1.61156	1.81036	2.08129	2.61352
0.35795	0.672406	0.895925	1.07735	1.25151	1.42889	1.61197	1.81076	2.08164	2.61695
0.358377	0.672595	0.896019	1.0774	1.25164	1.42932	1.612	1.81098	2.08172	2.61716
0.35855	0.672847	0.896777	1.07775	1.25169	1.42958	1.6123	1.8111	2.08204	2.61873
0.358783	0.672914	0.896882	1.07804	1.25182	1.42958	1.61254	1.81122	2.08206	2.6215
0.358942	0.673117	0.89698	1.07813	1.252	1.42986	1.61266	1.8113	2.08351	2.62206
0.359389	0.673626	0.897051	1.07844	1.25215	1.42989	1.61294	1.81137	2.08406	2.62292
0.35941	0.673675	0.897285	1.07887	1.25219	1.42996	1.61317	1.81213	2.08521	2.62633
0.360276	0.673903	0.897497	1.07899	1.25219	1.42998	1.61321	1.81213	2.08521	2.62779
0.360507	0.674235	0.897893	1.07901	1.25227	1.43002	1.61326	1.81214	2.08523	2.63027
0.361056	0.67459	0.897928	1.07906	1.25228	1.4302	1.61333	1.81216	2.08627	2.63105
0.362215	0.674647	0.897972	1.07915	1.25251	1.43022	1.61333	1.81223	2.08631	2.63209
0.362586	0.674855	0.898028	1.07921	1.25269	1.43058	1.61378	1.81243	2.08647	2.63353
0.362897	0.675217	0.898128	1.07988	1.25288	1.4307	1.61378	1.81286	2.08664	2.63546
0.363311	0.67554	0.898229	1.07989	1.25291	1.43103	1.61469	1.81312	2.08682	2.63708
0.363425	0.675555	0.898338	1.08001	1.25295	1.4311	1.61496	1.81342	2.08748	2.63786
0.363685	0.676204	0.898415	1.08005	1.2532	1.43139	1.61507	1.81346	2.0877	2.63839
0.364107	0.676419	0.898914	1.08009	1.25342	1.43158	1.61525	1.8135	2.08775	2.63863
0.364162	0.676514	0.899173	1.08069	1.25349	1.43177	1.61573	1.81406	2.08778	2.6392
0.364786	0.67711	0.899396	1.08096	1.25357	1.43192	1.61586	1.81455	2.08866	2.63937
0.365545	0.67734	0.899996	1.081	1.25385	1.43205	1.61586	1.81621	2.08877	2.64193
0.365831	0.677571	0.900276	1.08111	1.25404	1.43229	1.61588	1.81652	2.08965	2.64303
0.367027	0.677608	0.900299	1.08119	1.25413	1.4324	1.61596	1.81675	2.09	2.64454
0.3673	0.677894	0.900361	1.08125	1.25457	1.43255	1.61617	1.81682	2.09033	2.64504
0.367712	0.678144	0.900656	1.08127	1.25469	1.43262	1.61622	1.817	2.09064	2.64518
0.368376	0.67828	0.900783	1.08133	1.25475	1.4333	1.61654	1.81742	2.091	2.6461
0.368382	0.678448	0.900925	1.08147	1.2548	1.43332	1.6169	1.81755	2.09111	2.64762
0.368404	0.678617	0.901121	1.08149	1.2549	1.43338	1.61714	1.81756	2.09121	2.64818
0.369027	0.678705	0.902013	1.08165	1.25493	1.43369	1.61715	1.81764	2.09152	2.64828
0.369747	0.679043	0.902037	1.08167	1.25534	1.4338	1.61718	1.81769	2.09157	2.64892
0.37064	0.67922	0.902039	1.08181	1.25578	1.43386	1.61722	1.81773	2.09159	2.65119
0.371354	0.679378	0.902909	1.08286	1.25591	1.43408	1.6175	1.81794	2.09163	2.65139
0.371935	0.680017	0.90384	1.08302	1.25624	1.43469	1.61871	1.81804	2.09184	2.65183
0.372707	0.680481	0.90409	1.08313	1.25624	1.43475	1.61883	1.81851	2.09222	2.65246
0.37311	0.680787	0.904187	1.08314	1.25628	1.43481	1.61902	1.81881	2.09272	2.65281
0.373689	0.680809	0.904579	1.08336	1.25646	1.43488	1.61906	1.81935	2.09281	2.65305
0.373935	0.680842	0.904892	1.0844	1.25648	1.43512	1.6197	1.81966	2.09311	2.65656
0.373987	0.680919	0.904915	1.0846	1.25679	1.43521	1.61973	1.81967	2.09385	2.65986
0.374143	0.680942	0.90528	1.08479	1.2568	1.43544	1.61974	1.81995	2.09389	2.66105
0.374546	0.681691	0.906131	1.08526	1.25698	1.43601	1.62006	1.82007	2.0939	2.66366
0.374664	0.681711	0.906214	1.08577	1.25724	1.43622	1.62012	1.82041	2.09451	2.66465
0.374896	0.681765	0.906242	1.08598	1.25733	1.43643	1.62023	1.82062	2.09518	2.66862
0.376151	0.681928	0.906276	1.08604	1.25736	1.43653	1.62037	1.82077	2.09553	2.66869
0.376381	0.682841	0.9065	1.08606	1.25759	1.43673	1.62045	1.82139	2.09596	2.66884
0.3776	0.682999	0.906676	1.08635	1.25779	1.43698	1.62047	1.82158	2.09755	2.66915
0.37817	0.683163	0.906724	1.08637	1.25782	1.43717	1.62056	1.82169	2.09806	2.67017
0.378264	0.683599	0.906819	1.08641	1.25793	1.43722	1.62063	1.82204	2.09816	2.67068
0.37869	0.683917	0.90742	1.08659	1.258	1.43733	1.62088	1.82228	2.09853	2.67187
0.37967	0.684316	0.90786	1.08697	1.25811	1.43765	1.62098	1.82229	2.09858	2.67235
0.379839	0.684523	0.907939	1.08701	1.25811	1.43773	1.62101	1.82257	2.09908	2.6733
0.380047	0.684665	0.908068	1.08733	1.25823	1.438	1.62107	1.8226	2.09925	2.67387
0.380589	0.684804	0.908116	1.08761	1.25825	1.43815	1.62128	1.82273	2.09979	2.67678
0.380817	0.68538	0.908753	1.08765	1.25846	1.43833	1.6214	1.82292	2.10006	2.67829
0.38154	0.685884	0.908941	1.0877	1.25852	1.43838	1.62156	1.82307	2.10039	2.6798
0.381733	0.68633	0.909344	1.08781	1.25857	1.43852	1.62173	1.82346	2.10065	2.6805
0.381935	0.686576	0.909425	1.08782	1.25857	1.43965	1.62181	1.82348	2.10129	2.68138
0.382263	0.686688	0.909437	1.08814	1.25874	1.4403	1.62215	1.82355	2.10151	2.68246
0.383158	0.686747	0.909555	1.0882	1.25883	1.44038	1.62223	1.824	2.10208	2.68435
0.383277	0.686892	0.909717	1.08831	1.25883	1.44055	1.62229	1.8242	2.10225	2.68458
0.383361	0.687157	0.909773	1.08845	1.2589	1.44159	1.62241	1.82429	2.10241	2.68579
0.384388	0.687317	0.910913	1.08852	1.25911	1.4416	1.62241	1.82436	2.10244	2.68598
0.384535	0.687701	0.910953	1.08863	1.25913	1.44162	1.62253	1.82439	2.10275	2.68645
0.384675	0.687704	0.911014	1.08884	1.25928	1.44162	1.62255	1.82471	2.10285	2.68903
0.384941	0.688045	0.911052	1.08909	1.25936	1.44202	1.62264	1.82496	2.10323	2.6905
0.385077	0.688507	0.911129	1.08909	1.25944	1.44226	1.62276	1.82527	2.10343	2.69466
0.38541	0.688643	0.911353	1.08911	1.25962	1.44256	1.62278	1.82536	2.10396	2.69507
0.385506	0.688717	0.911375	1.08919	1.26021	1.44295	1.6228	1.82543	2.10561	2.69576
0.385572	0.68932	0.911662	1.08921	1.26032	1.4436	1.62308	1.82563	2.10631	2.69941
0.385688	0.68932	0.911734	1.08929	1.26049	1.44381	1.62313	1.82563	2.10704	2.69956
0.385871	0.689896	0.911811	1.08929	1.26054	1.44387	1.62336	1.82591	2.10724	2.69961
0.386294	0.690615	0.91182	1.08936	1.26077	1.44402	1.62342	1.82602	2.10752	2.70197
0.38692	0.690672	0.911826	1.08952	1.26113	1.44403	1.62361	1.82616	2.10787	2.70344
0.387032	0.690951	0.91239	1.08977	1.26136	1.44419	1.62379	1.82685	2.10804	2.70586
0.389364	0.690973	0.913335	1.09033	1.26147	1.4442	1.62392	1.82695	2.10842	2.70697
0.389684	0.691059	0.913646	1.09065	1.26175	1.44425	1.62396	1.82738	2.10876	2.70863
0.389689	0.691063	0.913729	1.09073	1.26184	1.44479	1.62398	1.82787	2.10935	2.70909
0.390073	0.691309	0.913887	1.09099	1.26188	1.44541	1.6242	1.82811	2.1095	2.7124
0.39025	0.691507	0.914018	1.091	1.26201	1.44542	1.62479	1.82823	2.10977	2.71487
0.390322	0.691919	0.914022	1.09102	1.26218	1.44648	1.62496	1.82836	2.10995	2.71756
0.390582	0.692065	0.914213	1.09113	1.26239	1.44714	1.6253	1.8284	2.10998	2.71955
0.391558	0.692403	0.914339	1.09124	1.26243	1.44716	1.62572	1.82843	2.11079	2.72135
0.392065	0.692551	0.914341	1.09124	1.26254	1.44723	1.62587	1.82869	2.11312	2.72166
0.392996	0.692943	0.914406	1.09137	1.26276	1.44736	1.62592	1.82879	2.11313	2.72268
0.393654	0.693209	0.914691	1.0914	1.26288	1.44779	1.62619	1.82906	2.11331	2.72556
0.393673	0.693314	0.914836	1.09148	1.2635	1.44781	1.62629	1.82906	2.11363	2.72812
0.394152	0.693761	0.91504	1.09162	1.26354	1.44856	1.62648	1.82925	2.11374	2.7282
0.394711	0.694539	0.915044	1.09187	1.26394	1.44879	1.62667	1.82938	2.11376	2.7291
0.395601	0.694646	0.915045	1.0922	1.26414	1.44887	1.62697	1.82947	2.11393	2.72978
0.396348	0.694819	0.915434	1.09275	1.26418	1.4489	1.62735	1.8297	2.11459	2.73062
0.396849	0.694986	0.915996	1.09279	1.26421	1.44908	1.62735	1.83008	2.11468	2.7309
0.396865	0.695008	0.916623	1.09283	1.26422	1.44967	1.6274	1.83014	2.11478	2.73152
0.398286	0.695033	0.916624	1.09317	1.26472	1.45004	1.62772	1.8303	2.11505	2.73167
0.398456	0.695188	0.916973	1.09321	1.2651	1.45057	1.62772	1.83041	2.11555	2.73385
0.399238	0.695705	0.917106	1.09339	1.26526	1.45082	1.62775	1.83055	2.11592	2.73389
0.399568	0.696029	0.91716	1.09344	1.26532	1.45088	1.6282	1.83074	2.11627	2.73735
0.399755	0.696771	0.917297	1.0937	1.26536	1.45103	1.62871	1.8313	2.11628	2.73798
0.400835	0.696871	0.917431	1.09373	1.26544	1.45158	1.62926	1.83161	2.1167	2.73933
0.400994	0.697236	0.917581	1.09381	1.2657	1.45159	1.62956	1.832	2.11683	2.74047
0.401051	0.697714	0.91837	1.09429	1.26574	1.45169	1.62973	1.83213	2.11708	2.74057
0.401305	0.697822	0.918424	1.0943	1.26576	1.45188	1.62985	1.83236	2.1174	2.74151
0.401309	0.698259	0.918543	1.09487	1.26581	1.45197	1.62989	1.83288	2.11803	2.7452
0.40204	0.698312	0.91857	1.09496	1.26604	1.45227	1.63028	1.8333	2.11868	2.74669
0.402527	0.698483	0.91858	1.0951	1.26606	1.45228	1.63029	1.83354	2.11895	2.74801
0.402595	0.698539	0.919302	1.09528	1.26625	1.45262	1.63048	1.83365	2.11938	2.75409
0.402791	0.698698	0.919659	1.09553	1.26644	1.45274	1.63098	1.83373	2.11959	2.75458
0.402931	0.698771	0.919728	1.09584	1.26656	1.45288	1.63164	1.83373	2.11972	2.75659
0.40348	0.698797	0.919988	1.09593	1.26713	1.45291	1.63181	1.83374	2.12055	2.75786
0.403615	0.70023	0.92021	1.09612	1.26718	1.4531	1.63182	1.83391	2.12058	2.76317
0.40373	0.700403	0.920246	1.09627	1.26745	1.45342	1.63183	1.83393	2.12155	2.76442
0.404357	0.700686	0.920462	1.09665	1.26757	1.45344	1.63222	1.83413	2.1216	2.76444
0.404485	0.700953	0.920613	1.09666	1.26775	1.45347	1.63226	1.83422	2.122	2.76594
0.404643	0.701045	0.920712	1.09697	1.26786	1.45349	1.6324	1.8344	2.12306	2.767
0.404727	0.701063	0.920781	1.09712	1.26804	1.45365	1.63251	1.83461	2.1236	2.76775
0.404973	0.70112	0.920861	1.09732	1.26886	1.45377	1.63254	1.83468	2.12435	2.76916
0.405047	0.701155	0.920874	1.09762	1.26913	1.45392	1.63256	1.83554	2.12512	2.76925
0.405639	0.70116	0.920888	1.09764	1.26934	1.45395	1.63268	1.83612	2.1256	2.77097
0.406298	0.701226	0.921535	1.09817	1.26942	1.4545	1.63305	1.83612	2.12566	2.77108
0.406535	0.701243	0.921669	1.09868	1.26949	1.45456	1.63335	1.83616	2.12669	2.77108
0.406794	0.702258	0.921937	1.09873	1.2695	1.45465	1.63378	1.83643	2.12707	2.77211
0.40701	0.702475	0.922403	1.09898	1.26971	1.45471	1.63383	1.83665	2.12732	2.77469
0.40742	0.702509	0.922742	1.09933	1.26972	1.45484	1.63417	1.83744	2.12736	2.77614
0.408251	0.702622	0.922898	1.09939	1.26974	1.45489	1.63428	1.8375	2.12752	2.77912
0.408565	0.70309	0.923053	1.09944	1.26979	1.45492	1.63451	1.83792	2.12777	2.78036
0.409343	0.703486	0.923181	1.09955	1.26984	1.45494	1.63471	1.83806	2.12782	2.78063
0.409421	0.703501	0.923403	1.09961	1.27006	1.45505	1.63497	1.83844	2.12797	2.78248
0.409503	0.703528	0.923482	1.10014	1.27007	1.4552	1.63521	1.83867	2.12906	2.78346
0.409824	0.703634	0.924106	1.10041	1.27008	1.45521	1.63523	1.83869	2.12926	2.785
0.410561	0.703745	0.924139	1.10094	1.27016	1.45536	1.63571	1.83895	2.12977	2.78759
0.411104	0.703982	0.924444	1.10106	1.27034	1.45537	1.63657	1.83895	2.13016	2.78962
0.411202	0.704008	0.924452	1.10107	1.27046	1.45574	1.63683	1.83905	2.13082	2.79075
0.411985	0.704488	0.924625	1.10108	1.27075	1.45592	1.63708	1.83916	2.13102	2.79092
0.412416	0.704778	0.924732	1.10111	1.27091	1.45602	1.63726	1.83931	2.13105	2.79258
0.412511	0.70533	0.924883	1.10113	1.27118	1.45608	1.63727	1.83996	2.13167	2.79433
0.412529	0.705889	0.924967	1.10139	1.27216	1.45616	1.63729	1.84114	2.13185	2.79548
0.412786	0.706281	0.92501	1.10144	1.27225	1.45646	1.63731	1.8418	2.13237	2.79597
0.412829	0.706862	0.925056	1.10187	1.27244	1.45653	1.6377	1.84183	2.13274	2.79957
0.413942	0.706892	0.925105	1.10213	1.27247	1.4566	1.63792	1.84186	2.13343	2.79971
0.414507	0.707745	0.925333	1.10247	1.27312	1.45662	1.63821	1.84279	2.13362	2.80021
0.414547	0.70857	0.926062	1.10263	1.27314	1.45662	1.63837	1.84303	2.13563	2.80042
0.415407	0.708583	0.926258	1.10272	1.27342	1.45669	1.63922	1.84323	2.13602	2.80043
0.415773	0.708706	0.926424	1.1029	1.27416	1.45692	1.63952	1.8437	2.13659	2.80092
0.41578	0.708951	0.926438	1.10302	1.27445	1.45762	1.63971	1.84374	2.13707	2.80269
0.41672	0.709807	0.926503	1.10303	1.27445	1.45765	1.64057	1.84391	2.13737	2.80455
0.417028	0.709808	0.926589	1.10319	1.27469	1.4577	1.64057	1.84393	2.1374	2.80492
0.417753	0.709932	0.926719	1.10339	1.27487	1.45785	1.64064	1.84403	2.13754	2.80585
0.418142	0.710184	0.928148	1.10341	1.27495	1.45807	1.64083	1.84423	2.13756	2.80828
0.418325	0.710976	0.928298	1.10348	1.27528	1.4581	1.6409	1.84461	2.13788	2.80939
0.418565	0.711104	0.929216	1.10351	1.27555	1.45834	1.641	1.84466	2.13789	2.81108
0.418676	0.711172	0.929262	1.10359	1.27574	1.45843	1.64105	1.84477	2.13807	2.81263
0.418874	0.711204	0.929383	1.10364	1.27585	1.45853	1.64164	1.84478	2.13824	2.81547
0.419243	0.711287	0.929553	1.1038	1.27586	1.45857	1.64176	1.84482	2.13842	2.81798
0.419675	0.711414	0.929561	1.10381	1.27603	1.45866	1.64209	1.84548	2.13884	2.81882
0.419741	0.711538	0.929654	1.10392	1.27616	1.45871	1.64216	1.8462	2.13927	2.82307
0.420232	0.711868	0.929697	1.10424	1.2765	1.45874	1.64233	1.84641	2.13964	2.82926
0.420999	0.712135	0.92998	1.10427	1.27657	1.45884	1.64235	1.84662	2.13969	2.83118
0.421036	0.712963	0.929997	1.10429	1.27657	1.45886	1.64239	1.84676	2.13973	2.83128
0.421061	0.713161	0.930095	1.10432	1.27659	1.45914	1.64261	1.84677	2.14007	2.83324
0.421433	0.714568	0.930276	1.10435	1.27738	1.45918	1.64266	1.8472	2.14029	2.83773
0.421604	0.714823	0.930519	1.10442	1.27754	1.45962	1.64274	1.84726	2.14044	2.8379
0.422211	0.714922	0.930591	1.10457	1.27773	1.45979	1.64303	1.84745	2.14086	2.84111
0.423088	0.715231	0.931754	1.10465	1.27782	1.46013	1.64305	1.84765	2.14119	2.84848
0.423897	0.71545	0.931983	1.10469	1.27791	1.46015	1.64305	1.84766	2.14123	2.85011
0.424024	0.715629	0.932046	1.10474	1.27809	1.46028	1.64337	1.84775	2.14238	2.85128
0.424746	0.715796	0.932246	1.10494	1.27812	1.46064	1.64342	1.84781	2.14249	2.85309
0.424752	0.716057	0.93258	1.10569	1.27851	1.46065	1.64383	1.84791	2.14272	2.85775
0.425201	0.716558	0.932783	1.10582	1.27867	1.4607	1.64406	1.84798	2.1435	2.86023
0.425556	0.716703	0.932802	1.10595	1.27878	1.46077	1.64417	1.8481	2.14369	2.86319
0.426035	0.71674	0.932838	1.1061	1.27884	1.46167	1.64457	1.84826	2.14433	2.86471
0.427102	0.717345	0.932995	1.1063	1.2789	1.46173	1.64467	1.84841	2.14476	2.86966
0.427335	0.717534	0.933613	1.10648	1.2793	1.46204	1.64481	1.84901	2.14479	2.87068
0.42784	0.717694	0.933875	1.107	1.27937	1.46204	1.64491	1.84931	2.14499	2.8723
0.428239	0.717864	0.933936	1.10707	1.27939	1.46207	1.64504	1.84945	2.14501	2.8723
0.42891	0.717957	0.934078	1.10716	1.27943	1.46216	1.64534	1.84986	2.14507	2.87322
0.42892	0.718184	0.934173	1.10792	1.27951	1.46243	1.64535	1.84987	2.14511	2.87422
0.429282	0.718198	0.934954	1.10793	1.27952	1.46261	1.64546	1.85019	2.14563	2.87597
0.429447	0.718448	0.934961	1.10806	1.27985	1.46266	1.64547	1.85034	2.14568	2.87598
0.429737	0.719328	0.935263	1.10825	1.28023	1.46271	1.64549	1.85077	2.14637	2.87679
0.430094	0.719369	0.935451	1.10827	1.2804	1.46282	1.64559	1.85105	2.14655	2.87791
0.430568	0.719487	0.935563	1.10858	1.28054	1.46313	1.64567	1.85124	2.1466	2.88194
0.430814	0.719511	0.935621	1.10908	1.28068	1.46354	1.6458	1.85132	2.14691	2.88509
0.433135	0.719791	0.935746	1.10911	1.28078	1.46386	1.64611	1.85147	2.14707	2.88996
0.433237	0.720638	0.935888	1.10966	1.28128	1.46422	1.64618	1.85165	2.14714	2.89118
0.433278	0.721483	0.936013	1.10981	1.28173	1.46434	1.64619	1.85171	2.14838	2.89823
0.433675	0.721636	0.936078	1.11062	1.28235	1.46448	1.64625	1.85186	2.14849	2.90474
0.433727	0.721728	0.93631	1.11069	1.28254	1.4646	1.64638	1.85187	2.1485	2.9101
0.434202	0.722003	0.936323	1.11075	1.28265	1.46529	1.6465	1.85194	2.14889	2.91352
0.434519	0.722147	0.936523	1.11091	1.28275	1.46537	1.64667	1.8521	2.14921	2.91671
0.434586	0.722618	0.936605	1.11092	1.28285	1.46581	1.64679	1.85221	2.15079	2.91706
0.434681	0.72292	0.936975	1.11103	1.28297	1.46587	1.64687	1.85225	2.15113	2.91808
0.435326	0.722924	0.937096	1.11151	1.28315	1.46588	1.64726	1.85258	2.15125	2.91917
0.435766	0.72294	0.937124	1.11154	1.28351	1.46588	1.64727	1.85258	2.15243	2.91937
0.43629	0.722949	0.937713	1.11158	1.28358	1.466	1.64792	1.85265	2.15269	2.92076
0.436636	0.723057	0.937719	1.11169	1.28367	1.46626	1.64825	1.85356	2.15342	2.92393
0.437124	0.723089	0.937775	1.11187	1.28369	1.46629	1.64825	1.85369	2.15359	2.92882
0.437722	0.723315	0.938381	1.1119	1.28395	1.46629	1.64844	1.85371	2.15378	2.9343
0.437762	0.723339	0.938461	1.11225	1.28396	1.4665	1.64847	1.85391	2.15413	2.9345
0.438014	0.723926	0.938602	1.11231	1.28399	1.46665	1.64865	1.8546	2.1543	2.93503
0.438047	0.724202	0.938869	1.11232	1.28428	1.46693	1.64869	1.85471	2.15457	2.93509
0.438802	0.724506	0.938906	1.11242	1.28439	1.46702	1.64897	1.85487	2.15483	2.94041
0.440396	0.72473	0.939282	1.11242	1.28442	1.46732	1.64899	1.85533	2.15506	2.94276
0.440914	0.724812	0.939422	1.11268	1.28444	1.46738	1.64915	1.85536	2.15562	2.95183
0.441394	0.725529	0.939525	1.1128	1.28454	1.46747	1.64921	1.85549	2.15597	2.95238
0.442684	0.725555	0.939532	1.11287	1.2846	1.46765	1.64929	1.85587	2.15632	2.9545
0.442775	0.72565	0.939616	1.11323	1.28482	1.46766	1.64948	1.85668	2.15672	2.95493
0.443453	0.725666	0.939628	1.11327	1.28501	1.46772	1.6496	1.85678	2.15684	2.95604
0.444204	0.725873	0.939685	1.11333	1.28527	1.46783	1.64977	1.85692	2.15745	2.95952
0.444804	0.72602	0.93993	1.11335	1.28575	1.46794	1.64996	1.85694	2.15802	2.96016
0.445604	0.726239	0.939947	1.11343	1.28595	1.46831	1.65004	1.85716	2.1581	2.96641
0.445949	0.72665	0.940297	1.11367	1.28595	1.46881	1.65012	1.85745	2.15831	2.97693
0.44604	0.726826	0.940319	1.11373	1.28631	1.46886	1.65028	1.85747	2.15834	2.97694
0.446071	0.726938	0.94044	1.11375	1.28685	1.46895	1.65046	1.85762	2.1593	2.97744
0.446682	0.727053	0.940789	1.11413	1.28705	1.46897	1.65082	1.85771	2.15966	2.97763
0.447019	0.727081	0.940795	1.11425	1.2871	1.46917	1.6509	1.85788	2.15984	2.97784
0.448142	0.727349	0.940833	1.11447	1.28731	1.46928	1.651	1.85818	2.16009	2.97913
0.448946	0.727864	0.941479	1.11448	1.28743	1.46938	1.65112	1.8583	2.16031	2.98109
0.449002	0.728346	0.941688	1.11448	1.28746	1.4694	1.65122	1.85856	2.16032	2.9828
0.449329	0.728645	0.941723	1.11468	1.28749	1.46958	1.65179	1.85875	2.1611	2.98316
0.449479	0.72873	0.941976	1.11481	1.28764	1.46966	1.65224	1.85936	2.16116	2.98911
0.450411	0.729141	0.942324	1.11518	1.28806	1.46966	1.65226	1.8597	2.16201	2.98977
0.450429	0.729497	0.942423	1.1152	1.28814	1.46982	1.65246	1.85992	2.16301	2.99087
0.450601	0.729502	0.942492	1.11534	1.2884	1.46987	1.65246	1.86118	2.16311	2.99581
0.451871	0.729739	0.942859	1.11544	1.2888	1.47003	1.6529	1.8612	2.16382	2.99756
0.452264	0.72994	0.942914	1.1157	1.28943	1.47012	1.65293	1.86134	2.16459	2.99822
0.452359	0.730528	0.942949	1.11576	1.28947	1.47081	1.65327	1.86144	2.16478	2.99847
0.452822	0.730622	0.943162	1.11589	1.28976	1.47098	1.6537	1.86158	2.16488	3.0001
0.452979	0.731068	0.943338	1.11592	1.29	1.47109	1.65414	1.86228	2.16509	3.00182
0.453556	0.731397	0.943431	1.11597	1.29033	1.47126	1.65428	1.86234	2.16511	3.00266
0.453915	0.731705	0.943476	1.11611	1.29045	1.47155	1.6545	1.86235	2.16515	3.0058
0.45465	0.731812	0.943602	1.11634	1.29077	1.47183	1.6546	1.86237	2.16548	3.00825
0.455109	0.73192	0.943629	1.11639	1.29084	1.47183	1.65467	1.86315	2.16615	3.00843
0.455163	0.732447	0.943679	1.11641	1.29097	1.4721	1.6548	1.86325	2.16765	3.01188
0.455666	0.732637	0.943808	1.1166	1.29139	1.47231	1.65498	1.86331	2.16791	3.01368
0.455923	0.73372	0.944004	1.11677	1.29147	1.47265	1.65498	1.86335	2.16835	3.01546
0.455991	0.733914	0.944135	1.1169	1.29183	1.47267	1.65502	1.86351	2.16874	3.02232
0.456208	0.734482	0.944146	1.1169	1.29204	1.47291	1.65504	1.86476	2.16882	3.02517
0.456268	0.734632	0.94435	1.11696	1.29215	1.47299	1.65545	1.86492	2.16885	3.02624
0.456402	0.734963	0.944771	1.11712	1.29222	1.47322	1.65556	1.86493	2.16917	3.0271
0.456405	0.735231	0.944821	1.11714	1.2926	1.47324	1.65566	1.86514	2.17143	3.03201
0.456907	0.735865	0.944968	1.11717	1.29316	1.47328	1.65576	1.86549	2.17214	3.0339
0.457106	0.735986	0.944999	1.11719	1.29339	1.47331	1.6559	1.86561	2.17244	3.03818
0.457198	0.736041	0.945305	1.11734	1.29343	1.47338	1.65641	1.86651	2.17246	3.04174
0.457595	0.736186	0.945576	1.11742	1.29347	1.47342	1.65663	1.86667	2.17288	3.04286
0.457674	0.736261	0.945658	1.11755	1.29361	1.47346	1.65674	1.86685	2.17343	3.04586
0.458	0.736352	0.945747	1.1176	1.29366	1.47347	1.65696	1.86685	2.17343	3.04794
0.458855	0.736958	0.945752	1.11785	1.29379	1.47359	1.65708	1.8674	2.17369	3.04804
0.459837	0.737333	0.945919	1.11811	1.29396	1.47364	1.65747	1.86762	2.17388	3.04947
0.459863	0.737825	0.945962	1.11824	1.29397	1.4737	1.65753	1.86767	2.17392	3.05013
0.460117	0.737836	0.946121	1.11843	1.29403	1.47373	1.65755	1.86767	2.17449	3.05088
0.460236	0.738211	0.946195	1.11863	1.29425	1.47394	1.65763	1.86773	2.17509	3.05157
0.462477	0.738261	0.946242	1.11867	1.29449	1.47428	1.65835	1.86801	2.17533	3.05395
0.462601	0.738436	0.9463	1.11886	1.29513	1.47433	1.65884	1.86802	2.1756	3.05563
0.463318	0.738792	0.946371	1.11886	1.29514	1.47463	1.65896	1.86808	2.17642	3.05954
0.464525	0.739558	0.946417	1.11934	1.29525	1.47474	1.65904	1.86857	2.17677	3.06378
0.46561	0.73961	0.946683	1.11948	1.29575	1.47506	1.6597	1.86859	2.17738	3.07627
0.466012	0.739708	0.946785	1.11966	1.29655	1.47507	1.65985	1.86888	2.17744	3.09006
0.466118	0.740232	0.947304	1.11973	1.29668	1.47537	1.66049	1.869	2.17772	3.09247
0.466869	0.740861	0.947419	1.12029	1.29681	1.47556	1.66052	1.86919	2.17814	3.10515
0.467638	0.740864	0.947875	1.12031	1.29693	1.47584	1.66052	1.86929	2.17814	3.1062
0.468003	0.741154	0.948082	1.12069	1.29694	1.4762	1.66063	1.86972	2.17841	3.10863
0.468251	0.742026	0.948352	1.12072	1.29694	1.47628	1.66182	1.86972	2.17885	3.11103
0.468845	0.74239	0.948471	1.12077	1.29787	1.47631	1.66187	1.87003	2.17889	3.13784
0.469894	0.742458	0.948495	1.12105	1.29797	1.47636	1.66189	1.87012	2.1795	3.14017
0.470435	0.742738	0.948592	1.12113	1.29821	1.47668	1.66303	1.8703	2.18006	3.14263
0.470714	0.742851	0.948762	1.1212	1.29828	1.47671	1.66314	1.8706	2.18067	3.14293
0.470838	0.742872	0.948797	1.12129	1.29903	1.4768	1.6632	1.87145	2.18081	3.14424
0.470849	0.743258	0.948855	1.12182	1.29945	1.47714	1.66322	1.87162	2.18087	3.14755
0.471111	0.743355	0.949039	1.12193	1.29954	1.47724	1.66346	1.87171	2.18099	3.15072
0.471228	0.743378	0.949547	1.12213	1.29976	1.47748	1.66363	1.8718	2.18198	3.15234
0.471288	0.743392	0.949814	1.12246	1.30001	1.47748	1.6637	1.87216	2.18233	3.15316
0.472061	0.743851	0.949902	1.1225	1.30006	1.47754	1.66384	1.8724	2.18257	3.15371
0.472359	0.744048	0.950097	1.12261	1.30007	1.4776	1.66392	1.87242	2.18504	3.1546
0.472487	0.744535	0.950384	1.12275	1.30012	1.47771	1.66393	1.87278	2.18567	3.16231
0.4726	0.744716	0.950455	1.1229	1.30024	1.47809	1.66396	1.87316	2.18594	3.17364
0.473492	0.744723	0.950463	1.12298	1.30033	1.47812	1.66423	1.87331	2.18597	3.17451
0.473862	0.745015	0.950702	1.12385	1.30035	1.47828	1.66456	1.87339	2.18671	3.1783
0.474091	0.745155	0.950968	1.12396	1.30058	1.47896	1.66456	1.87341	2.1869	3.17898
0.474237	0.745182	0.951019	1.12402	1.30067	1.47933	1.66476	1.87364	2.1873	3.18628
0.474373	0.745283	0.951077	1.12416	1.3007	1.47934	1.66539	1.87462	2.18869	3.19041
0.474437	0.745405	0.951408	1.12418	1.30092	1.47936	1.66546	1.87507	2.18917	3.19503
0.47517	0.745979	0.951857	1.12425	1.30139	1.47943	1.66551	1.87507	2.1894	3.19807
0.475219	0.74602	0.952126	1.1249	1.30182	1.47956	1.66581	1.87509	2.18981	3.22033
0.47576	0.746215	0.952137	1.12494	1.30205	1.47988	1.66594	1.87514	2.18993	3.22448
0.476085	0.746403	0.952241	1.12501	1.30238	1.48022	1.66641	1.87528	2.19029	3.23079
0.476249	0.746453	0.952331	1.12517	1.30264	1.4804	1.66691	1.8757	2.19032	3.23683
0.476382	0.746877	0.952402	1.12529	1.30268	1.4807	1.66703	1.87576	2.19041	3.25099
0.477019	0.746921	0.95241	1.12533	1.30271	1.48131	1.6674	1.876	2.19048	3.27679
0.477033	0.747163	0.952563	1.12544	1.30277	1.48135	1.66743	1.87603	2.19115	3.28001
0.477443	0.747236	0.952839	1.12579	1.30301	1.4816	1.6678	1.87633	2.19128	3.28758
0.477664	0.747747	0.953353	1.12588	1.30313	1.4817	1.6678	1.87642	2.1917	3.29016
0.478332	0.748072	0.954033	1.12615	1.30314	1.48171	1.66791	1.87649	2.19301	3.30202
0.47966	0.749002	0.954132	1.12622	1.30321	1.48188	1.66835	1.87708	2.19305	3.31404
0.480015	0.749034	0.954159	1.1268	1.30356	1.48218	1.6684	1.87733	2.19377	3.3189
0.480103	0.749958	0.95457	1.12695	1.30412	1.48219	1.6686	1.87767	2.19431	3.32111
0.480128	0.750544	0.954583	1.12695	1.30442	1.48244	1.6689	1.87775	2.1948	3.33617
0.480183	0.750688	0.954634	1.12705	1.30451	1.48274	1.66909	1.87798	2.19498	3.36401
0.480317	0.750723	0.954743	1.12742	1.30501	1.4828	1.66918	1.87815	2.19532	3.37064
0.480771	0.751169	0.954973	1.12745	1.30506	1.48281	1.66986	1.87829	2.19566	3.37655
0.480849	0.751489	0.955267	1.12764	1.30517	1.48315	1.67014	1.87899	2.19613	3.37885
0.481075	0.751775	0.955383	1.12766	1.30602	1.4838	1.67028	1.87901	2.1964	3.38765
0.481082	0.752319	0.955507	1.1277	1.30607	1.48387	1.67033	1.87974	2.19658	3.38817
0.481216	0.752801	0.955561	1.12791	1.30624	1.48405	1.67035	1.87994	2.197	3.413
0.481308	0.75282	0.955816	1.12802	1.30639	1.48428	1.67039	1.88018	2.19751	3.42709
0.481415	0.753104	0.955939	1.12822	1.3064	1.48436	1.67046	1.88029	2.19822	3.44128
0.481777	0.753841	0.956194	1.12846	1.30644	1.48486	1.67048	1.88036	2.19895	3.46429
0.481828	0.753913	0.956223	1.12905	1.3066	1.48497	1.67074	1.88052	2.1991	3.47448
0.482489	0.753923	0.956239	1.12906	1.30663	1.48512	1.6713	1.88072	2.19966	3.48501
0.482502	0.754341	0.956275	1.12909	1.30668	1.48543	1.67166	1.88077	2.20009	3.49846
0.483344	0.75436	0.956305	1.12915	1.30681	1.48585	1.67194	1.88089	2.20041	3.50318
0.484034	0.754501	0.956783	1.12991	1.30762	1.4864	1.67199	1.88097	2.2013	3.50662
0.484472	0.754707	0.957293	1.13021	1.30775	1.48649	1.67217	1.88098	2.2016	3.52431
0.485026	0.754725	0.957512	1.13081	1.30798	1.48659	1.67219	1.88106	2.20191	3.53854
0.485152	0.755198	0.957831	1.13092	1.30848	1.48664	1.67243	1.88144	2.20216	3.56676
0.485209	0.755806	0.957957	1.13115	1.30852	1.48674	1.67261	1.88156	2.20267	3.5877
0.486044	0.755834	0.958087	1.13152	1.30946	1.48684	1.67266	1.88162	2.20282	3.59656
0.487186	0.75592	0.95817	1.13186	1.31005	1.48695	1.67302	1.8817	2.20283	3.64933
0.487388	0.756065	0.958187	1.13218	1.31025	1.48704	1.67306	1.88206	2.20287	3.65531
0.488051	0.756184	0.958297	1.13229	1.31025	1.4872	1.67312	1.8823	2.20303	3.66109
0.488285	0.75619	0.958401	1.1324	1.3109	1.48745	1.67328	1.88252	2.2033	3.70541
0.488595	0.756423	0.958553	1.13259	1.31099	1.48749	1.67358	1.88262	2.20355	3.71174
0.488722	0.756692	0.958641	1.13267	1.31157	1.48767	1.67377	1.88282	2.20484	3.71776
0.489964	0.756787	0.958818	1.1331	1.31158	1.4878	1.67387	1.88288	2.20509	3.72409
0.490442	0.756927	0.958826	1.13323	1.31162	1.48795	1.67435	1.88315	2.20515	3.77857
0.490589	0.757165	0.958862	1.13336	1.31179	1.48804	1.67439	1.88317	2.20587	3.80898
0.49063	0.757558	0.958914	1.13373	1.31181	1.48822	1.67442	1.8836	2.20631	3.8238
0.490868	0.757861	0.959289	1.13423	1.31258	1.48852	1.67447	1.88424	2.20726	3.92082
0.490914	0.75816	0.959441	1.1344	1.31276	1.48858	1.67472	1.88451	2.2075	3.9356
0.491169	0.758293	0.959496	1.13457	1.31276	1.48865	1.6751	1.88509	2.20768	3.97962
0.491221	0.758307	0.959671	1.13475	1.3129	1.48871	1.67519	1.88513	2.20772	4.06083
0.49134	0.758601	0.96021	1.13494	1.31306	1.4888	1.67527	1.88561	2.20796	4.16251
0.491753	0.758624	0.960923	1.135	1.31314	1.48939	1.67543	1.88563	2.20801	4.21344
0.491786	0.758778	0.96101	1.1352	1.31318	1.48974	1.67588	1.88723	2.20818	4.22368
0.49283	0.759064	0.961075	1.13532	1.31339	1.48993	1.67598	1.88733	2.20881	4.40782
0.493578	0.759461	0.961216	1.13534	1.3136	1.49017	1.67604	1.88746	2.209	5.09664
0.493593	0.759621	0.961369	1.13534	1.3136	1.49025	1.67613	1.8875	2.20918	5.60796
0.493619	0.759913	0.961369	1.13559	1.3137	1.49026	1.67636	1.88761	2.20964	6.2307
0.495109	0.759959	0.961378	1.13575	1.31399	1.4908	1.67663	1.88809	2.20993
0.495944	0.760525	0.961578	1.13629	1.31416	1.49115	1.67688	1.88815	2.21046
0.496131	0.761195	0.961642	1.13656	1.31416	1.49129	1.67715	1.88853	2.21081
0.496173	0.761268	0.961675	1.13659	1.31442	1.49147	1.67722	1.88887	2.21091

## Sheet: Figure 2d
	Id3		Inadl		Utrn
	1-2	3-4	1-4	2-3	1-2	3-4	5-6
Replicate 1	0.705676	21.025	3.82803	0.126265	14.5789	15.1967	7.81461
Replicate 2	2.38419	18.6315	0.598859	0.32606	0.930299	19.0258	1.18029
Replicate 3	4.74065	8.30503	0.617048	0.179343	2.06137	8.9367	1.20762
Replicate 4	0.502259	8.45897	2.0931	0.067726	3.69854	21.7242	4.60028

## Sheet: Figures 2e, 2f
Figure 2e			Figure 2f
GO Categories	-Log10(p-value)		GO Categories	-Log10(p-value)
Metabolic process	21.7211		Reg. of transcript., DNA-templated	16.8
Transport	20.9166		Transcription, DNA-templated	15.8
Oxidation-reduction process	16.7464		Transcription from RNA pol II promoter	8.95
Lipid metabolic process	6.78134		Reg. of transcript. from RNA pol II promoter	8.74
Cell adhesion	6.68403		Translation	5.42
Endocytosis	5.60172
Cilium assembly	4.77288
Proteolysis	4.5003

## Sheet: Figures 3a, 3b
Figure 3a				Figure 3b
GSI	pre-mRNA level			Pre-mRNA level (Log2RPKM)
-0.28955	-6.37846			Genes with Low GSI	Genes with High GSI
-0.247966	0.0952409			-6.37846	0.555907
-0.245486	0.798201			0.0952409	2.36226
-0.223815	-3.64232			0.798201	0.633806
-0.21285	-3.14847			-3.64232	-2.69759
-0.210612	-3.76309			-3.14847	-0.815978
-0.204661	2.4551			-3.76309	1.21172
-0.19661	-0.961716			2.4551	-3.90462
-0.196478	-7.89605			-0.961716	-4.14739
-0.171331	0.378869			-7.89605	-0.678378
-0.162717	4.33059			0.378869	0.0536533
-0.160776	0.246964			4.33059	0.358786
-0.153176	0.468229			0.246964	1.49522
-0.126445	1.00657			0.468229	0.319591
-0.123634	-2.43831			1.00657	-1.28766
-0.119465	1.95567			-2.43831	-0.213519
-0.118678	-0.14722			1.95567	0.451864
-0.116167	3.84492			-0.14722	-1.70134
-0.114269	1.346			3.84492	-0.418719
-0.105395	0.9626			1.346	-2.69502
-0.0876468	-1.45827			0.9626	1.07326
-0.084645	2.87671			-1.45827	-1.22798
-0.0806099	-0.831001			2.87671	0.107147
-0.0777891	-1.85137			-0.831001	-1.31715
-0.0777637	-2.8558			-1.85137	-0.0913726
-0.0765694	1.88778			-2.8558	1.05197
-0.0684351	0.860426			1.88778	-1.44172
-0.0666421	-1.16946			0.860426	-0.174148
-0.0632333	-1.29191			-1.16946	-0.908496
-0.0598801	-1.27825			-1.29191	-2.74953
-0.0569641	-1.45553			-1.27825	-0.746156
-0.0564068	1.30814			-1.45553	-0.110431
-0.0501597	-2.73024			1.30814	-0.0979063
-0.0493374	0.89008			-2.73024	-0.849614
-0.040811	-0.640737			0.89008	-0.312995
-0.037778	-1.78371			-0.640737	1.89728
-0.0299437	1.8099			-1.78371	-0.720056
-0.0246452	-0.770292			1.8099	-1.14351
-0.0206655	-0.0994207			-0.770292	-0.018185
-0.0193473	1.68176			-0.0994207	1.1113
-0.0130227	2.71375			1.68176	-0.111721
-0.00741565	-1.13436			2.71375	-0.557201
-0.00582415	0.329701			-1.13436	-0.124274
-0.00363443	-0.448889			0.329701	-1.12145
-0.00214486	2.17745			-0.448889	0.436416
0.000720741	-0.443862			2.17745	0.12532
0.00245479	0.431295			-0.443862	-2.11146
0.0025338	-1.02119			0.431295	-0.495288
0.00303472	2.85696			-1.02119	-1.0241
0.00361584	1.19226			2.85696	-1.90616
0.00593124	5.36776			1.19226	-2.59609
0.0139779	4.91302			5.36776	-1.4069
0.0151653	0.41064			4.91302	-0.769091
0.0157526	-1.13651			0.41064	1.09308
0.0195408	1.30256			-1.13651	3.007
0.0195596	0.937701			1.30256	-0.266008
0.0206674	-0.523159			0.937701	-1.64236
0.0213411	1.29916			-0.523159	-0.803223
0.0227611	1.63055			1.29916	-0.711946
0.0285253	-1.96998			1.63055	-0.970227
0.0287745	0.287821			-1.96998	0.751154
0.0299307	1.05364			0.287821	-0.976622
0.0313403	-0.215909			1.05364	0.402636
0.0313562	0.741391			-0.215909	1.36861
0.0333887	1.55876			0.741391	-0.733897
0.035529	-0.61542			1.55876	-1.08688
0.0360022	0.978029			-0.61542	0.17463
0.0397621	0.576225			0.978029	-0.735257
0.0401848	-1.36269			0.576225	0.587937
0.0412788	-0.911332			-1.36269	1.46921
0.041777	-1.53952			-0.911332	0.420557
0.0419321	-0.426091			-1.53952	-0.0267544
0.0425513	-3.18912			-0.426091	2.30541
0.0426348	1.58884			-3.18912	-0.553995
0.043212	-0.463643			1.58884	-0.560363
0.0458171	0.869911			-0.463643	0.289783
0.0466808	-0.614469			0.869911	-1.08505
0.0474629	1.99257			-0.614469	0.331217
0.0497418	1.43246			1.99257	1.79935
0.0506464	1.39457			1.43246	-1.02996
0.0511148	-0.846107			1.39457	-0.0400894
0.0512933	-1.16373			-0.846107	0.194577
0.051902	0.335453			-1.16373	-0.212293
0.0530841	4.61093			0.335453	-0.664425
0.053483	-0.946991			4.61093	-0.260481
0.0565813	0.143664			-0.946991	1.45434
0.0581281	-0.096012			0.143664	1.99035
0.0588354	2.00503			-0.096012	0.857318
0.0595439	1.37494			2.00503	1.66826
0.060225	1.57615			1.37494	0.307613
0.0618231	-0.0651728			1.57615	-0.378444
0.0632906	-0.999316			-0.0651728	-0.0888713
0.0641297	4.22998			-0.999316	-0.289202
0.0646108	0.769948			4.22998	-0.282868
0.0646165	-0.84019			0.769948	1.55871
0.0665081	0.875272			-0.84019	-0.342897
0.0665811	-0.0298711			0.875272	2.66621
0.0678261	0.952438			-0.0298711	-0.0126594
0.0679943	2.47687			0.952438	-1.95899
0.0687944	-0.417687			2.47687	-0.602206
0.0696967	-0.528073			-0.417687	-0.724777
0.0701461	-1.83229			-0.528073	0.225542
0.0715229	2.16714			-1.83229	0.288403
0.0718871	-0.441679			2.16714	0.248451
0.0723044	-0.741073			-0.441679	0.225664
0.0734224	-3.13805			-0.741073	0.257734
0.0736944	-1.24299			-3.13805	1.01867
0.0738529	-1.33708			-1.24299	-3.9341
0.0746232	-1.2162			-1.33708	-1.31481
0.0755134	2.35951			-1.2162	0.49402
0.0764687	1.69991			2.35951	1.09164
0.0764843	3.0919			1.69991	-3.64553
0.0767945	-0.648621			3.0919	0.100241
0.0777827	1.21462			-0.648621	-2.82885
0.078316	2.99428			1.21462	-0.960428
0.0795915	0.51627			2.99428	-1.88685
0.0807915	1.65851			0.51627	-0.616895
0.0818578	-1.20526			1.65851	0.454198
0.0824303	-0.467588			-1.20526	-1.40184
0.0838217	0.715676			-0.467588	1.16528
0.0852015	-3.78569			0.715676	2.62189
0.0865079	2.14642			-3.78569	0.0797521
0.086794	-0.472868			2.14642	-0.201112
0.0868621	1.29081			-0.472868	1.44856
0.0877884	0.571274			1.29081	1.34331
0.088475	-0.0781118			0.571274	-0.978345
0.0891289	3.0541			-0.0781118	-0.532938
0.0894956	0.542087			3.0541	2.15249
0.0895666	1.04455			0.542087	0.652636
0.0901383	0.940312			1.04455	0.710745
0.090143	-1.36773			0.940312	1.19737
0.0903891	0.0197461			-1.36773	-0.234804
0.0905952	0.248715			0.0197461	0.8692
0.0914722	5.80694			0.248715	-1.83188
0.0919929	-0.644668			5.80694	-0.265606
0.0920768	0.581541			-0.644668	0.878298
0.0925151	1.71698			0.581541	-4.29099
0.0926317	-0.77285			1.71698	1.78778
0.0929919	0.227752			-0.77285	1.2719
0.0934612	0.883497			0.227752	-0.469942
0.0936535	-1.58764			0.883497	-1.18262
0.0937022	3.41743			-1.58764	0.104179
0.0947524	-0.0852222			3.41743	-3.06055
0.0960574	0.558433			-0.0852222	1.72365
0.0982669	0.228081			0.558433	0.172329
0.0983016	0.184598			0.228081	-3.1795
0.0984274	-0.966009			0.184598	0.37844
0.0987597	1.32868			-0.966009	1.16991
0.100153	-0.348894			1.32868	-0.700385
0.100222	1.65701			-0.348894	1.46835
0.100283	0.662949			1.65701	-1.52337
0.101005	-1.98199			0.662949	2.39014
0.101094	-2.73349			-1.98199	-0.251973
0.101357	-1.7487			-2.73349	-1.09943
0.101494	-0.621951			-1.7487	0.742908
0.1017	1.29935			-0.621951	1.47804
0.101817	5.36084			1.29935	0.282421
0.101946	1.12254			5.36084	0.628254
0.102264	1.51509			1.12254	-0.141297
0.102999	0.177504			1.51509	1.20902
0.103245	0.127272			0.177504	-7.35977
0.103575	3.32139			0.127272	0.829346
0.106154	-0.586751			3.32139	0.789822
0.10765	0.17553			-0.586751	0.276121
0.108635	1.79775			0.17553	-1.39584
0.111015	0.143925			1.79775	-1.14254
0.11138	3.82155			0.143925	0.146628
0.112249	0.322988			3.82155	0.779326
0.114525	0.304202			0.322988	0.88396
0.114899	2.64002			0.304202	0.0725754
0.115933	-1.83736			2.64002	1.22278
0.115942	0.393139			-1.83736	-0.38661
0.116579	3.71146			0.393139	1.21346
0.117947	0.992048			3.71146	1.28516
0.11824	-0.287931			0.992048	-2.29378
0.119008	3.39083			-0.287931	0.725204
0.119628	0.760361			3.39083	-0.159765
0.12053	1.54806			0.760361	-0.68059
0.120739	-0.00443163			1.54806	2.30603
0.122437	1.51411			-0.00443163	-1.63307
0.123752	1.67698			1.51411	2.79479
0.125054	1.29098			1.67698	-0.307878
0.126439	-0.271819			1.29098	-1.7313
0.127942	4.1423			-0.271819	-0.852673
0.128824	-0.49626			4.1423	0.4775
0.129972	-2.61277			-0.49626	-1.54848
0.130399	1.11557			-2.61277	1.27605
0.130461	3.03434			1.11557	0.651667
0.131253	4.98342			3.03434	0.121081
0.131274	1.25283			4.98342	3.09225
0.132003	0.776572			1.25283	-1.75564
0.132954	1.60979			0.776572	-0.24038
0.13317	-3.16423			1.60979	-3.21238
0.13365	1.03069			-3.16423	0.277029
0.133716	0.26869			1.03069	3.10012
0.133774	2.00191			0.26869	-0.225538
0.134139	1.49779			2.00191	-0.902967
0.135825	1.86925			1.49779	0.344076
0.135834	-0.258946			1.86925	0.712715
0.136495	1.69533			-0.258946	0.413665
0.13694	-1.4465			1.69533	-4.28034
0.137752	1.2217			-1.4465	-0.163273
0.1392	1.77869			1.2217	-1.34587
0.139692	3.13653			1.77869	1.58
0.140722	-0.0171731			3.13653	2.42081
0.141786	-0.446586			-0.0171731	1.25403
0.142268	-1.34003			-0.446586	-1.5946
0.145736	0.553502			-1.34003	-0.185256
0.146233	3.06479			0.553502	0.419142
0.146542	0.808179			3.06479	-1.1707
0.147263	-7.27573			0.808179	1.31142
0.148117	-2.06038			-7.27573	1.24161
0.1484	0.208667			-2.06038	-4.46747
0.149269	0.457426			0.208667	-0.286076
0.149503	-1.51351			0.457426	-0.743517
0.149814	2.35389			-1.51351	0.868008
0.149972	0.372229			2.35389	2.16642
0.150294	1.10539			0.372229	2.65436
0.150549	-2.24892			1.10539	-1.2706
0.151166	-2.45723			-2.24892	-0.80684
0.151769	-0.427793			-2.45723	0.774878
0.151961	-1.27441			-0.427793	0.327537
0.152609	3.8613			-1.27441	0.319476
0.153343	3.96252			3.8613	1.4425
0.15384	-6.07409			3.96252	-0.850149
0.153988	2.10147			-6.07409	-0.390062
0.153992	-0.231732			2.10147	0.672609
0.154408	-0.15525			-0.231732	1.46401
0.155079	-0.858989			-0.15525	-4.18455
0.155109	2.88847			-0.858989	0.843598
0.155207	0.243676			2.88847	-2.84068
0.155431	2.93894			0.243676	0.340312
0.155978	4.14896			2.93894	0.251132
0.157113	0.788338			4.14896	-0.385788
0.158362	1.71772			0.788338	0.599397
0.158441	-1.05155			1.71772	-0.994711
0.158523	3.39852			-1.05155	0.0658396
0.158741	0.628292			3.39852	-0.531097
0.158956	2.799			0.628292	0.0133423
0.158981	-0.450594			2.799	1.94479
0.159194	1.40301			-0.450594	-1.6582
0.159727	0.743245			1.40301	-1.99392
0.160032	-0.186167			0.743245	0.260405
0.162507	-0.0911465			-0.186167	-0.803198
0.162894	1.20443			-0.0911465	-1.44323
0.163358	1.1843			1.20443	0.261604
0.163382	3.78986			1.1843	-1.12736
0.163464	0.188739			3.78986	0.318481
0.163564	1.9744			0.188739	0.115858
0.163616	2.64415			1.9744	-2.80513
0.164512	-1.82327			2.64415	-0.454078
0.165297	0.748573			-1.82327	1.25486
0.165445	-0.73096			0.748573	1.87823
0.165457	3.00483			-0.73096	-0.562723
0.166065	-0.776897			3.00483	2.4136
0.166257	0.627711			-0.776897	-0.524016
0.166605	-1.84624			0.627711	0.324026
0.166661	0.660875			-1.84624	-3.8969
0.167195	-0.794808			0.660875	-0.194288
0.167311	-0.475478			-0.794808	0.955735
0.167437	0.0613008			-0.475478	1.249
0.16763	0.0544496			0.0613008	0.154112
0.167778	3.15365			0.0544496	-0.097846
0.169098	0.213218			3.15365	1.19203
0.169198	-0.993095			0.213218	-0.599564
0.169985	1.76847			-0.993095	-0.307199
0.17029	0.221033			1.76847	-0.647898
0.170332	0.755068			0.221033	-1.35131
0.170358	1.56052			0.755068	2.96559
0.170718	3.66431			1.56052	0.0350146
0.171134	0.313389			3.66431	-0.00098453
0.172253	0.611509			0.313389	-2.19703
0.173047	2.9424			0.611509	-0.409925
0.175171	-0.126548			2.9424	0.71362
0.175491	-1.0747			-0.126548	-2.58364
0.175646	0.543777			-1.0747	1.2887
0.176849	-1.77401			0.543777	0.198608
0.179782	0.508467			-1.77401	-0.100076
0.180043	-0.0494883			0.508467	-0.657884
0.180301	-0.230023			-0.0494883	-0.408811
0.181144	-3.28476			-0.230023	-1.24891
0.181306	2.11777			-3.28476	-0.836061
0.182268	-1.74191			2.11777	1.14348
0.182674	-0.331768			-1.74191	-5.42315
0.182856	2.56314			-0.331768	-0.897907
0.182921	5.08681			2.56314	-0.530529
0.18306	-0.387846			5.08681	1.9148
0.183206	0.0163914			-0.387846	-1.60095
0.183218	-0.435548			0.0163914	0.361823
0.184208	0.546517			-0.435548	-4.56539
0.185192	0.526027			0.546517	-0.733818
0.185524	2.65006			0.526027	1.02845
0.185667	4.4095			2.65006	-0.509354
0.186562	1.47642			4.4095	2.03136
0.187158	-1.09434			1.47642	3.40583
0.187599	3.34742			-1.09434	-0.0858842
0.187883	-0.0571328			3.34742	1.06454
0.187918	3.177			-0.0571328	1.48061
0.188299	1.26596			3.177	-0.965608
0.190293	0.274947			1.26596	-0.138449
0.191433	0.16927			0.274947	2.0868
0.191876	1.47559			0.16927	1.49202
0.191883	-0.882398			1.47559	0.558558
0.192304	2.77352			-0.882398	0.40187
0.19275	0.885059			2.77352	1.00952
0.193534	0.0581683			0.885059	-1.2938
0.1936	2.60085			0.0581683	-0.150421
0.194112	-1.82305			2.60085	0.0467524
0.194284	-0.297437			-1.82305	-1.17079
0.194676	-0.12635			-0.297437	-0.387457
0.195455	3.62824			-0.12635	0.484781
0.196493	-5.96018			3.62824	-0.874354
0.197709	-1.96611			-5.96018	1.8529
0.197867	-1.12764			-1.96611	0.490006
0.198586	1.80702			-1.12764	-1.44006
0.199232	-0.676567			1.80702	0.396838
0.199296	-0.674312			-0.676567	1.67682
0.200141	2.10788			-0.674312	3.11363
0.201207	1.16697			2.10788	0.156238
0.201223	-2.05945			1.16697	-0.0940358
0.201377	1.39078			-2.05945	1.01617
0.202232	1.36368			1.39078	0.552057
0.202237	1.97914			1.36368	-0.118665
0.202491	0.564131			1.97914	0.626895
0.203201	-0.463802			0.564131	1.50352
0.203437	0.26321			-0.463802	-0.335624
0.206443	1.36808			0.26321	-3.17547
0.206473	-1.55373			1.36808	1.33356
0.206545	-1.07961			-1.55373	-0.81543
0.209011	0.0319322			-1.07961	0.289121
0.20928	1.79622			0.0319322	1.00144
0.212893	0.474662			1.79622	-1.6901
0.213743	1.18544			0.474662	0.613183
0.214677	-1.29118			1.18544	-2.47274
0.215762	0.141432			-1.29118	-1.28624
0.218057	2.39924			0.141432	0.455106
0.218942	-7.38938			2.39924	-1.26998
0.220758	0.675123			-7.38938	-0.861073
0.221113	0.0217702			0.675123	-1.16962
0.221462	0.356672			0.0217702	2.00576
0.221644	3.47909			0.356672	1.93526
0.221857	0.632518			3.47909	-1.82199
0.221939	-0.593172			0.632518	1.74458
0.223755	-0.165986			-0.593172	0.654413
0.22493	1.11626			-0.165986	0.143826
0.22553	0.0220459			1.11626	-0.234558
0.22637	-0.0141739			0.0220459	0.777124
0.228324	1.57034			-0.0141739	1.23188
0.228376	0.0876902			1.57034	-1.86882
0.229108	0.67155			0.0876902	-1.07363
0.229201	0.930412			0.67155	0.0338025
0.229801	1.18986			0.930412	0.0811185
0.229986	-0.768807			1.18986	0.579529
0.23078	0.0358145			-0.768807	3.64614
0.231054	-1.1229			0.0358145	-3.52106
0.232917	-4.21377			-1.1229	-2.67248
0.234835	0.283569			-4.21377	-0.668905
0.235919	1.8898			0.283569	-0.0376792
0.237234	1.45206			1.8898	-1.98786
0.237419	2.16635			1.45206	0.516597
0.237791	0.465745			2.16635	0.159677
0.238718	3.90963			0.465745	-0.710728
0.239077	-0.515387			3.90963	1.18159
0.239218	0.775808			-0.515387	0.774173
0.239591	1.58165			0.775808	0.538195
0.239682	0.0719887			1.58165	-0.399018
0.240373	-2.09726			0.0719887	0.425366
0.241678	-0.866563			-2.09726	-2.08906
0.241823	0.465771			-0.866563	-0.377292
0.242189	6.20665			0.465771	-3.30521
0.243058	-0.7032			6.20665	1.90974
0.243182	0.907948			-0.7032	-1.14235
0.243321	2.04937			0.907948	1.81673
0.244714	-0.215078			2.04937	-1.8648
0.244716	1.69447			-0.215078	0.470258
0.245256	-1.937			1.69447	0.250864
0.24616	1.16408			-1.937	-0.204083
0.246199	2.05042			1.16408	-1.18514
0.246902	-0.701096			2.05042	-2.94902
0.247083	0.11349			-0.701096	-2.76528
0.247153	0.264231			0.11349	0.856373
0.247674	1.75579			0.264231	-1.94195
0.248328	-0.809944			1.75579	1.75942
0.248362	-1.65665			-0.809944	-0.0153233
0.248629	-0.87064			-1.65665	0.102194
0.248816	2.24324			-0.87064	-1.05595
0.250148	-1.73627			2.24324	0.101959
0.250159	2.43767			-1.73627	-1.44461
0.250457	0.604665			2.43767	0.387033
0.252526	0.156921			0.604665	-0.515322
0.252659	2.03774			0.156921	-1.09641
0.253137	1.5974			2.03774	0.250345
0.25373	1.47722			1.5974	-0.472918
0.255041	2.22108			1.47722	1.99798
0.255423	-0.16134			2.22108	2.39128
0.25547	4.52011			-0.16134	-4.2423
0.255472	-0.249765			4.52011	-0.850085
0.255931	3.34993			-0.249765	-3.48066
0.256926	-0.929008			3.34993	0.314653
0.257911	1.95924			-0.929008	-3.56116
0.258467	1.36379			1.95924	1.30509
0.258702	0.0142784			1.36379	0.0212424
0.259887	0.488099			0.0142784	0.414759
0.259975	1.12045			0.488099	-1.22272
0.260491	0.489562			1.12045	0.0418729
0.260587	4.15777			0.489562	0.714978
0.260829	1.69406			4.15777	-0.320015
0.260949	-0.0808174			1.69406	-1.55619
0.262223	1.01495			-0.0808174	2.48941
0.262828	-0.756281			1.01495	1.44055
0.263437	1.60739			-0.756281	1.43747
0.263988	-0.24917			1.60739	-1.46573
0.265275	-1.4182			-0.24917	-0.338458
0.267248	1.38852			-1.4182	0.882537
0.267505	-0.191007			1.38852	1.14391
0.267747	0.960839			-0.191007	0.203792
0.268257	2.36538			0.960839	0.289015
0.268394	-0.824118			2.36538	-0.0402751
0.268789	0.493173			-0.824118	-0.0484209
0.269547	1.01579			0.493173	-3.15113
0.270378	0.298731			1.01579	-2.37333
0.270833	0.39523			0.298731	0.973214
0.270947	5.8005			0.39523	-3.0426
0.272007	-0.184536			5.8005	-1.55351
0.272048	0.711005			-0.184536	-0.81533
0.273572	2.47516			0.711005	0.0415098
0.273785	-1.78165			2.47516	0.488597
0.275268	2.69484			-1.78165	-3.93675
0.278306	0.122516			2.69484	-0.756844
0.279085	0.597179			0.122516	1.40255
0.279266	-0.33329			0.597179	-0.00499784
0.279495	0.366316			-0.33329	0.557476
0.279524	2.76295			0.366316	-5.54372
0.27959	-0.586231			2.76295	-1.75618
0.28018	-0.357012			-0.586231	2.18207
0.280562	0.815437			-0.357012	0.513623
0.28058	1.14271			0.815437	-2.88175
0.280816	-0.843567			1.14271	0.198987
0.28091	2.13414			-0.843567	1.63717
0.281034	-0.678877			2.13414	-0.365625
0.281138	0.619553			-0.678877	-0.299049
0.281595	0.777636			0.619553	-0.0825033
0.281857	1.69716			0.777636	1.35061
0.282176	-0.581772			1.69716	-0.881318
0.283072	-0.664993			-0.581772	-0.122792
0.285409	3.72758			-0.664993	-1.02394
0.285488	0.488147			3.72758	-2.79285
0.286726	1.28826			0.488147	-0.246102
0.286813	0.499664			1.28826	-0.696095
0.286827	0.818175			0.499664	1.72674
0.287816	-1.49509			0.818175	-0.623583
0.287955	-1.91562			-1.49509	-0.382968
0.2883	2.33933			-1.91562	1.33499
0.290262	2.07283			2.33933	0.720251
0.290817	0.754069			2.07283	-0.862067
0.290962	-1.71915			0.754069	-3.47427
0.291392	-0.431833			-1.71915	0.242321
0.291448	0.659411			-0.431833	0.934718
0.291687	1.49319			0.659411	-1.80486
0.291708	1.06403			1.49319	0.352786
0.291732	0.922545			1.06403	-1.02512
0.293568	1.99223			0.922545	-0.0751911
0.293864	2.30618			1.99223	-3.60721
0.295495	0.381838			2.30618	-0.546454
0.295723	-0.201633			0.381838	1.37415
0.295899	0.552651			-0.201633	2.604
0.296009	0.196095			0.552651	-1.23695
0.296171	1.05253			0.196095	0.502959
0.297133	-0.250984			1.05253	1.37217
0.297286	0.816687			-0.250984	-2.18976
0.297644	-0.767995			0.816687	-0.28113
0.298245	-1.19651			-0.767995	0.785918
0.29832	1.09335			-1.19651	-0.873017
0.299325	-0.638498			1.09335	0.773506
0.299463	4.82387			-0.638498	0.368046
0.300257	0.0351048			4.82387	0.828922
0.301528	4.39457			0.0351048	-1.35817
0.301528	0.088168			4.39457	3.23018
0.302151	0.734342			0.088168	0.804606
0.302218	-0.490829			0.734342	1.43343
0.302697	-0.0780106			-0.490829	-1.23925
0.302976	-0.555856			-0.0780106	-0.862923
0.303934	-1.72034			-0.555856	0.0184854
0.304253	6.19347			-1.72034	2.86216
0.304278	-1.32512			6.19347	0.0373956
0.304909	0.126636			-1.32512	-0.66006
0.305204	3.06983			0.126636	-0.350937
0.305646	2.18716			3.06983	-0.395712
0.306009	2.49059			2.18716	-1.06921
0.306418	1.12838			2.49059	-0.513724
0.306598	1.53347			1.12838	0.0419927
0.306744	1.32255			1.53347	-0.0427721
0.307615	1.61876			1.32255	0.0288344
0.30774	2.74535			1.61876	1.8363
0.307854	-0.675318			2.74535	-0.200222
0.309315	0.00124095			-0.675318	-0.669171
0.309512	1.43248			0.00124095	0.861929
0.309958	-0.101851			1.43248	0.966497
0.310635	1.17237			-0.101851	-2.67798
0.311593	-1.79516			1.17237	-3.71301
0.312642	0.594003			-1.79516	-1.12761
0.313068	1.00891			0.594003	-0.181981
0.313088	-1.808			1.00891	-0.203152
0.313622	1.21719			-1.808	1.44977
0.314082	0.674385			1.21719	0.143669
0.314478	0.953229			0.674385	0.602111
0.314562	1.89701			0.953229	-0.668804
0.315099	-1.15792			1.89701	0.391885
0.315101	-1.45159			-1.15792	1.54048
0.315406	-1.00134			-1.45159	-2.02847
0.315723	0.324876			-1.00134	0.950786
0.316237	1.77293			0.324876	2.00595
0.316324	0.37551			1.77293	-1.37644
0.317143	-2.29372			0.37551	1.08993
0.318581	1.68731			-2.29372	-1.07087
0.319118	1.47958			1.68731	-0.202104
0.319576	0.548489			1.47958	0.571354
0.31967	-2.38571			0.548489	-1.62862
0.320074	-0.901188			-2.38571	1.37299
0.320162	1.3146			-0.901188	1.57834
0.320516	-2.45794			1.3146	0.074226
0.321607	-1.3355			-2.45794	0.706556
0.321754	0.521665			-1.3355	-1.64931
0.322351	1.01301			0.521665	-0.783634
0.323229	0.874164			1.01301	1.01239
0.323275	1.46031			0.874164	1.00382
0.323958	1.67426			1.46031	0.646965
0.325143	-1.87495			1.67426	1.14016
0.325331	-0.92372			-1.87495	-1.19823
0.326667	0.29654			-0.92372	0.213307
0.327326	1.59038			0.29654	2.20465
0.327419	0.881383			1.59038	0.991338
0.327475	0.0157674			0.881383	0.846436
0.32838	0.26497			0.0157674	0.437279
0.329577	2.0691			0.26497	0.140552
0.329757	-1.63986			2.0691	0.364524
0.329804	4.1919			-1.63986	0.0651731
0.330167	-0.245411			4.1919	0.510651
0.331248	0.405714			-0.245411	-1.57803
0.331723	-0.749423			0.405714	-2.32794
0.33191	0.616344			-0.749423	-2.42664
0.331992	2.70361			0.616344	1.58551
0.332853	0.594132			2.70361	0.159488
0.333004	1.15819			0.594132	-3.11543
0.33303	0.257328			1.15819	1.68085
0.333186	-1.08246			0.257328	0.702027
0.333193	-0.149326			-1.08246	0.97121
0.333227	1.49395			-0.149326	-2.21094
0.333458	-0.605455			1.49395	-0.0677055
0.334325	3.29539			-0.605455	-4.28343
0.334913	2.8927			3.29539	-1.12101
0.335226	0.855665			2.8927	2.7658
0.335931	-2.21363			0.855665	-0.852322
0.336707	2.71808			-2.21363	-0.667269
0.336778	-0.559033			2.71808	0.203622
0.337389	1.76471			-0.559033	-0.560022
0.337545	-1.36568			1.76471	-3.38077
0.33773	0.732252			-1.36568	0.615766
0.338324	-4.27362			0.732252	-1.35311
0.33848	-0.945112			-4.27362	-2.19992
0.338618	1.38215			-0.945112	0.0385789
0.338829	1.24876			1.38215	0.605179
0.339115	-0.500767			1.24876	0.649637
0.339878	-1.96978			-0.500767	-0.162734
0.340602	2.34692			-1.96978	-2.04661
0.340722	-0.279757			2.34692	2.67825
0.341065	0.0493907			-0.279757	0.981901
0.341593	-0.72756			0.0493907	-1.05967
0.341853	2.12562			-0.72756	0.12929
0.342304	0.916144			2.12562	0.543417
0.342563	2.63054			0.916144	-3.1312
0.342713	2.45094			2.63054	-0.458374
0.343234	0.171168			2.45094	-2.41718
0.343552	-0.625055			0.171168	-1.92153
0.345004	-0.541213			-0.625055	0.883299
0.345082	1.45248			-0.541213	0.729053
0.34529	0.773568			1.45248	0.037285
0.346681	-1.63658			0.773568	-1.16522
0.346819	1.25217			-1.63658	0.191185
0.346929	0.942857			1.25217	-1.30827
0.347626	0.323098			0.942857	0.323163
0.34784	-0.694329			0.323098	-1.43446
0.347869	-1.48473			-0.694329	1.34629
0.347877	0.394348			-1.48473	1.57116
0.348089	2.06849			0.394348	1.17796
0.348383	-1.6638			2.06849	-0.936942
0.348497	0.184756			-1.6638	0.108732
0.34882	1.63122			0.184756	1.49253
0.349885	-0.317089			1.63122	-0.668097
0.351373	2.04311			-0.317089	-3.08523
0.351613	2.61231			2.04311	-0.697621
0.352396	1.13029			2.61231	0.769661
0.352706	-0.655134			1.13029	-1.2583
0.353134	0.910454			-0.655134	-4.08522
0.35317	0.496405			0.910454	-3.36656
0.353283	0.954058			0.496405	-1.57776
0.35378	2.19714			0.954058	-1.71008
0.354038	-0.735034			2.19714	0.374338
0.354184	0.812213			-0.735034	0.215912
0.35419	-0.129005			0.812213	-1.07041
0.354278	0.654856			-0.129005	2.20096
0.354975	-1.06405			0.654856	-0.493283
0.355595	3.46154			-1.06405	0.439206
0.355669	0.823408			3.46154	0.952129
0.356772	0.324629			0.823408	1.06635
0.356827	0.870417			0.324629	0.353991
0.356835	1.20736			0.870417	-0.798785
0.357022	0.65231			1.20736	2.69358
0.35795	-0.357123			0.65231	1.29085
0.358377	0.378279			-0.357123	4.17277
0.35855	-0.627099			0.378279	0.0688701
0.358783	-3.44592			-0.627099	-0.305355
0.358942	-1.23474			-3.44592	-0.618461
0.359389	2.08485			-1.23474	-2.23475
0.35941	1.13312			2.08485	-5.08661
0.360276	1.27585			1.13312	-0.907352
0.360507	0.635596			1.27585	-2.45789
0.361056	-0.497496			0.635596	-2.48675
0.362215	1.80018			-0.497496	0.720261
0.362586	-1.41384			1.80018	0.859406
0.362897	0.225161			-1.41384	0.677342
0.363311	1.3368			0.225161	-0.0370477
0.363425	1.9562			1.3368	-1.15128
0.363685	2.54482			1.9562	1.37313
0.364107	2.03605			2.54482	0.228669
0.364162	2.21457			2.03605	-2.89225
0.364786	3.44281			2.21457	-1.93674
0.365545	-0.647389			3.44281	-0.597319
0.365831	-0.00551401			-0.647389	1.40852
0.367027	1.6454			-0.00551401	-0.586064
0.3673	-0.826915			1.6454	1.59455
0.367712	0.623375			-0.826915	-3.77211
0.368376	5.52876			0.623375	0.688605
0.368382	1.54511			5.52876	0.268841
0.368404	-1.50504			1.54511	1.61544
0.369027	1.21436			-1.50504	0.762659
0.369747	1.76658			1.21436	1.03736
0.37064	-0.260822			1.76658	0.311456
0.371353	-0.430149			-0.260822	0.115192
0.371935	-1.60749			-0.430149	-1.55846
0.372707	-0.427297			-1.60749	0.0043285
0.37311	-2.22931			-0.427297	1.44566
0.373689	-0.0935609			-2.22931	-2.04203
0.373935	-1.58369			-0.0935609	0.059386
0.373987	0.77893			-1.58369	0.29402
0.374143	1.38017			0.77893	0.815619
0.374546	1.22781			1.38017	0.223761
0.374664	0.0132012			1.22781	2.74591
0.374896	1.23398			0.0132012	-0.536739
0.376151	-0.110207			1.23398	0.0366263
0.376381	0.164931			-0.110207	-0.573117
0.3776	1.4152			0.164931	-3.94853
0.37817	0.0804774			1.4152	-4.07758
0.378264	1.1799			0.0804774	2.13483
0.37869	1.46914			1.1799	2.50367
0.37967	0.83014			1.46914	3.84556
0.379839	3.207			0.83014	0.818371
0.380047	2.7215			3.207	-1.14082
0.380589	0.887319			2.7215	-0.934229
0.380817	-0.365391			0.887319	0.636304
0.38154	1.5252			-0.365391	1.35221
0.381733	-0.489211			1.5252	1.05408
0.381935	-0.910553			-0.489211	0.448755
0.382263	-0.101439			-0.910553	1.8751
0.383158	-0.501795			-0.101439	0.247671
0.383277	2.06483			-0.501795	-3.79265
0.383361	1.60604			2.06483	-2.668
0.384388	0.69277			1.60604	-0.48552
0.384535	-0.22946			0.69277	-5.06434
0.384675	1.88079			-0.22946	-1.44449
0.384941	1.10402			1.88079	0.468934
0.385077	0.713906			1.10402	-1.42015
0.38541	0.114336			0.713906	-1.86974
0.385506	0.819443			0.114336	0.331048
0.385572	1.20394			0.819443	0.222879
0.385688	0.177416			1.20394	-3.39646
0.385871	2.57784			0.177416	0.464696
0.386294	-1.21137			2.57784	2.53831
0.38692	2.21944			-1.21137	-0.449288
0.387032	-0.498552			2.21944	-0.297731
0.389364	2.2772			-0.498552	-0.143845
0.389684	-0.724616			2.2772	0.518519
0.389689	0.118613			-0.724616	-0.520105
0.390073	-0.285724			0.118613	-3.31504
0.39025	1.27782			-0.285724	-0.986549
0.390322	-0.618293			1.27782	-0.50409
0.390582	-0.671156			-0.618293	-4.63342
0.391558	2.80762			-0.671156	-3.77621
0.392065	2.10765			2.80762	-4.82
0.392996	-0.796516			2.10765	-1.95265
0.393654	1.28401			-0.796516	-1.2886
0.393673	0.343031			1.28401	-1.50264
0.394152	0.257317			0.343031	-9.53485
0.394711	0.845581			0.257317	-0.525032
0.395601	0.658292			0.845581	1.00791
0.396348	0.480471			0.658292	-2.5383
0.396849	1.17096			0.480471	-2.48917
0.396865	1.46127			1.17096	-1.75718
0.398286	2.10339			1.46127	-3.57419
0.398456	0.641762			2.10339	-0.620287
0.399238	1.83812			0.641762	-3.54028
0.399568	-0.963144			1.83812	-1.05769
0.399755	-1.87552			-0.963144	-3.47148
0.400835	2.02338			-1.87552	0.0999984
0.400994	3.90462			2.02338	-1.53962
0.401051	0.525817			3.90462	1.17985
0.401305	2.74029			0.525817	-1.15668
0.401309	0.753037			2.74029	-0.155948
0.40204	-0.98974			0.753037	0.820951
0.402527	2.48213			-0.98974	0.615904
0.402595	-0.427386			2.48213	-0.151658
0.402791	1.17753			-0.427386	-1.05431
0.402931	0.171034			1.17753	-2.73151
0.40348	1.72785			0.171034	-2.78174
0.403615	-0.521132			1.72785	-1.09655
0.40373	-0.0180333			-0.521132	-0.013507
0.404357	4.30514			-0.0180333	-0.948022
0.404485	-1.72673			4.30514	0.319512
0.404643	-0.119611			-1.72673	-3.69294
0.404727	-0.471375			-0.119611	3.38428
0.404973	-1.68759			-0.471375	-2.20431
0.405047	0.302232			-1.68759	-0.716024
0.405639	0.950974			0.302232	0.49465
0.406298	0.104439			0.950974	0.496931
0.406535	-0.758318			0.104439	-1.95548
0.406794	0.367995			-0.758318	0.889854
0.40701	3.49123			0.367995	0.991872
0.40742	0.461805			3.49123	0.137086
0.408251	0.0858314			0.461805	1.14401
0.408565	-0.646407			0.0858314	1.73546
0.409343	0.979352			-0.646407	-3.87942
0.409421	0.38225			0.979352	4.21804
0.409503	0.642621			0.38225	-0.0516439
0.409824	-0.852441			0.642621	-0.18873
0.410561	1.24943			-0.852441	-2.3778
0.411104	1.70084			1.24943	-1.28799
0.411202	0.724173			1.70084	2.74821
0.411985	-1.55241			0.724173	2.3617
0.412416	0.0878882			-1.55241	-3.17453
0.412511	-0.365581			0.0878882	-0.528685
0.412529	-0.245074			-0.365581	-0.325907
0.412786	0.293577			-0.245074	-0.354655
[truncated: 8,714 more rows]

## Sheet: Figures 3c, 3d
Figure 3c			Figure 3d
[truncated: 9,457 more rows]

## Sheet: Figures 3e, 3f
Figure 3e			Figure 3f
[truncated: 9,457 more rows]

[truncated: 21 more sheets: Figures 3g, 3h, 3i, 3j, Figure 3k, Figure 3l, 3m, 3n, Figure 3o, Figures 4a, 4b, Figures 4c, 4d, Figures 4f, 4g, Figures 5a, 5b, Figure 5c, 5d, Figures 6b, 6c, 6d, Figures 6f, 6g, 6h, Figure S1a, Figure S1b, Figure S1c, Figure S2, Figure S3a, Figure S3b, Figure S4a, Figure S4b, Figure S5 …]
